# Supplementary material for: Crystal and melt inclusion timescales reveal the evolution of magma migration before eruption
Source: Nat Commun. 2018 Jul 9;9:2657. doi: 10.1038/s41467-018-05086-8 (PMC6037702; doi:10.1038/s41467-018-05086-8)
Supplement: Supplementary file 4 — Supplementary Data 1 [file 41467_2018_5086_MOESM4_ESM.xlsx]

## Sheet: Sheet1
Supplementary Data 1: Classification scheme for crystals in this study. Complex crystals are those that include a hook/trough zone (e.g br1-4 in Fig. 1).
Sample	Zoning	MI# (based on ppl/BSE)	MI Open/Closed	MI oriented || to crystal faces	Host crystal morphology	P zoning	Group
A20	reverse	few	closed	no	anhedral	-	A
A26	complex, normal	few	closed	no	subhedral	-	A
A33	reverse	few	closed	no	subhedral	-	A
B22	reverse	few	closed	no	anhedral	-	A
bk2-4	reverse	few	open+closed	yes	subhedral	-	A
bk2-5	reverse	few	closed	no	anhedral	yes	A
bk3-1	reverse	few	closed	no	subhedral	yes	A
br1-2	reverse	few	closed	no	subhedral	-	A
br1-4	multiple, normal	few	closed	no	subhedral	yes	A
brn17	multiple, reverse	few	closed	no	anhedral	yes	A
bul3	normal	few	closed	no	subhedral	no	A
D7	reverse	few	closed	no	subhedral	-	A
plate1	reverse	few	closed	no	subhedral	yes	A
bk3-5	complex, reverse	many	open+closed	no	subhedral	yes	B
bk4-1	reverse	many	closed	no	anhedral	yes	B
bk1-3	reverse	many	open+closed	no	subhedral	yes	B
br2-1	reverse	many	open+closed	no	subhedral	-	B
br1-3	complex, normal	many	open+closed	yes	euhedral	yes	C
br5-1	reverse	many	open+closed	yes	euhedral	yes	C
A21	reverse	many	closed	yes	subhedral	-	C
D8	reverse	many	open+closed	yes	subhedral	no	C
C15	normal	few	closed	yes	subhedral	-	C
