# Supplementary material for: Crystal and melt inclusion timescales reveal the evolution of magma migration before eruption
Source: Nat Commun. 2018 Jul 9;9:2657. doi: 10.1038/s41467-018-05086-8 (PMC6037702; doi:10.1038/s41467-018-05086-8)
Supplement: Supplementary file 5 — Supplementary Data 2 [file 41467_2018_5086_MOESM5_ESM.xlsx]

## Sheet: Traditional EPMA
			Composition									Cation Formula Unit (assuming 4 O)										Analytical Error
Point	Sample	distance along profile	SiO2	FeO	MnO	MgO	CaO	Cr2O3	NiO	Total(Mass%)		Si	Fe	Mn	Mg	Ca	Cr	Ni	Total	Fo		Si	Fe	Mn	Mg	Ca	Cr	Ni	Total	Total-Cr
Units		um	wt%	wt%	wt%	wt%	wt%	wt%	wt%	wt%										mol%		%	%	%	%	%	%	%	%	%
16	br5-1 Line 001	0	39.757	18.462	0.296	41.923	0.208	0.017	0.105	100.768		1.00633	0.390817	0.00635	1.58188	0.00565	0.00035	0.00213333	2.99352	0.801887		0.11	0.17	1.22	0.08	2.12	16.04	3.97	23.71	7.67
17	br5-1 Line 002	3	39.644	18.589	0.291	41.804	0.209	0.018	0.098	100.653		1.0054	0.394267	0.00625	1.58045	0.00568333	0.000366667	0.00198333	2.9944	0.800343		0.11	0.17	1.23	0.08	2.15	15.32	4.2	23.26	7.94
18	br5-1 Line 003	6	39.569	18.836	0.301	41.604	0.204	0.011	0.097	100.622		1.0051	0.400133	0.00646667	1.57533	0.00555	0.000216667	0.00198333	2.99478	0.797449		0.15	0.24	1.7	0.12	3.05	36.48	5.96	47.7	11.22
19	br5-1 Line 004	9	39.318	18.807	0.291	41.663	0.211	0.013	0.087	100.39		1.00155	0.400667	0.00628333	1.58203	0.00575	0.00025	0.00176667	2.9983	0.797919		0.15	0.24	1.75	0.11	3	31.74	6.75	43.74	12
20	br5-1 Line 005	12	38.946	19.194	0.3	41.446	0.21	0.006	0.087	100.189		0.9968	0.41085	0.0065	1.58132	0.00575	0.000116667	0.0018	3.00313	0.793767		0.15	0.23	1.71	0.12	2.99	70.83	6.66	82.69	11.86
21	br5-1 Line 006	15	38.791	19.063	0.29	41.045	0.27	0.009	0.088	99.556		0.99895	0.410567	0.00633333	1.57563	0.00745	0.0002	0.00183333	3.00097	0.79329		0.15	0.23	1.76	0.12	2.53	41.97	6.64	53.4	11.43
22	br5-1 Line 007	18.1623	38.663	19.45	0.312	41.115	0.217	0.016	0.111	99.884		0.994633	0.418467	0.0068	1.57672	0.00598333	0.000316667	0.00228333	3.0052	0.790262		0.15	0.23	1.64	0.12	2.96	25.24	5.3	35.64	10.4
23	br5-1 Line 008	21.1623	38.639	19.688	0.343	41.045	0.221	0.017	0.079	100.032		0.993667	0.42345	0.00746667	1.57348	0.00608333	0.00035	0.00163333	3.00613	0.78795		0.15	0.23	1.52	0.12	2.89	23.06	7.39	35.36	12.3
24	br5-1 Line 009	24.1623	38.217	19.65	0.326	40.315	0.248	0.012	0.1	98.868		0.995233	0.427967	0.00718333	1.56502	0.00691667	0.00025	0.00208333	3.00465	0.785263		0.15	0.23	1.6	0.12	2.66	32.94	5.85	43.55	10.61
25	br5-1 Line 010	27.1623	38.524	20.045	0.326	40.606	0.214	0.011	0.073	99.799		0.994683	0.432833	0.00713333	1.56288	0.00591667	0.000233333	0.00151667	3.0052	0.783119		0.15	0.23	1.61	0.12	3.08	35.15	7.93	48.27	13.12
26	br5-1 Line 011	30.1623	38.71	20.19	0.332	40.691	0.23	0.019	0.083	100.255		0.99525	0.434117	0.00721667	1.55955	0.00631667	0.000383333	0.0017	3.00453	0.782252		0.15	0.23	1.6	0.12	2.87	20.46	7.04	32.47	12.01
27	br5-1 Line 012	33.1623	38.439	20.431	0.324	40.471	0.266	0.02	0.088	100.039		0.9923	0.4411	0.0071	1.5574	0.00736667	0.000416667	0.00181667	3.0075	0.779284		0.15	0.23	1.61	0.12	2.5	19.32	6.62	30.55	11.23
28	br5-1 Line 013	36.1623	38.268	20.564	0.331	40.099	0.277	0.006	0.087	99.632		0.992917	0.446233	0.00728333	1.55095	0.00768333	0.000133333	0.00181667	3.00702	0.776569		0.15	0.23	1.57	0.12	2.48	62.02	6.67	73.24	11.22
29	br5-1 Line 014	39.3246	38.249	20.643	0.336	40.235	0.235	0	0.094	99.792		0.991217	0.4474	0.00738333	1.55432	0.00653333	0	0.00195	3.0088	0.776492		0.15	0.22	1.58	0.12	2.78	100	6.27	111.12	11.12
30	br5-1 Line 015	42.3246	38.248	20.617	0.35	40.022	0.251	0.017	0.065	99.57		0.993217	0.44775	0.0077	1.54925	0.00698333	0.00035	0.00136667	3.00662	0.775789		0.15	0.22	1.51	0.12	2.63	22.97	8.95	36.55	13.58
31	br5-1 Line 016	45.3246	38.347	20.851	0.341	40.089	0.249	0.005	0.087	99.969		0.99265	0.4514	0.00748333	1.54695	0.0069	0.0001	0.00181667	3.0073	0.774114		0.15	0.22	1.55	0.12	2.66	83.19	6.7	94.59	11.4
32	br5-1 Line 017	48.3246	38.047	20.928	0.353	39.237	0.294	0.012	0.088	98.959		0.996083	0.458217	0.00783333	1.5313	0.00826667	0.00025	0.00185	3.0038	0.769684		0.15	0.22	1.5	0.12	2.37	33.53	6.55	44.44	10.91
33	br5-1 Line 018	51.3246	38.038	21.227	0.342	39.721	0.247	0.002	0.079	99.656		0.990167	0.462133	0.00753333	1.54135	0.0069	5e-05	0.00165	3.00978	0.769335		0.15	0.22	1.56	0.12	2.69	164.46	7.42	176.62	12.16
34	br5-1 Line 019	54.3246	38.175	21.302	0.361	39.608	0.259	0.009	0.063	99.777		0.9925	0.463183	0.00796667	1.53503	0.00721667	0.0002	0.00131667	3.00742	0.768202		0.15	0.22	1.5	0.12	2.56	41.88	9.27	55.7	13.82
35	br5-1 Line 020	57.4868	38	21.443	0.346	39.309	0.476	0.001	0.066	99.641		0.99095	0.46765	0.00765	1.5281	0.0132833	1.66667e-05	0.00138333	3.00903	0.765677		0.15	0.22	1.55	0.12	1.68	342.03	8.82	354.57	12.54
36	br5-1 Line 021	60.4868	38.121	21.537	0.357	39.329	0.273	0.017	0.069	99.703		0.993033	0.4692	0.00788333	1.52723	0.00761667	0.00035	0.00145	3.00677	0.764981		0.15	0.22	1.5	0.12	2.45	23.13	8.4	35.97	12.84
37	br5-1 Line 022	63.4868	38.032	21.711	0.369	39.441	0.276	0	0.071	99.9		0.9899	0.4726	0.00813333	1.5303	0.00768333	0	0.00148333	3.0101	0.764042		0.15	0.22	1.46	0.12	2.47	100	8.22	112.64	12.64
38	br5-1 Line 023	66.4868	38.158	21.876	0.377	39.278	0.266	0.017	0.071	100.043		0.992117	0.4757	0.0083	1.52237	0.00741667	0.00035	0.00148333	3.00773	0.76192		0.15	0.22	1.44	0.12	2.54	23.53	8.14	36.14	12.61
39	br5-1 Line 024	69.4868	38.127	21.968	0.37	39.153	0.26	0.007	0.068	99.953		0.9926	0.478317	0.00815	1.51945	0.00725	0.00015	0.00143333	3.00735	0.760574		0.15	0.22	1.45	0.12	2.63	55.71	8.62	68.9	13.19
40	br5-1 Line 025	72.4868	38.002	22.004	0.371	39.139	0.273	0.005	0.084	99.878		0.990717	0.479767	0.0082	1.52107	0.00761667	0.0001	0.00176667	3.00923	0.760217		0.15	0.22	1.46	0.12	2.51	77.21	6.93	88.6	11.39
41	br5-1 Line 027	78.5696	38.081	22.32	0.376	39.079	0.271	0.007	0.053	100.187		0.990767	0.485667	0.00828333	1.51562	0.00755	0.00015	0.0011	3.00913	0.757322		0.15	0.22	1.44	0.12	2.54	53.02	11.1	68.59	15.57
42	br5-1 Line 029	84.5696	37.82	22.393	0.376	38.863	0.269	0.007	0.075	99.803		0.988917	0.4897	0.00833333	1.51482	0.00753333	0.000133333	0.00158333	3.01102	0.755702		0.15	0.22	1.46	0.12	2.54	60.92	7.84	73.25	12.33
43	br5-1 Line 031	90.5696	37.828	22.533	0.391	38.758	0.253	0	0.062	99.825		0.989433	0.4929	0.00865	1.5112	0.0071	0	0.0013	3.01058	0.754054		0.15	0.21	1.41	0.12	2.69	100	9.3	113.88	13.88
44	br5-1 Line 033	96.6524	37.841	22.744	0.376	38.522	0.276	0.013	0.057	99.829		0.990583	0.497917	0.00835	1.50322	0.00773333	0.000266667	0.0012	3.00927	0.751183		0.15	0.21	1.46	0.12	2.48	31.57	10.16	46.15	14.58
45	br5-1 Line 035	102.652	37.842	22.846	0.382	38.382	0.278	0	0.056	99.786		0.991433	0.5006	0.00846667	1.49905	0.00781667	0	0.00118333	3.00855	0.749656		0.15	0.21	1.43	0.12	2.48	100	10.39	114.78	14.78
46	br5-1 Line 036	105.652	37.606	22.983	0.388	38.481	0.265	0.006	0.078	99.807		0.986533	0.504233	0.00863333	1.50483	0.00745	0.000116667	0.00165	3.01345	0.749021		0.15	0.21	1.41	0.12	2.53	67.81	7.5	79.73	11.92
47	br5-1 Line 037	108.652	37.772	22.867	0.403	38.674	0.289	0.01	0.057	100.072		0.987317	0.499883	0.00893333	1.50695	0.00808333	0.000216667	0.0012	3.01258	0.750909		0.15	0.21	1.36	0.12	2.38	38.3	10.18	52.7	14.4
48	br5-1 Line 038	111.652	37.731	22.891	0.387	38.435	0.256	0.002	0.061	99.763		0.989317	0.501967	0.0086	1.50228	0.0072	3.33333e-05	0.00128333	3.01068	0.749549		0.15	0.21	1.43	0.12	2.66	230.84	9.43	244.84	14
49	br5-1 Line 039	114.815	37.455	22.71	0.378	38.139	0.267	0	0.059	99.008		0.9895	0.501767	0.00845	1.50198	0.00756667	0	0.00125	3.01052	0.749586		0.16	0.21	1.46	0.12	2.56	100	9.93	114.44	14.44
50	br5-1 Line 040	117.815	37.698	22.954	0.377	38.455	0.24	0	0.065	99.789		0.988483	0.503383	0.00838333	1.50315	0.00675	0	0.00136667	3.01152	0.749128		0.15	0.21	1.46	0.12	2.8	100	8.91	113.65	13.65
51	br5-1 Line 041	120.815	37.647	22.867	0.373	38.317	0.286	0.01	0.071	99.571		0.989217	0.5025	0.0083	1.50088	0.00805	0.0002	0.00151667	3.01067	0.749174		0.15	0.21	1.47	0.12	2.42	40.12	8.13	52.62	12.5
52	br5-1 Line 042	123.815	37.621	22.936	0.408	38.43	0.256	0	0.053	99.704		0.9876	0.50355	0.00908333	1.50385	0.0072	0	0.00111667	3.0124	0.749153		0.15	0.21	1.37	0.12	2.63	100	11.13	115.61	15.61
53	br5-1 Line 043	126.815	37.731	22.847	0.408	38.427	0.265	0.013	0.082	99.773		0.98925	0.500983	0.00906667	1.50188	0.00743333	0.000266667	0.00171667	3.0106	0.749867		0.15	0.21	1.35	0.12	2.55	29.12	7.17	40.67	11.55
54	br5-1 Line 044	129.815	37.561	23.096	0.398	38.355	0.271	0	0.068	99.749		0.986517	0.507333	0.00886667	1.5017	0.00763333	0	0.00143333	3.01348	0.747474		0.15	0.21	1.39	0.12	2.53	100	8.62	113.02	13.02
55	br5-1 Line 045	132.815	37.642	22.888	0.388	38.394	0.266	0	0.073	99.651		0.988417	0.502633	0.00863333	1.5029	0.00748333	0	0.00153333	3.0116	0.749377		0.15	0.21	1.41	0.12	2.54	100	8.11	112.54	12.54
56	br5-1 Line 047	138.897	37.765	22.999	0.39	38.561	0.274	0.005	0.058	100.052		0.987817	0.503133	0.00863333	1.50357	0.00766667	0.0001	0.00121667	3.01213	0.749273		0.15	0.21	1.41	0.12	2.51	87.83	10.06	102.29	14.46
57	br5-1 Line 049	144.897	37.652	23.111	0.381	38.543	0.273	0.006	0.078	100.044		0.985833	0.506067	0.00845	1.50432	0.00766667	0.000133333	0.00165	3.01412	0.748274		0.15	0.21	1.43	0.12	2.5	63.98	7.39	75.78	11.8
58	br5-1 Line 051	150.897	37.76	23.057	0.374	38.51	0.272	0.01	0.05	100.033		0.988017	0.504567	0.00828333	1.5021	0.00761667	0.000216667	0.00106667	3.01187	0.748555		0.15	0.21	1.46	0.12	2.5	37.27	11.6	53.31	16.04
59	br5-1 Line 053	156.98	37.827	22.73	0.401	38.423	0.273	0.01	0.073	99.737		0.99125	0.498133	0.0089	1.50093	0.00768333	0.000216667	0.00155	3.00867	0.750817		0.15	0.21	1.37	0.12	2.5	38.89	7.94	51.18	12.29
60	br5-1 Line 055	162.98	37.838	22.93	0.397	38.456	0.26	0	0.073	99.954		0.990183	0.501833	0.0088	1.50018	0.00728333	0	0.00153333	3.00982	0.749336		0.15	0.21	1.39	0.12	2.63	100	7.99	112.49	12.49
61	br5-1 Line 057	168.98	37.688	22.556	0.369	38.584	0.271	0.012	0.074	99.554		0.988967	0.495017	0.0082	1.5093	0.00761667	0.000233333	0.00156667	3.0109	0.753025		0.15	0.21	1.48	0.12	2.51	33.87	7.95	46.29	12.42
62	br5-1 Line 059	175.063	38.061	22.436	0.384	38.508	0.323	0.001	0.076	99.789		0.994917	0.490483	0.0085	1.50052	0.00905	3.33333e-05	0.0016	3.0051	0.75365		0.15	0.22	1.44	0.12	2.24	308.38	7.71	320.26	11.88
63	br5-1 Line 061	181.063	37.734	22.555	0.375	38.702	0.273	0.008	0.09	99.737		0.98835	0.494067	0.00831667	1.51112	0.00766667	0.000166667	0.00188333	3.01157	0.753605		0.15	0.21	1.44	0.12	2.51	49.65	6.48	60.56	10.91
64	br5-1 Line 063	187.063	37.492	22.44	0.382	38.393	0.256	0.012	0.057	99.032		0.988967	0.49505	0.00853333	1.50967	0.00723333	0.00025	0.00121667	3.01092	0.753057		0.16	0.22	1.43	0.12	2.65	32.05	10.22	46.85	14.8
65	br5-1 Line 065	193.146	37.837	22.641	0.373	38.614	0.258	0.005	0.082	99.81		0.990267	0.495583	0.00826667	1.50648	0.00723333	0.000116667	0.00173333	3.00968	0.752464		0.15	0.21	1.44	0.12	2.6	74	7.14	85.66	11.66
66	br5-1 Line 067	199.146	37.847	22.503	0.363	38.845	0.25	0.005	0.056	99.869		0.989167	0.491883	0.00803333	1.51342	0.00701667	0.0001	0.00116667	3.01078	0.754708		0.15	0.22	1.49	0.12	2.68	79.19	10.46	94.31	15.12
67	br5-1 Line 071	211.187	37.788	22.7	0.391	38.726	0.262	0.002	0.081	99.95		0.988117	0.496433	0.00866667	1.50957	0.00733333	5e-05	0.0017	3.01187	0.752526		0.15	0.21	1.4	0.12	2.6	162.2	7.14	173.82	11.62
68	br5-1 Line 075	223.187	37.873	22.713	0.373	38.734	0.24	0.01	0.062	100.005		0.989383	0.496233	0.00825	1.5084	0.00673333	0.000216667	0.0013	3.01052	0.752457		0.15	0.21	1.46	0.12	2.83	39.02	9.42	53.21	14.19
69	br5-1 Line 079	235.229	37.711	22.753	0.364	38.666	0.265	0.007	0.069	99.835		0.98755	0.498317	0.00808333	1.5094	0.00741667	0.00015	0.00145	3.01237	0.751799		0.15	0.21	1.48	0.12	2.58	52.57	8.55	65.66	13.09
70	br5-1 Line 083	247.229	37.785	22.781	0.397	38.601	0.253	0.003	0.078	99.898		0.9889	0.498617	0.00881667	1.50597	0.00708333	5e-05	0.00163333	3.01107	0.751262		0.15	0.21	1.38	0.12	2.65	143.01	7.48	155	11.99
71	br5-1 Line 087	259.27	37.549	22.958	0.384	38.295	0.248	0.014	0.08	99.528		0.987767	0.505083	0.00855	1.5017	0.007	0.0003	0.0017	3.0121	0.748312		0.15	0.21	1.45	0.12	2.7	27.71	7.23	39.57	11.86
72	br5-1 Line 091	271.312	37.651	23.11	0.405	38.308	0.25	0.014	0.058	99.796		0.98815	0.507267	0.009	1.49875	0.00701667	0.0003	0.00123333	3.01172	0.747127		0.15	0.21	1.37	0.12	2.7	27.68	10.01	42.24	14.56
73	br5-1 Line 095	283.312	37.782	23.348	0.395	38.213	0.24	0.017	0.05	100.045		0.989667	0.511467	0.00876667	1.49212	0.00673333	0.00035	0.00106667	3.01017	0.744724		0.15	0.21	1.4	0.12	2.83	23.09	11.6	39.4	16.31
74	br5-1 Line 099	295.354	37.573	23.263	0.411	37.89	0.29	0.002	0.083	99.512		0.989983	0.512633	0.00916667	1.48825	0.00818333	3.33333e-05	0.00175	3.01	0.743796		0.15	0.21	1.35	0.12	2.37	213.96	7.08	225.24	11.28
75	br5-1 Line 103	307.395	37.641	23.366	0.389	38.067	0.275	0.003	0.09	99.831		0.9888	0.51335	0.00865	1.49067	0.00775	5e-05	0.0019	3.01117	0.743839		0.15	0.21	1.41	0.12	2.46	145.32	6.45	156.12	10.8
76	br5-1 Line 107	319.395	37.64	23.393	0.384	38.12	0.277	0.002	0.054	99.87		0.988333	0.5137	0.00855	1.49208	0.0078	5e-05	0.00113333	3.01165	0.743891		0.15	0.21	1.42	0.12	2.45	181.96	10.76	197.07	15.11
77	br5-1 Line 111	331.437	37.592	23.634	0.399	37.923	0.273	0.006	0.079	99.906		0.988067	0.519517	0.00888333	1.48592	0.00768333	0.000133333	0.00166667	3.01187	0.740945		0.15	0.21	1.4	0.12	2.47	60.14	7.46	71.95	11.81
78	br5-1 Line 115	343.437	37.419	24.006	0.402	37.57	0.246	0.004	0.058	99.705		0.98745	0.529817	0.009	1.47795	0.00696667	8.33333e-05	0.00123333	3.0125	0.736116		0.16	0.21	1.37	0.12	2.74	99.14	10.1	113.84	14.7
79	br5-1 Line 119	355.478	37.365	24.482	0.421	37.446	0.237	0	0.034	99.985		0.985467	0.540017	0.00941667	1.47223	0.0067	0	0.000716667	3.01455	0.731635		0.16	0.21	1.34	0.12	2.83	100	17.19	121.85	21.85
80	br5-1 Line 123	367.52	37.418	24.366	0.405	37.424	0.274	0.005	0.066	99.958		0.98665	0.53735	0.00903333	1.47103	0.00773333	0.0001	0.00138333	3.01328	0.732446		0.16	0.21	1.38	0.12	2.53	84.68	8.88	97.96	13.28
81	br5-1 Line 127	379.52	37.305	24.329	0.406	37.242	0.263	0	0.057	99.602		0.98725	0.538483	0.00911667	1.46925	0.00745	0	0.00121667	3.01277	0.731795		0.16	0.21	1.36	0.12	2.59	100	10.26	114.7	14.7
82	br1-3 Line 001	0	38.752	16.469	0.263	42.781	0.187	0.019	0.127	98.598		0.9962	0.354083	0.00573333	1.63945	0.00515	0.000383333	0.00261667	3.00362	0.822384		0.15	0.25	1.86	0.11	3.23	20.86	4.66	31.12	10.26
83	br1-3 Line 002	3.60555	38.705	16.218	0.229	43.017	0.162	0.009	0.123	98.463		0.995133	0.348733	0.005	1.64872	0.00446667	0.000183333	0.00253333	3.00477	0.825411		0.15	0.25	2.12	0.11	3.67	43.77	4.78	54.85	11.08
84	br1-3 Line 003	6.43398	38.692	16.155	0.255	43.142	0.162	0.016	0.13	98.552		0.9939	0.34705	0.00555	1.65197	0.00446667	0.000333333	0.00268333	3.00595	0.82639		0.15	0.26	1.88	0.11	3.66	24.45	4.51	35.02	10.57
85	br1-3 Line 004	9.59626	38.737	16.181	0.242	43.273	0.177	0.012	0.13	98.752		0.993083	0.346933	0.00525	1.65377	0.00485	0.00025	0.00266667	3.0068	0.826594		0.15	0.25	2.01	0.11	3.43	32.54	4.56	43.05	10.51
86	br1-3 Line 005	12.4247	38.836	15.863	0.231	43.559	0.163	0.022	0.148	98.822		0.993333	0.339333	0.00501667	1.66082	0.00446667	0.000433333	0.00303333	3.00643	0.830346		0.15	0.26	2.09	0.11	3.64	18.37	4.03	28.65	10.28
87	br1-3 Line 006	16.0302	38.857	15.605	0.236	43.651	0.159	0.017	0.14	98.665		0.994183	0.333917	0.00511667	1.66487	0.00435	0.00035	0.00288333	3.00567	0.83294		0.15	0.26	2.04	0.11	3.64	22.92	4.3	33.42	10.5
88	br1-3 Line 007	18.2663	39.039	15.602	0.249	44.037	0.149	0.009	0.155	99.24		0.992867	0.33185	0.00536667	1.66953	0.00406667	0.000183333	0.00316667	3.00703	0.83419		0.15	0.26	1.95	0.11	3.94	41.88	3.85	52.14	10.26
89	br1-3 Line 008	21.8719	39.037	15.548	0.248	44.121	0.167	0.028	0.169	99.318		0.992017	0.33045	0.00535	1.67137	0.00453333	0.00055	0.00345	3.00772	0.834925		0.15	0.26	1.97	0.11	3.53	14.39	3.55	23.96	9.57
90	br1-3 Line 009	24.7003	39.002	15.292	0.234	44.34	0.173	0.013	0.193	99.247		0.990883	0.324933	0.00503333	1.67923	0.0047	0.00025	0.00395	3.00898	0.837871		0.15	0.26	2.05	0.11	3.45	31.13	3.12	40.27	9.14
91	br1-3 Line 010	27.8626	39.15	15.195	0.232	44.215	0.158	0.017	0.176	99.143		0.994633	0.322867	0.005	1.6745	0.0043	0.000333333	0.0036	3.00523	0.838354		0.15	0.26	2.07	0.11	3.74	23.35	3.42	33.1	9.75
92	br1-3 Line 011	30.691	39.214	15.181	0.232	44.5	0.191	0.001	0.171	99.49		0.99275	0.321433	0.00498333	1.67938	0.00518333	3.33333e-05	0.00348333	3.00725	0.839349		0.15	0.26	2.06	0.11	3.17	300.41	3.52	309.68	9.27
93	br1-3 Line 012	34.2965	39.199	15.015	0.218	44.578	0.168	0.013	0.138	99.329		0.993017	0.318117	0.00468333	1.68343	0.00456667	0.00025	0.0028	3.00687	0.841065		0.15	0.27	2.19	0.11	3.63	31.05	4.35	41.75	10.7
94	br1-3 Line 013	36.5326	39.023	15.125	0.227	44.497	0.147	0.004	0.171	99.194		0.990933	0.3212	0.0049	1.6844	0.00401667	8.33333e-05	0.00348333	3.00902	0.839848		0.15	0.26	2.1	0.11	3.86	91.77	3.55	101.8	10.03
95	br1-3 Line 014	40.1382	39.251	14.93	0.217	44.691	0.168	0.008	0.165	99.43		0.992983	0.315883	0.00465	1.68535	0.00455	0.00015	0.00336667	3.00693	0.842156		0.15	0.27	2.21	0.11	3.55	51.7	3.62	61.61	9.91
96	br1-3 Line 015	42.9666	39.276	14.995	0.23	44.769	0.166	0.012	0.181	99.629		0.99205	0.316767	0.00493333	1.68568	0.0045	0.000233333	0.00368333	3.00785	0.84181		0.15	0.27	2.08	0.11	3.62	32.81	3.36	42.4	9.59
97	br1-3 Line 016	46.5721	39.45	14.916	0.217	44.782	0.168	0.008	0.162	99.703		0.994733	0.31455	0.00465	1.68327	0.00455	0.00015	0.0033	3.0052	0.842553		0.15	0.27	2.19	0.11	3.4	52.52	3.68	62.32	9.8
98	br1-3 Line 017	48.8082	39.234	14.947	0.236	44.94	0.152	0.008	0.182	99.699		0.99025	0.315517	0.00505	1.69088	0.00411667	0.000166667	0.00368333	3.00967	0.842745		0.15	0.27	2.03	0.11	3.9	49.13	3.32	58.91	9.78
99	br1-3 Line 018	52.4138	39.25	15.032	0.224	44.71	0.172	0.017	0.171	99.576		0.992083	0.317767	0.00478333	1.68462	0.00465	0.000333333	0.00346667	3.0077	0.841306		0.15	0.26	2.13	0.11	3.41	23.37	3.51	32.94	9.57
100	br1-3 Line 019	55.2422	39.078	14.951	0.228	44.588	0.165	0.021	0.148	99.179		0.991567	0.317267	0.0049	1.68652	0.0045	0.000433333	0.00301667	3.0082	0.841666		0.15	0.27	2.07	0.11	3.54	18.72	4.08	28.94	10.22
101	br1-3 Line 020	58.4045	39.293	15.116	0.221	44.948	0.193	0.016	0.177	99.964		0.989817	0.318467	0.00471667	1.68788	0.00521667	0.000316667	0.00358333	3.01	0.841271		0.15	0.26	2.14	0.11	3.1	24.31	3.43	33.5	9.19
102	br1-3 Line 021	61.2329	39.116	14.962	0.207	44.61	0.178	0.005	0.164	99.242		0.99185	0.3173	0.00443333	1.68623	0.00483333	0.0001	0.00335	3.0081	0.84163		0.15	0.27	2.29	0.11	3.42	76.4	3.67	86.31	9.91
103	br1-3 Line 022	64.8384	39.066	15.125	0.226	44.746	0.165	0.005	0.178	99.511		0.989	0.32025	0.00483333	1.68868	0.00446667	0.0001	0.00363333	3.01097	0.840587		0.15	0.26	2.11	0.11	3.55	85.5	3.36	95.04	9.54
104	br1-3 Line 023	67.0745	39.107	15.165	0.222	44.823	0.177	0.024	0.15	99.668		0.98855	0.320583	0.00475	1.68902	0.00478333	0.000483333	0.00305	3.01122	0.840474		0.15	0.26	2.14	0.11	3.36	16.32	4.02	26.36	10.04
105	br1-3 Line 024	70.6801	39.084	15.184	0.24	44.688	0.161	0.015	0.155	99.527		0.98945	0.321483	0.00515	1.68648	0.00436667	0.0003	0.00316667	3.0104	0.839896		0.15	0.26	2.01	0.11	3.71	26.74	3.87	36.85	10.11
106	br1-3 Line 025	73.5085	39.265	15.285	0.219	44.651	0.166	0.014	0.183	99.783		0.991517	0.322817	0.0047	1.68082	0.0045	0.000283333	0.00371667	3.00835	0.838884		0.15	0.26	2.18	0.11	3.66	27.8	3.3	37.46	9.66
107	br1-3 Line 026	76.6708	39.034	15.238	0.224	44.721	0.169	0.001	0.165	99.552		0.988317	0.322667	0.0048	1.68795	0.00458333	1.66667e-05	0.00335	3.01168	0.839519		0.15	0.26	2.14	0.11	3.51	459.27	3.69	469.13	9.86
108	br1-3 Line 027	79.4992	39.089	15.304	0.248	44.628	0.15	0.016	0.155	99.59		0.989483	0.323983	0.00531667	1.68405	0.00405	0.000316667	0.00315	3.01035	0.838656		0.15	0.26	1.94	0.11	3.88	24.61	3.85	34.8	10.19
109	br1-3 Line 028	83.1047	38.938	15.448	0.235	44.512	0.136	0.03	0.168	99.467		0.987867	0.327767	0.00505	1.68343	0.00368333	0.0006	0.00343333	3.01183	0.837029		0.15	0.26	2.04	0.11	4.27	13	3.56	23.39	10.39
110	br1-3 Line 029	85.3408	39.187	15.5	0.232	44.5	0.172	0.017	0.147	99.755		0.990867	0.327767	0.00496667	1.67737	0.00466667	0.000333333	0.003	3.00897	0.836536		0.15	0.26	2.07	0.11	3.46	23.65	4.07	33.77	10.12
111	br1-3 Line 030	88.9464	39.177	15.524	0.252	44.568	0.149	0.015	0.153	99.838		0.990017	0.328083	0.0054	1.6789	0.00405	0.0003	0.00311667	3.00987	0.836529		0.15	0.26	1.9	0.11	3.94	26.54	3.93	36.83	10.29
112	br1-3 Line 031	91.7748	39.177	15.675	0.243	44.486	0.154	0.017	0.159	99.911		0.989967	0.331267	0.0052	1.67568	0.00416667	0.00035	0.00323333	3.00987	0.83494		0.15	0.26	2.01	0.11	3.77	23.17	3.78	33.25	10.08
113	br1-3 Line 032	94.0109	38.927	15.658	0.24	44.547	0.153	0.018	0.164	99.707		0.986267	0.331783	0.00515	1.68248	0.00416667	0.000366667	0.00333333	3.01355	0.835283		0.15	0.26	2.01	0.11	3.88	21.77	3.64	31.82	10.05
114	br1-3 Line 033	97.6164	39.008	15.785	0.249	44.425	0.182	0.015	0.172	99.836		0.987517	0.3342	0.00533333	1.67652	0.00493333	0.0003	0.0035	3.0123	0.833791		0.15	0.26	1.96	0.11	3.28	26.46	3.48	35.7	9.24
115	br1-3 Line 034	100.445	39.28	15.698	0.239	44.343	0.183	0.002	0.152	99.897		0.992467	0.331717	0.00511667	1.67013	0.00495	5e-05	0.00308333	3.00752	0.834295		0.15	0.26	2.02	0.11	3.33	179.91	3.92	189.7	9.79
116	br1-3 Line 035	103.607	39.037	15.962	0.251	44.235	0.159	0.009	0.158	99.811		0.989	0.3382	0.00538333	1.6706	0.00431667	0.000183333	0.00321667	3.0109	0.831641		0.15	0.26	1.93	0.11	3.73	43.23	3.79	53.2	9.97
117	br1-3 Line 036	106.436	39.182	15.811	0.223	44.052	0.165	0.02	0.166	99.619		0.993333	0.335233	0.00478333	1.66483	0.00448333	0.0004	0.0034	3.00647	0.832389		0.15	0.26	2.19	0.11	3.55	19.77	3.56	29.59	9.82
118	br1-3 Line 037	110.041	39.166	16.03	0.251	44.178	0.156	0.025	0.152	99.958		0.99075	0.339133	0.00538333	1.66592	0.00421667	0.0005	0.00308333	3.00898	0.83086		0.15	0.26	1.95	0.11	3.81	15.32	3.94	25.54	10.22
119	br1-3 Line 038	112.277	39.067	15.983	0.234	44.159	0.161	0.022	0.162	99.788		0.989933	0.3387	0.00503333	1.66805	0.00436667	0.000433333	0.00331667	3.00983	0.83122		0.15	0.26	2.08	0.11	3.69	17.63	3.72	27.64	10.01
120	br1-3 Line 039	115.883	38.958	16.137	0.233	44.133	0.162	0.017	0.15	99.79		0.988067	0.342283	0.00501667	1.6686	0.0044	0.000333333	0.00305	3.01175	0.829785		0.15	0.26	2.08	0.11	3.6	23.73	3.98	33.91	10.18
121	br1-3 Line 040	118.711	39.034	16.222	0.253	43.879	0.159	0.012	0.159	99.718		0.990883	0.3444	0.00545	1.66045	0.00431667	0.00025	0.00325	3.009	0.828217		0.15	0.25	1.93	0.11	3.65	31.7	3.73	41.52	9.82
122	br1-3 Line 041	122.317	39.112	16.142	0.238	43.992	0.159	0.018	0.161	99.822		0.991267	0.342167	0.0051	1.66207	0.00431667	0.000366667	0.00328333	3.00857	0.829278		0.15	0.26	2.04	0.11	3.77	21.66	3.68	31.67	10.01
123	br1-3 Line 042	124.553	39.263	16.233	0.242	44.099	0.171	0.013	0.158	100.179		0.991667	0.342883	0.00518333	1.66037	0.00463333	0.000266667	0.0032	3.0082	0.828836		0.15	0.25	2.04	0.11	3.52	30.55	3.76	40.38	9.83
124	br1-3 Line 043	128.158	38.858	16.366	0.256	43.883	0.175	0.006	0.158	99.702		0.98775	0.347933	0.00551667	1.66285	0.00475	0.000133333	0.00323333	3.01217	0.826966		0.15	0.25	1.91	0.11	3.49	60.98	3.8	70.69	9.71
125	br1-3 Line 044	130.394	39.008	16.424	0.249	43.878	0.183	0.012	0.167	99.921		0.989317	0.348367	0.00535	1.65892	0.00496667	0.000233333	0.0034	3.01055	0.826449		0.15	0.25	1.96	0.11	3.33	33.67	3.57	43.04	9.37
126	br1-3 Line 045	134	38.88	16.557	0.258	43.95	0.193	0.014	0.143	99.995		0.9863	0.351267	0.00555	1.66202	0.00525	0.000266667	0.00291667	3.01357	0.825525		0.15	0.25	1.88	0.11	3.13	28.58	4.17	38.27	9.69
127	br1-3 Line 046	136.828	39.007	16.517	0.243	43.904	0.194	0.024	0.158	100.047		0.988483	0.35005	0.00521667	1.65853	0.00526667	0.000483333	0.00321667	3.01125	0.825723		0.15	0.25	2.01	0.11	3.17	16.18	3.74	25.61	9.43
128	br1-3 Line 047	140.434	39.068	16.738	0.235	43.921	0.189	0.01	0.154	100.315		0.98815	0.354067	0.00503333	1.65603	0.00511667	0.0002	0.00313333	3.01173	0.823856		0.15	0.25	2.1	0.11	3.21	39.61	3.87	49.3	9.69
129	br1-3 Line 053	158.462	40.632	15.865	0.242	38.388	1.668	0.02	0.102	96.917		1.05638	0.34495	0.00533333	1.48775	0.0464667	0.0004	0.00213333	2.94342	0.81178		0.15	0.26	2.02	0.12	0.79	20.73	5.78	29.85	9.12
130	br1-3 Line 059	176.489	38.767	17.211	0.262	43.299	0.2	0.014	0.119	99.872		0.98755	0.366667	0.00565	1.64423	0.00546667	0.000283333	0.00243333	3.01228	0.81766		0.15	0.25	1.89	0.11	3.09	27.51	5	38	10.49
131	br1-3 Line 065	194.517	43.655	9.338	0.168	3.68	11.314	0.012	0	68.167		1.5469	0.276733	0.00503333	0.194367	0.429583	0.000316667	0	2.45293	0.41258		0.13	0.34	2.72	0.41	0.29	35.11	100	139	103.89
132	br1-3 Line 071	212.545	38.896	17.427	0.277	42.722	0.219	0.006	0.131	99.678		0.993283	0.3722	0.00598333	1.62633	0.006	0.000133333	0.0027	3.00663	0.813763		0.15	0.25	1.81	0.11	2.8	62.13	4.49	71.74	9.61
133	br1-3 Line 077	229.75	38.24	17.674	0.277	42.989	0.203	0.008	0.143	99.534		0.981	0.379183	0.00601667	1.64398	0.00558333	0.000166667	0.00296667	3.0189	0.812579		0.15	0.24	1.8	0.11	3.04	46.26	4.12	55.72	9.46
134	br1-3 Line 084	251.383	38.892	17.938	0.274	42.845	0.217	0.018	0.122	100.306		0.989367	0.381633	0.0059	1.62477	0.0059	0.000366667	0.0025	3.01043	0.809792		0.15	0.24	1.83	0.11	2.95	21.96	4.86	32.1	10.14
135	br1-3 Line 090	269.411	38.769	17.968	0.281	42.681	0.197	0	0.118	100.014		0.989433	0.383517	0.00606667	1.62377	0.00538333	0	0.00241667	3.01058	0.808937		0.15	0.24	1.81	0.11	3.17	100	4.98	110.46	10.46
136	br1-3 Line 096	287.438	38.76	18.242	0.28	42.66	0.203	0.029	0.138	100.312		0.9877	0.388767	0.00603333	1.62053	0.00555	0.000583333	0.00281667	3.01198	0.806516		0.15	0.24	1.79	0.11	3.17	13.61	4.32	23.39	9.78
137	br1-3 Line 102	305.466	38.68	18.202	0.287	42.472	0.211	0.006	0.122	99.98		0.988817	0.38915	0.00621667	1.61852	0.00576667	0.000133333	0.00251667	3.01112	0.806168		0.15	0.24	1.77	0.11	2.97	60.22	4.86	70.32	10.1
138	br1-3 Line 108	323.494	38.627	18.168	0.282	42.525	0.227	0.021	0.132	99.982		0.987567	0.388483	0.0061	1.62073	0.0062	0.000433333	0.00271667	3.01223	0.806649		0.15	0.24	1.8	0.11	2.86	18.19	4.53	27.88	9.69
139	br1-3 Line 114	341.522	38.712	18.34	0.275	42.554	0.226	0.006	0.11	100.223		0.98775	0.391367	0.00593333	1.6186	0.00616667	0.000116667	0.00225	3.01218	0.805287		0.15	0.24	1.83	0.11	2.79	63.96	5.42	74.5	10.54
140	br1-3 Line 120	358.726	38.611	18.257	0.293	42.475	0.212	0.013	0.122	99.983		0.9875	0.390517	0.00635	1.61942	0.0058	0.000266667	0.0025	3.01235	0.805707		0.15	0.24	1.71	0.11	2.99	29.25	4.83	39.28	10.03
141	br1-3 Line 126	376.754	38.6	18.26	0.28	42.399	0.201	0.018	0.128	99.886		0.988133	0.39095	0.00608333	1.61802	0.0055	0.000366667	0.00263333	3.01168	0.805397		0.15	0.24	1.81	0.11	3.16	22.16	4.62	32.25	10.09
142	br1-3 Line 132	394.782	38.549	18.353	0.288	42.503	0.228	0.013	0.131	100.065		0.985817	0.392533	0.00623333	1.62028	0.00625	0.000266667	0.0027	3.01408	0.804983		0.15	0.24	1.75	0.11	2.83	30.51	4.48	40.07	9.56
143	br1-4 Line 001	0	37.796	16.828	0.263	46.829	0.253	0.014	0.122	102.105		0.944417	0.351667	0.00556667	1.74432	0.00676667	0.000266667	0.00245	3.05545	0.832219		0.15	0.25	1.88	0.11	2.6	29.33	4.86	39.18	9.85
144	br1-4 Line 002	3	38.334	16.545	0.244	46.999	0.217	0.019	0.14	102.498		0.951567	0.343483	0.00513333	1.73913	0.00576667	0.000366667	0.00278333	3.04823	0.835071		0.15	0.25	2.02	0.11	2.94	20.69	4.25	30.41	9.72
145	br1-4 Line 003	6	38.104	16.259	0.242	46.595	0.188	0.026	0.143	101.557		0.9537	0.340317	0.00511667	1.73847	0.00505	0.000516667	0.00288333	3.04605	0.83629		0.15	0.25	2	0.11	3.29	15.45	4.18	25.43	9.98
146	br1-4 Line 004	9	38.589	16.022	0.247	46.621	0.209	0	0.138	101.826		0.961	0.333683	0.00521667	1.73073	0.00558333	0	0.00276667	3.03898	0.838364		0.15	0.26	1.96	0.11	2.99	1376.07	4.3	1385.84	9.77
147	br1-4 Line 005	12	38.553	15.757	0.248	46.552	0.185	0.013	0.141	101.449		0.962533	0.329	0.00525	1.73253	0.00493333	0.00025	0.00283333	3.03733	0.84041		0.15	0.26	1.93	0.11	3.34	31.83	4.19	41.81	9.98
148	br1-4 Line 006	15	38.742	15.577	0.244	46.39	0.2	0.019	0.17	101.342		0.96705	0.325183	0.00515	1.7262	0.00535	0.000383333	0.00341667	3.03273	0.841481		0.15	0.26	1.98	0.11	3.06	20.64	3.55	29.75	9.11
149	br1-4 Line 007	18	38.933	15.392	0.225	46.295	0.2	0.019	0.133	101.197		0.971583	0.32125	0.00475	1.72223	0.00535	0.000366667	0.00268333	3.02822	0.842793		0.15	0.26	2.14	0.11	3.09	21.12	4.47	31.34	10.22
150	br1-4 Line 008	21	38.833	15.206	0.245	46.472	0.176	0.018	0.161	101.111		0.969583	0.317517	0.00518333	1.72965	0.00471667	0.000366667	0.00323333	3.03025	0.844899		0.15	0.26	1.96	0.11	3.42	21.56	3.78	31.24	9.68
151	br1-4 Line 009	24	39.081	15.158	0.236	46.361	0.174	0.028	0.169	101.207		0.97395	0.315933	0.00498333	1.7223	0.00466667	0.000566667	0.0034	3.0258	0.844996		0.15	0.26	2.02	0.11	3.46	14.02	3.56	23.58	9.56
152	br1-4 Line 010	27	39.273	14.924	0.213	46.438	0.197	0.005	0.175	101.225		0.977	0.3105	0.00448333	1.72212	0.00526667	0.0001	0.00351667	3.02298	0.847241		0.15	0.27	2.22	0.11	3.09	80.69	3.45	89.98	9.29
153	br1-4 Line 011	30	39.131	14.883	0.234	46.252	0.175	0.026	0.167	100.868		0.977	0.310767	0.00495	1.72145	0.00468333	0.000516667	0.00336667	3.02273	0.84708		0.15	0.27	2.06	0.11	3.4	15.1	3.62	24.71	9.61
154	br1-4 Line 012	33	39.221	15.003	0.218	46.362	0.182	0.024	0.17	101.18		0.976583	0.312433	0.0046	1.72085	0.00486667	0.000466667	0.00341667	3.02322	0.84634		0.15	0.27	2.17	0.11	3.32	16.21	3.57	25.8	9.59
155	br1-4 Line 013	36	39.074	14.843	0.224	46.352	0.179	0.015	0.181	100.868		0.975617	0.30995	0.00473333	1.72523	0.0048	0.0003	0.00363333	3.02427	0.847704		0.15	0.27	2.12	0.11	3.38	27.2	3.32	36.55	9.35
156	br1-4 Line 014	39	39.162	14.845	0.233	46.093	0.167	0.009	0.166	100.675		0.979233	0.310433	0.00493333	1.71808	0.00448333	0.000166667	0.00333333	3.02067	0.846965		0.15	0.27	2.03	0.11	3.57	45.66	3.63	55.42	9.76
157	br1-4 Line 015	42	39.282	14.939	0.221	46.373	0.177	0.014	0.177	101.183		0.977633	0.31095	0.00465	1.72045	0.00471667	0.000266667	0.00353333	3.0222	0.846928		0.15	0.27	2.15	0.11	3.39	28.45	3.43	37.95	9.5
158	br1-4 Line 016	45	39.487	14.958	0.238	46.027	0.178	0.032	0.182	101.102		0.983033	0.31145	0.00501667	1.70812	0.00475	0.000633333	0.00365	3.01665	0.845784		0.15	0.27	2.02	0.11	3.35	12.35	3.31	21.56	9.21
159	br1-4 Line 017	48	39.536	14.873	0.219	46.29	0.166	0.029	0.164	101.277		0.981983	0.30895	0.00461667	1.71392	0.00441667	0.000583333	0.00328333	3.01775	0.847271		0.15	0.27	2.16	0.11	3.55	13.48	3.69	23.41	9.93
160	br1-4 Line 018	51	39.315	15.057	0.231	46.079	0.161	0.008	0.183	101.034		0.9802	0.313967	0.00488333	1.71255	0.0043	0.00015	0.00366667	3.01972	0.845071		0.15	0.26	2.08	0.11	3.7	51.43	3.27	61	9.57
161	br1-4 Line 019	54	39.253	14.963	0.217	46.039	0.163	0.009	0.161	100.805		0.980417	0.31255	0.00458333	1.71415	0.00436667	0.000183333	0.00323333	3.01948	0.845784		0.15	0.27	2.19	0.11	3.62	41.78	3.71	51.83	10.05
162	br1-4 Line 020	57	39.333	14.923	0.231	45.68	0.177	0.012	0.191	100.547		0.9846	0.312417	0.0049	1.70457	0.00473333	0.000233333	0.00383333	3.01528	0.845107		0.15	0.27	2.04	0.11	3.45	33.2	3.16	42.38	9.18
163	br1-4 Line 021	60	39.281	15.083	0.232	45.758	0.16	0.03	0.178	100.722		0.982417	0.315483	0.00491667	1.70598	0.0043	0.0006	0.00358333	3.01728	0.843933		0.15	0.26	2.07	0.11	3.65	13.02	3.36	22.62	9.6
164	br1-4 Line 022	63	38.231	14.395	0.226	43.791	0.181	0.02	0.156	97		0.990983	0.312067	0.00495	1.6921	0.00503333	0.000416667	0.00325	3.0088	0.844291		0.15	0.27	2.12	0.11	3.41	19.77	3.93	29.76	9.99
165	br1-4 Line 023	66	39.299	15.351	0.228	45.182	0.182	0.013	0.149	100.404		0.9867	0.32235	0.00485	1.69107	0.0049	0.000266667	0.00301667	3.01315	0.839899		0.15	0.26	2.1	0.11	3.25	29.08	4.05	39	9.92
166	br1-4 Line 024	69	39.253	15.415	0.249	45.341	0.166	0.021	0.179	100.624		0.984117	0.323217	0.00528333	1.69457	0.00446667	0.000416667	0.0036	3.01567	0.839816		0.15	0.26	1.93	0.11	3.53	19.06	3.4	28.44	9.38
167	br1-4 Line 025	72	39.311	15.503	0.223	45.601	0.14	0.015	0.141	100.934		0.982567	0.324067	0.00471667	1.69905	0.00376667	0.000283333	0.00283333	3.01728	0.839818		0.15	0.26	2.17	0.11	4.15	26.76	4.24	37.84	11.08
168	br1-4 Line 026	75	39.229	15.639	0.229	45.412	0.153	0.022	0.143	100.827		0.982383	0.327533	0.00485	1.69522	0.0041	0.000433333	0.00288333	3.0174	0.838075		0.15	0.26	2.08	0.11	3.83	18.42	4.17	29.02	10.6
169	br1-4 Line 027	78	39.264	15.85	0.231	45.275	0.168	0.024	0.138	100.95		0.982883	0.331833	0.0049	1.68948	0.00451667	0.000483333	0.00276667	3.01687	0.835833		0.15	0.26	2.1	0.11	3.47	16.33	4.32	26.74	10.41
170	br1-4 Line 028	81	39.304	15.979	0.221	45.124	0.137	0.007	0.136	100.908		0.984517	0.33475	0.00468333	1.68493	0.00366667	0.000133333	0.00273333	3.01542	0.834256		0.15	0.26	2.18	0.11	4.29	56	4.43	67.42	11.42
171	br1-4 Line 029	84	39.302	16.126	0.243	45.067	0.169	0.011	0.127	101.045		0.98395	0.337633	0.00516667	1.6819	0.00453333	0.000216667	0.00256667	3.01597	0.832816		0.15	0.26	1.98	0.11	3.57	36.94	4.67	47.68	10.74
172	br1-4 Line 030	87	39.159	16.155	0.235	44.849	0.162	0.018	0.112	100.69		0.984083	0.339533	0.005	1.68013	0.00436667	0.00035	0.00225	3.01572	0.831886		0.15	0.26	2.06	0.11	3.68	22.5	5.27	34.03	11.53
173	br1-4 Line 031	90	39.377	16.327	0.248	44.769	0.18	0.018	0.109	101.028		0.986533	0.3421	0.00525	1.672	0.00483333	0.00035	0.0022	3.01327	0.830147		0.15	0.25	1.98	0.11	3.29	21.88	5.42	33.08	11.2
174	br1-4 Line 032	93	39.173	16.311	0.245	44.643	0.149	0.003	0.127	100.651		0.985433	0.343167	0.00521667	1.6741	0.00401667	5e-05	0.00256667	3.01455	0.829885		0.15	0.25	2.01	0.11	4	151.13	4.62	162.27	11.14
175	br1-4 Line 033	96	39.17	16.528	0.251	44.485	0.155	0.006	0.104	100.699		0.98575	0.34785	0.00535	1.66883	0.00418333	0.000116667	0.00211667	3.0142	0.827514		0.15	0.25	1.92	0.11	3.8	64.12	5.57	75.92	11.8
176	br1-4 Line 034	99	39.098	16.655	0.254	44.223	0.208	0.013	0.114	100.565		0.9861	0.351317	0.00543333	1.6627	0.00561667	0.000266667	0.00231667	3.01375	0.825564		0.15	0.25	1.9	0.11	2.95	29.53	5.11	40	10.47
177	br1-4 Line 035	102	39.066	16.727	0.247	44.226	0.165	0.026	0.111	100.568		0.98555	0.352917	0.00528333	1.6632	0.00446667	0.000533333	0.00225	3.0142	0.824952		0.15	0.25	1.96	0.11	3.62	15.37	5.22	26.68	11.31
178	br1-4 Line 036	105	39.191	16.866	0.24	44.094	0.169	0.016	0.096	100.672		0.987817	0.355517	0.00513333	1.65673	0.00456667	0.000316667	0.00195	3.01203	0.823324		0.15	0.25	2.05	0.11	3.55	25.58	6.06	37.75	12.17
179	br1-4 Line 037	108	38.963	16.99	0.242	43.852	0.168	0.01	0.098	100.323		0.986517	0.359767	0.0052	1.65513	0.00455	0.0002	0.002	3.01337	0.821447		0.15	0.25	2	0.11	3.61	38.54	5.95	50.61	12.07
180	br1-4 Line 038	111	38.851	17.079	0.266	44.039	0.161	0.01	0.089	100.495		0.982833	0.36135	0.00571667	1.66078	0.00436667	0.0002	0.00181667	3.01707	0.821303		0.15	0.25	1.87	0.11	3.63	40.59	6.53	53.13	12.54
181	br1-4 Line 039	114	39.098	17.273	0.254	43.936	0.157	0.011	0.097	100.826		0.986017	0.364317	0.00541667	1.65173	0.00423333	0.000216667	0.00196667	3.0139	0.819292		0.15	0.25	1.95	0.11	3.74	36.99	6.01	49.2	12.21
182	br1-4 Line 040	117	38.894	17.365	0.253	43.935	0.163	0.02	0.089	100.719		0.982867	0.366983	0.00541667	1.65503	0.00441667	0.000416667	0.00181667	3.01695	0.818506		0.15	0.25	1.93	0.11	3.58	19.57	6.51	32.1	12.53
183	br1-4 Line 041	120	38.941	17.34	0.272	43.692	0.178	0.008	0.101	100.532		0.985667	0.367067	0.00583333	1.64863	0.00483333	0.00015	0.00205	3.01423	0.817896		0.15	0.25	1.83	0.11	3.42	51.34	5.72	62.82	11.48
184	br1-4 Line 042	123	39.174	17.389	0.253	43.51	0.173	0.004	0.078	100.581		0.990367	0.367667	0.00541667	1.63977	0.0047	8.33333e-05	0.00158333	3.00958	0.816847		0.15	0.25	1.95	0.11	3.5	101.9	7.48	115.34	13.44
185	br1-4 Line 043	126	39.109	17.675	0.271	43.651	0.183	0.004	0.121	101.014		0.986383	0.372817	0.00578333	1.64115	0.00493333	6.66667e-05	0.00245	3.01358	0.814884		0.15	0.24	1.83	0.11	3.26	106.49	4.79	116.87	10.38
186	br1-4 Line 044	129	39.014	17.652	0.259	43.551	0.162	0.014	0.107	100.759		0.9864	0.373267	0.00555	1.64142	0.00438333	0.000266667	0.00218333	3.01347	0.814727		0.15	0.24	1.92	0.11	3.67	29.09	5.48	40.66	11.57
187	br1-4 Line 045	132	39.072	17.789	0.28	43.33	0.152	0.008	0.072	100.703		0.98865	0.37645	0.006	1.63442	0.00411667	0.00015	0.00148333	3.01127	0.812792		0.15	0.24	1.78	0.11	3.87	49.6	8.02	63.77	14.17
188	br1-4 Line 046	135	38.932	17.746	0.258	43.537	0.175	0.007	0.082	100.737		0.985083	0.375533	0.00553333	1.64217	0.00475	0.00015	0.00166667	3.01488	0.81388		0.15	0.24	1.91	0.11	3.47	55.04	7.13	68.05	13.01
189	br1-4 Line 047	138	38.873	17.812	0.27	43.148	0.173	0.006	0.078	100.36		0.987583	0.37845	0.00581667	1.63408	0.00471667	0.000116667	0.0016	3.01237	0.811953		0.15	0.24	1.85	0.11	3.43	67.43	7.44	80.65	13.22
190	br1-4 Line 048	141	38.97	17.9	0.256	43.198	0.157	0	0.098	100.579		0.988033	0.37955	0.0055	1.63263	0.00426667	0	0.002	3.01198	0.811374		0.15	0.24	1.93	0.11	3.84	100	5.87	112.14	12.14
191	br1-4 Line 049	144	38.946	17.93	0.284	43.207	0.169	0.015	0.088	100.639		0.987183	0.380083	0.0061	1.63262	0.00458333	0.0003	0.0018	3.01267	0.811157		0.15	0.24	1.76	0.11	3.49	26.88	6.6	39.23	12.35
192	br1-4 Line 050	147	38.998	18.073	0.268	43.015	0.158	0.027	0.093	100.632		0.988933	0.3833	0.00575	1.62607	0.0043	0.00055	0.0019	3.0108	0.809243		0.15	0.24	1.88	0.11	3.78	14.52	6.2	26.88	12.36
193	br1-4 Line 052	153	38.888	18.035	0.275	42.775	0.168	0.018	0.068	100.227		0.990067	0.384	0.00593333	1.62342	0.0046	0.00035	0.00138333	3.00975	0.808709		0.15	0.24	1.82	0.11	3.51	22.49	8.55	36.87	14.38
194	br1-4 Line 054	159	39.056	18.338	0.265	42.749	0.149	0.005	0.092	100.654		0.991033	0.389167	0.0057	1.617	0.00403333	0.0001	0.00186667	3.0089	0.806015		0.15	0.24	1.87	0.11	3.97	77.21	6.33	89.88	12.67
195	br1-4 Line 056	165	39.093	18.398	0.283	42.555	0.156	0.015	0.087	100.587		0.992817	0.39075	0.00608333	1.61103	0.00425	0.0003	0.00178333	3.00702	0.804799		0.15	0.24	1.78	0.11	3.79	25.84	6.7	38.61	12.77
196	br1-4 Line 058	171	38.785	18.586	0.27	42.915	0.153	0.022	0.1	100.831		0.984467	0.39455	0.0058	1.62383	0.00415	0.00045	0.00205	3.0153	0.804522		0.15	0.24	1.86	0.11	3.87	17.75	5.79	29.77	12.02
197	br1-4 Line 066	195	38.7	18.873	0.296	42.428	0.146	0.02	0.087	100.55		0.986417	0.402317	0.0064	1.6121	0.00398333	0.0004	0.00178333	3.0134	0.800281		0.15	0.24	1.71	0.11	3.97	20.01	6.75	32.94	12.93
198	br1-4 Line 070	207	38.99	18.845	0.29	42.365	0.135	0.023	0.094	100.742		0.990933	0.40055	0.00623333	1.60507	0.00368333	0.000466667	0.00191667	3.00885	0.800286		0.15	0.24	1.74	0.11	4.31	17.58	6.17	30.3	12.72
199	br1-4 Line 078	231.021	38.785	18.839	0.284	42.053	0.17	0.01	0.107	100.248		0.991083	0.4026	0.00615	1.6019	0.00465	0.000216667	0.0022	3.0088	0.799152		0.15	0.24	1.78	0.11	3.52	37.94	5.5	49.24	11.3
200	br1-4 Line 086	255.021	38.908	19.136	0.298	42.087	0.156	0.022	0.081	100.688		0.99085	0.407567	0.00643333	1.59772	0.00425	0.00045	0.00165	3.00892	0.796754		0.15	0.23	1.71	0.11	3.85	18.04	7.19	31.28	13.24
201	br1-4 Line 094	279.021	38.987	19.178	0.287	41.832	0.148	0.019	0.083	100.534		0.994167	0.409	0.00618333	1.59015	0.00405	0.000383333	0.0017	3.00563	0.795413		0.15	0.23	1.76	0.11	3.85	20.42	7.03	33.55	13.13
202	br1-4 Line 102	303.021	38.618	19.431	0.298	42.115	0.175	0.019	0.078	100.734		0.9852	0.414567	0.00643333	1.60162	0.00478333	0.000383333	0.00161667	3.0146	0.79438		0.15	0.23	1.71	0.11	3.41	20.64	7.52	33.77	13.13
203	br1-4 Line 110	327.021	38.933	19.332	0.291	41.975	0.149	0.02	0.093	100.793		0.991217	0.411633	0.00628333	1.59305	0.00406667	0.000416667	0.0019	3.00857	0.794664		0.15	0.23	1.76	0.11	3.86	19.64	6.3	32.05	12.41
204	br1-4 Line 117	348.021	38.871	19.155	0.285	41.704	0.163	0.007	0.091	100.276		0.993967	0.409633	0.00616667	1.5897	0.00446667	0.00015	0.00188333	3.00597	0.795115		0.15	0.23	1.78	0.12	3.63	53.32	6.4	65.63	12.31
205	bk3-5 Line 001	0	39.354	18.265	0.286	41.882	0.225	0.019	0.12	100.151		1.00253	0.389133	0.00616667	1.59045	0.00613333	0.0004	0.00246667	2.99728	0.803427		0.15	0.24	1.78	0.11	2.9	20.46	4.85	30.49	10.03
206	bk3-5 Line 002	2.23607	38.994	18.628	0.307	41.382	0.265	0.012	0.082	99.67		1.00062	0.399783	0.00668333	1.58298	0.00728333	0.000233333	0.0017	2.99928	0.798371		0.15	0.24	1.66	0.12	2.52	33.31	7.03	45.03	11.72
207	bk3-5 Line 003	5.84162	38.853	19.136	0.305	40.903	0.234	0.017	0.088	99.536		1.00082	0.41225	0.00665	1.57063	0.00646667	0.00035	0.00183333	2.999	0.792096		0.15	0.23	1.68	0.12	2.82	22.66	6.56	34.22	11.56
208	bk3-5 Line 004	8.07769	38.892	19.538	0.325	40.819	0.215	0.02	0.091	99.9		0.99995	0.420133	0.00708333	1.56448	0.00593333	0.0004	0.00188333	2.99987	0.788305		0.15	0.23	1.59	0.12	2.98	20.09	6.46	31.62	11.53
209	bk3-5 Line 005	11.24	38.704	19.794	0.302	40.457	0.227	0.008	0.071	99.563		0.999883	0.42765	0.00661667	1.558	0.00628333	0.00015	0.00146667	3.00005	0.78463		0.15	0.23	1.7	0.12	2.85	52.12	8.19	65.36	13.24
210	bk3-5 Line 006	14.8455	38.931	20.074	0.32	40.293	0.221	0.012	0.076	99.927		1.00275	0.432417	0.00696667	1.54708	0.00608333	0.000233333	0.00156667	2.9971	0.781553		0.15	0.23	1.65	0.12	2.83	33.55	7.72	46.25	12.7
211	bk3-5 Line 007	17.0816	38.669	20.356	0.325	40.219	0.204	0.026	0.073	99.872		0.99855	0.439617	0.00711667	1.54822	0.00563333	0.000533333	0.00151667	3.00118	0.778846		0.15	0.23	1.62	0.12	3.12	15.23	7.99	28.46	13.23
212	bk3-5 Line 008	20.6871	38.697	20.516	0.339	40.116	0.182	0.021	0.086	99.957		0.999083	0.442983	0.00741667	1.54397	0.00503333	0.000433333	0.00178333	3.0007	0.777054		0.15	0.23	1.55	0.12	3.4	18.74	6.79	30.98	12.24
213	bk3-5 Line 009	23.8494	38.499	20.877	0.323	39.972	0.214	0.019	0.076	99.98		0.9959	0.45165	0.00708333	1.54138	0.00593333	0.0004	0.00156667	3.00392	0.773386		0.15	0.22	1.63	0.12	2.98	20.76	7.75	33.61	12.85
214	bk3-5 Line 010	26.6778	38.545	20.78	0.337	39.841	0.202	0.007	0.096	99.808		0.998267	0.4501	0.00738333	1.53815	0.00561667	0.00015	0.002	3.00167	0.77362		0.15	0.22	1.57	0.12	3.06	55.95	6.13	67.2	11.25
215	bk3-5 Line 011	29.8401	38.372	20.991	0.332	39.875	0.185	0.015	0.084	99.854		0.9947	0.455083	0.00728333	1.5409	0.00513333	0.0003	0.00175	3.00515	0.772		0.15	0.22	1.59	0.12	3.36	26.6	6.95	38.99	12.39
216	bk3-5 Line 012	33.0024	38.634	20.899	0.329	39.839	0.203	0.01	0.077	99.991		0.998917	0.451917	0.0072	1.53553	0.00561667	0.0002	0.0016	3.00098	0.772615		0.15	0.22	1.6	0.12	3.14	39.86	7.63	52.72	12.86
217	bk3-5 Line 013	35.8308	38.594	21.009	0.323	39.889	0.209	0.007	0.076	100.107		0.99735	0.45405	0.00706667	1.53662	0.00578333	0.00015	0.00158333	3.0026	0.771911		0.15	0.22	1.63	0.12	3.05	55.66	7.68	68.51	12.85
218	bk3-5 Line 014	38.9931	38.537	21.054	0.337	39.858	0.212	0.022	0.1	100.12		0.996317	0.45525	0.00736667	1.53613	0.00586667	0.00045	0.00208333	3.00347	0.77139		0.15	0.22	1.55	0.12	2.98	18.23	5.81	29.06	10.83
219	bk3-5 Line 015	41.8215	38.53	20.816	0.346	40.051	0.183	0.014	0.075	100.015		0.995983	0.450017	0.00756667	1.54335	0.00508333	0.0003	0.00156667	3.00387	0.774243		0.15	0.22	1.53	0.12	3.42	27.07	7.84	40.35	13.28
220	bk3-5 Line 016	44.9838	38.709	20.94	0.323	40.021	0.199	0.023	0.08	100.295		0.997867	0.45145	0.00705	1.53792	0.0055	0.000466667	0.00166667	3.00192	0.773068		0.15	0.22	1.63	0.12	3.23	17.52	7.27	30.14	12.62
221	bk3-5 Line 017	48.5894	38.572	20.783	0.331	40.065	0.199	0.012	0.109	100.071		0.996383	0.449	0.00723333	1.54283	0.0055	0.00025	0.00226667	3.00347	0.77458		0.15	0.22	1.59	0.12	3.18	32.32	5.29	42.87	10.55
222	bk3-5 Line 018	50.8254	38.683	20.779	0.339	40.071	0.189	0.019	0.112	100.192		0.997767	0.448233	0.00741667	1.54072	0.00521667	0.000383333	0.00231667	3.00205	0.774638		0.15	0.22	1.55	0.12	3.25	20.67	5.2	31.16	10.49
223	bk3-5 Line 019	54.431	38.622	20.695	0.328	40.274	0.212	0.024	0.108	100.263		0.99535	0.44605	0.00716667	1.54727	0.00585	0.0005	0.00223333	3.00442	0.776227		0.15	0.22	1.6	0.12	3.02	16.27	5.42	26.8	10.53
224	bk3-5 Line 020	57.5933	38.391	20.578	0.316	40.344	0.19	0.018	0.099	99.936		0.992617	0.444967	0.00693333	1.55498	0.00525	0.000366667	0.00205	3.00717	0.777511		0.15	0.22	1.65	0.12	3.32	21.27	5.96	32.69	11.42
225	bk3-5 Line 021	59.8293	38.584	20.431	0.319	40.329	0.192	0.021	0.059	99.935		0.996217	0.441167	0.00696667	1.55223	0.00531667	0.000433333	0.00121667	3.00355	0.778686		0.15	0.23	1.62	0.12	3.21	18.97	9.9	34.2	15.23
226	bk3-5 Line 022	63.4349	38.66	20.555	0.304	40.564	0.216	0.018	0.088	100.405		0.994083	0.442033	0.00661667	1.55488	0.00596667	0.000366667	0.00181667	3.00577	0.778642		0.15	0.23	1.73	0.12	2.89	22.27	6.66	34.05	11.78
227	bk3-5 Line 023	66.5972	38.57	20.328	0.335	40.523	0.233	0.008	0.088	100.085		0.9943	0.438267	0.00731667	1.55728	0.00643333	0.000166667	0.00181667	3.00558	0.780378		0.15	0.23	1.55	0.12	2.74	49.22	6.68	60.69	11.47
228	bk3-5 Line 024	69.4256	38.754	20.25	0.298	40.817	0.21	0.014	0.092	100.435		0.9946	0.43465	0.00648333	1.56155	0.00578333	0.000283333	0.0019	3.00525	0.782261		0.15	0.23	1.72	0.12	2.96	28.02	6.35	39.55	11.53
229	bk3-5 Line 025	72.5879	38.642	20.128	0.306	41	0.222	0.014	0.087	100.399		0.991967	0.432117	0.00666667	1.56893	0.00611667	0.000283333	0.0018	3.00788	0.784055		0.15	0.23	1.69	0.12	2.89	27.67	6.66	39.41	11.74
230	bk3-5 Line 026	74.8239	38.672	20.049	0.305	40.917	0.216	0.022	0.099	100.28		0.9935	0.43075	0.00665	1.56697	0.00593333	0.00045	0.00203333	3.00628	0.784379		0.15	0.23	1.69	0.12	2.95	18.18	5.9	29.22	11.04
231	bk3-5 Line 027	78.4295	38.728	19.914	0.296	41.005	0.192	0.022	0.11	100.267		0.99425	0.427583	0.00643333	1.56927	0.00526667	0.00045	0.00228333	3.00553	0.785871		0.15	0.23	1.74	0.12	3.28	18.03	5.33	28.88	10.85
232	bk3-5 Line 028	81.5918	38.685	19.903	0.312	41.208	0.203	0.013	0.1	100.424		0.991783	0.42675	0.00676667	1.57488	0.00556667	0.00025	0.00206667	3.00807	0.786799		0.15	0.23	1.66	0.12	3.17	31.63	5.85	42.81	11.18
233	bk3-5 Line 029	84.4202	38.418	19.597	0.316	41.161	0.192	0.015	0.091	99.79		0.990483	0.42255	0.0069	1.58195	0.0053	0.000316667	0.00188333	3.00938	0.789199		0.15	0.23	1.64	0.12	3.17	26.22	6.46	37.99	11.77
234	bk3-5 Line 030	87.5825	38.705	19.651	0.294	41.187	0.215	0	0.114	100.166		0.993633	0.421917	0.0064	1.57618	0.0059	0	0.00235	3.00638	0.788841		0.15	0.23	1.73	0.12	2.99	100	5.19	110.41	10.41
235	bk3-5 Line 031	91.188	38.654	19.522	0.314	41.429	0.212	0.03	0.083	100.244		0.9912	0.418667	0.00683333	1.58367	0.00581667	0.0006	0.00171667	3.0085	0.790911		0.15	0.23	1.64	0.12	3.02	13.67	7.14	25.97	12.3
236	bk3-5 Line 032	93.4241	38.53	19.604	0.293	41.27	0.214	0.006	0.094	100.011		0.9909	0.42165	0.00638333	1.58218	0.0059	0.000116667	0.00193333	3.00907	0.789578		0.15	0.23	1.73	0.12	2.92	66.92	6.21	78.28	11.36
237	bk3-5 Line 033	97.0296	38.75	19.25	0.295	41.403	0.19	0.029	0.108	100.025		0.994267	0.413083	0.00641667	1.58362	0.00523333	0.0006	0.00221667	3.00543	0.793117		0.15	0.23	1.73	0.12	3.36	13.33	5.46	24.38	11.05
238	bk3-5 Line 034	100.192	38.785	19.302	0.297	41.71	0.223	0.018	0.105	100.44		0.9914	0.412633	0.00641667	1.58933	0.00611667	0.000366667	0.00215	3.00842	0.793886		0.15	0.23	1.73	0.12	2.91	20.86	5.59	31.59	10.73
239	bk3-5 Line 035	102.428	38.838	19.252	0.301	41.704	0.203	0.016	0.102	100.416		0.99255	0.411467	0.0065	1.58878	0.00555	0.000333333	0.0021	3.00728	0.794292		0.15	0.23	1.68	0.12	3.13	24.02	5.74	35.07	11.05
240	bk3-5 Line 036	106.034	38.665	19.206	0.301	41.773	0.229	0.012	0.09	100.276		0.989817	0.4112	0.00651667	1.59415	0.00628333	0.00025	0.00185	3.01007	0.794949		0.15	0.23	1.7	0.11	2.82	31.96	6.46	43.43	11.47
241	bk3-5 Line 037	108.27	38.606	18.905	0.296	41.976	0.211	0.008	0.099	100.101		0.988867	0.404983	0.00643333	1.60278	0.0058	0.00015	0.00203333	3.01105	0.798292		0.15	0.23	1.73	0.11	3.07	51.21	5.98	62.48	11.27
242	bk3-5 Line 038	111.875	38.608	18.971	0.285	41.944	0.227	0.029	0.103	100.167		0.988617	0.406267	0.00618333	1.60107	0.00623333	0.000583333	0.00211667	3.01107	0.797609		0.15	0.23	1.77	0.11	2.79	13.6	5.67	24.32	10.72
243	bk3-5 Line 039	115.037	38.407	18.872	0.296	42.418	0.225	0.013	0.094	100.325		0.9822	0.403633	0.00641667	1.61705	0.00615	0.000266667	0.00195	3.01767	0.800249		0.15	0.24	1.73	0.11	2.9	30.99	6.23	42.35	11.36
244	bk3-5 Line 040	117.866	34.917	18.155	0.27	44.447	0.209	0.016	0.096	98.11		0.91995	0.400033	0.00601667	1.74563	0.00588333	0.00035	0.00203333	3.0799	0.813562		0.16	0.24	1.86	0.11	2.99	24.68	6.16	36.2	11.52
245	bk3-5 Line 041	121.028	4.862	5.685	0.108	9.766	0.083	0.023	0.053	20.58		0.664083	0.649333	0.0124833	1.9883	0.0122	0.00243333	0.00586667	3.3347	0.75382		0.44	0.45	4.79	0.25	7.45	22.23	13.92	49.53	27.3
246	bk3-5 Line 042	124.19	26.805	8.271	0.146	6.669	0.154	0.015	0.055	42.115		1.51398	0.3907	0.00696667	0.561533	0.00935	0.00065	0.00251667	2.4857	0.589701		0.18	0.36	3.22	0.3	3.94	27.87	10.89	46.76	18.89
247	bk3-5 Line 043	127.019	37.957	16.173	0.241	28.561	0.212	0.018	0.095	83.257		1.14548	0.408183	0.00616667	1.28488	0.00686667	0.000433333	0.0023	2.85432	0.758909		0.15	0.25	2.08	0.14	3.13	22.71	6.41	34.87	12.16
248	bk3-5 Line 044	130.181	39.387	18.531	0.283	41.355	0.242	0.019	0.103	99.92		1.00653	0.396067	0.00611667	1.57542	0.00663333	0.000383333	0.00211667	2.99327	0.799102		0.15	0.24	1.8	0.12	2.74	20.97	5.73	31.75	10.78
249	bk3-5 Line 045	133.787	39	18.658	0.286	42.031	0.234	0.02	0.101	100.33		0.994533	0.397917	0.00618333	1.59778	0.00638333	0.0004	0.00208333	3.00528	0.800613		0.15	0.24	1.75	0.11	2.74	20	5.79	30.78	10.78
250	bk3-5 Line 046	136.023	38.93	18.539	0.296	41.999	0.235	0.015	0.125	100.139		0.994433	0.39605	0.00641667	1.59925	0.00641667	0.0003	0.00256667	3.00543	0.801509		0.15	0.24	1.73	0.11	2.76	25.99	4.75	35.73	9.74
251	bk3-5 Line 047	139.628	39.058	18.497	0.291	41.986	0.21	0.014	0.098	100.154		0.99675	0.394783	0.0063	1.59722	0.00575	0.000283333	0.00201667	3.0031	0.801816		0.15	0.24	1.75	0.11	3.06	27.41	5.96	38.68	11.27
252	bk3-5 Line 048	142.791	39.127	18.553	0.302	42.143	0.24	0.002	0.09	100.457		0.995717	0.394867	0.00651667	1.59873	0.00653333	5e-05	0.00183333	3.00425	0.801933		0.15	0.24	1.69	0.11	2.67	162.2	6.52	173.58	11.38
253	bk3-5 Line 049	145.619	39.049	18.5	0.29	42.129	0.206	0.014	0.093	100.281		0.995333	0.394383	0.00626667	1.60075	0.00561667	0.000266667	0.0019	3.00452	0.802327		0.15	0.24	1.75	0.11	3.15	28.99	6.29	40.68	11.69
254	bk3-5 Line 052	154.563	39.185	18.36	0.29	42.599	0.226	0.028	0.097	100.785		0.993117	0.38915	0.00623333	1.60943	0.00613333	0.000566667	0.00196667	3.0066	0.805287		0.15	0.24	1.74	0.11	2.88	14	6.08	25.2	11.2
255	bk3-5 Line 056	166.646	38.971	18.343	0.286	42.477	0.229	0.007	0.091	100.404		0.9918	0.390417	0.00616667	1.6115	0.00625	0.000133333	0.00186667	3.00813	0.804979		0.15	0.24	1.78	0.11	2.83	58.43	6.42	69.96	11.53
256	bk3-5 Line 060	178.308	39.006	18.401	0.3	42.577	0.217	0.016	0.108	100.625		0.990867	0.390917	0.00645	1.61228	0.00591667	0.000316667	0.00221667	3.00897	0.804854		0.15	0.24	1.72	0.11	2.94	25.05	5.42	35.63	10.58
257	bk3-5 Line 064	190.838	39.074	18.323	0.29	42.593	0.226	0.028	0.109	100.643		0.991883	0.389	0.00623333	1.61177	0.00615	0.00055	0.00221667	3.0078	0.805575		0.15	0.24	1.72	0.11	2.89	14.22	5.37	24.7	10.48
258	bk3-5 Line 068	202.5	38.986	18.214	0.278	42.444	0.232	0.026	0.097	100.277		0.992833	0.387917	0.006	1.6113	0.00633333	0.000516667	0.00198333	3.00688	0.805966		0.15	0.24	1.81	0.11	2.75	15.05	6.01	26.12	11.07
259	bk3-5 Line 072	214.583	39.074	18.239	0.278	42.54	0.221	0.018	0.09	100.46		0.9931	0.387683	0.00598333	1.61173	0.00601667	0.000366667	0.00185	3.00673	0.806102		0.15	0.24	1.8	0.11	2.89	22.03	6.43	33.65	11.62
260	bk3-5 Line 076	226.245	38.872	18.224	0.28	42.534	0.224	0.02	0.103	100.257		0.990533	0.388367	0.00605	1.61568	0.00611667	0.0004	0.00211667	3.00927	0.806209		0.15	0.24	1.79	0.11	2.87	19.73	5.63	30.52	10.79
261	bk3-5 Line 080	238.775	39.093	18.228	0.304	42.783	0.223	0.031	0.108	100.77		0.990783	0.386367	0.00651667	1.61637	0.00605	0.000616667	0.0022	3.0089	0.80708		0.15	0.24	1.68	0.11	2.93	13.03	5.44	23.58	10.55
262	bk3-5 Line 084	250.437	38.955	18.225	0.296	42.529	0.23	0.017	0.105	100.357		0.991533	0.38795	0.00638333	1.61368	0.00626667	0.00035	0.00215	3.00832	0.806183		0.15	0.24	1.7	0.11	2.83	23.41	5.64	34.08	10.67
263	bk3-5 Line 088	262.52	39.039	18.135	0.301	42.662	0.22	0.002	0.094	100.453		0.992033	0.385417	0.00646667	1.61608	0.00598333	5e-05	0.00191667	3.00795	0.807436		0.15	0.24	1.68	0.11	2.88	186.31	6.25	197.62	11.31
264	bk3-5 Line 092	274.182	38.818	18.132	0.269	42.51	0.203	0.022	0.105	100.059		0.990717	0.387033	0.00581667	1.61733	0.00555	0.00045	0.00215	3.00905	0.806905		0.15	0.24	1.87	0.11	3.04	17.6	5.61	28.62	11.02
265	bk3-5 Line 096	286.712	39.018	18.048	0.302	42.912	0.202	0.007	0.117	100.606		0.98985	0.382917	0.00648333	1.62283	0.00548333	0.000133333	0.00238333	3.01008	0.809091		0.15	0.24	1.7	0.11	3.18	57.18	5.02	67.58	10.4
266	bk3-5 Line 100	299.242	38.829	18.163	0.289	42.791	0.211	0.013	0.113	100.409		0.987917	0.386483	0.00623333	1.62297	0.00576667	0.000266667	0.00231667	3.01195	0.807667		0.15	0.24	1.77	0.11	3.03	29.91	5.11	40.32	10.41
267	bk3-5 Line 104	310.422	38.901	18.034	0.282	42.748	0.188	0.024	0.106	100.283		0.990083	0.383867	0.00606667	1.62187	0.00513333	0.000483333	0.00218333	3.00968	0.808615		0.15	0.24	1.78	0.11	3.29	16.28	5.48	27.33	11.05
268	bk3-5 Line 108	322.952	38.976	17.921	0.304	42.844	0.197	0.001	0.12	100.363		0.990667	0.38095	0.00655	1.62333	0.00536667	1.66667e-05	0.00245	3.00933	0.809932		0.15	0.24	1.68	0.11	3.18	548.33	4.93	558.62	10.29
269	bk3-5 Line 112	334.614	38.787	18.065	0.293	42.889	0.197	0.016	0.099	100.346		0.987117	0.3845	0.00631667	1.62708	0.00536667	0.000316667	0.00203333	3.01273	0.808857		0.15	0.24	1.74	0.11	3.17	25.03	5.89	36.33	11.3
270	bk3-5 Line 116	347.144	38.964	18.163	0.296	42.736	0.213	0.02	0.104	100.496		0.990117	0.386017	0.00636667	1.61885	0.00578333	0.0004	0.00213333	3.00967	0.80746		0.15	0.24	1.72	0.11	2.99	19.48	5.65	30.34	10.86
271	bk3-5 Line 120	358.324	38.989	18.165	0.308	42.658	0.22	0.022	0.105	100.467		0.991033	0.38615	0.00663333	1.61635	0.006	0.000433333	0.00215	3.00875	0.807166		0.15	0.24	1.65	0.11	2.91	18.02	5.55	28.63	10.61
272	bk3-5 Line 125	373.089	38.747	18.143	0.289	42.667	0.226	0.002	0.094	100.168		0.988217	0.386983	0.00625	1.62215	0.00618333	3.33333e-05	0.00193333	3.01175	0.807388		0.15	0.24	1.75	0.11	2.79	196.74	6.16	207.94	11.2
273	bk4-1 Line 001	0	40.752	17.688	0.263	41.113	0.253	0.02	0.087	100.176		1.03058	0.3741	0.00563333	1.5499	0.00685	0.0004	0.00176667	2.96923	0.805561		0.15	0.24	1.9	0.12	2.61	19.14	6.8	30.96	11.82
274	bk4-1 Line 002	2.82843	40.499	17.612	0.281	41.873	0.193	0.007	0.124	100.589		1.02077	0.371233	0.006	1.5733	0.0052	0.000133333	0.00251667	2.97915	0.809089		0.15	0.24	1.76	0.11	3.18	55.75	4.66	65.85	10.1
275	bk4-1 Line 003	5.65685	40.043	17.723	0.282	41.889	0.184	0.019	0.101	100.241		1.01443	0.3755	0.00606667	1.58195	0.005	0.000383333	0.00205	2.98538	0.808169		0.15	0.24	1.78	0.11	3.27	20.66	5.76	31.97	11.31
276	bk4-1 Line 004	9.26241	39.82	17.857	0.279	42.21	0.181	0.017	0.097	100.461		1.00793	0.378033	0.00598333	1.59272	0.00491667	0.000333333	0.00196667	2.99188	0.808178		0.15	0.24	1.77	0.11	3.38	22.93	6.04	34.62	11.69
277	bk4-1 Line 005	12.0908	39.614	17.887	0.304	42.265	0.185	0.014	0.1	100.369		1.00452	0.379333	0.00653333	1.5976	0.00503333	0.000283333	0.00205	2.99535	0.80812		0.15	0.24	1.65	0.11	3.31	27.89	5.78	39.13	11.24
278	bk4-1 Line 006	14.9193	39.621	18.027	0.292	42.23	0.192	0.026	0.104	100.492		1.00408	0.382067	0.00626667	1.59535	0.00521667	0.000533333	0.00213333	2.99565	0.806785		0.15	0.24	1.73	0.11	3.19	14.88	5.64	25.94	11.06
279	bk4-1 Line 007	17.7477	39.362	18.166	0.286	42.096	0.185	0.018	0.091	100.204		1.00155	0.386583	0.00615	1.59672	0.00505	0.00035	0.00186667	2.99827	0.805081		0.15	0.24	1.77	0.11	3.27	22.68	6.37	34.59	11.91
280	bk4-1 Line 008	20.91	39.226	18.326	0.296	41.874	0.178	0.01	0.105	100.015		1.00107	0.391133	0.0064	1.59302	0.00486667	0.0002	0.00215	2.99883	0.802871		0.15	0.24	1.71	0.11	3.54	39.59	5.67	51.01	11.42
281	bk4-1 Line 009	23.7384	39.29	18.512	0.29	41.956	0.203	0.001	0.096	100.348		1.00008	0.394083	0.00626667	1.59197	0.00555	1.66667e-05	0.00196667	2.99993	0.801574		0.15	0.24	1.74	0.11	3.12	688.01	6.07	699.44	11.43
282	bk4-1 Line 010	26.5668	39.043	18.702	0.306	41.684	0.211	0.01	0.1	100.056		0.998267	0.399917	0.00661667	1.58878	0.0058	0.0002	0.00205	3.00163	0.798905		0.15	0.24	1.69	0.11	2.93	40.31	5.84	51.27	10.96
283	bk4-1 Line 011	30.1724	38.759	18.717	0.298	41.67	0.21	0.011	0.106	99.771		0.994683	0.401717	0.00646667	1.59412	0.00576667	0.000233333	0.00218333	3.00517	0.798722		0.15	0.24	1.7	0.11	3.01	34.72	5.48	45.41	10.69
284	bk4-1 Line 012	33.0008	39.012	18.949	0.286	41.736	0.212	0.013	0.103	100.311		0.996117	0.40465	0.00618333	1.5886	0.00581667	0.000266667	0.00211667	3.00375	0.79699		0.15	0.23	1.78	0.11	2.96	30.19	5.65	41.07	10.88
285	bk4-1 Line 013	35.8292	38.78	19.046	0.296	41.588	0.19	0.014	0.109	100.023		0.994083	0.408333	0.00643333	1.58918	0.0052	0.000283333	0.00225	3.00577	0.79558		0.15	0.23	1.72	0.12	3.3	28.49	5.37	39.38	10.89
286	bk4-1 Line 014	39.4348	38.988	19.076	0.306	41.752	0.204	0.003	0.098	100.427		0.995033	0.407167	0.00661667	1.58845	0.00556667	6.66667e-05	0.00201667	3.00492	0.795969		0.15	0.23	1.68	0.11	3.12	123.93	6	135.22	11.29
287	bk4-1 Line 015	42.2632	38.927	19.147	0.3	41.675	0.172	0.01	0.12	100.351		0.994683	0.409183	0.00648333	1.58745	0.00471667	0.0002	0.00248333	3.0052	0.795063		0.15	0.23	1.7	0.12	3.64	39.34	4.9	50.08	10.74
288	bk4-1 Line 016	45.0916	38.895	19.149	0.288	41.56	0.199	0.024	0.088	100.203		0.9953	0.4098	0.00625	1.58535	0.00545	0.000483333	0.00181667	3.00445	0.794602		0.15	0.23	1.76	0.12	3.14	16.38	6.58	28.36	11.98
289	bk4-1 Line 017	48.6972	38.81	19.241	0.311	41.392	0.202	0.017	0.096	100.069		0.995183	0.412633	0.00675	1.58222	0.00553333	0.00035	0.00196667	3.00463	0.793151		0.15	0.23	1.64	0.12	3.14	23.12	6.06	34.46	11.34
290	bk4-1 Line 018	51.5256	38.792	19.238	0.29	41.119	0.208	0.012	0.097	99.756		0.997667	0.4138	0.00631667	1.57645	0.00573333	0.00025	0.002	3.00222	0.792086		0.15	0.23	1.76	0.12	3.05	32.04	6.03	43.38	11.34
291	bk4-1 Line 019	53.7617	38.753	19.499	0.316	41.216	0.224	0.016	0.096	100.12		0.994583	0.418533	0.00686667	1.57683	0.00615	0.000333333	0.00198333	3.00528	0.790247		0.15	0.23	1.62	0.12	2.84	23.6	6.1	34.66	11.06
292	bk4-1 Line 020	56.5901	38.759	19.73	0.295	41.015	0.236	0.001	0.084	100.12		0.995533	0.423817	0.00641667	1.57042	0.0065	3.33333e-05	0.00175	3.00447	0.787479		0.15	0.23	1.73	0.12	2.69	274.23	6.95	286.1	11.87
293	bk4-1 Line 021	60.1957	38.526	19.869	0.288	38.823	0.282	0.014	0.09	97.892		1.01265	0.436783	0.00641667	1.5212	0.00795	0.0003	0.0019	2.9872	0.776922		0.15	0.23	1.77	0.12	2.42	27.82	6.38	38.89	11.07
294	bk4-1 Line 022	63.0241	37.233	19.981	0.306	40.687	0.292	0.015	0.087	98.601		0.976667	0.438333	0.0068	1.591	0.00821667	0.000316667	0.00183333	3.02317	0.784001		0.16	0.23	1.7	0.12	2.41	26.83	6.71	38.16	11.33
295	bk4-1 Line 023	65.8525	38.674	20.033	0.307	40.704	0.209	0.013	0.096	100.036		0.995733	0.431367	0.0067	1.56228	0.00576667	0.000266667	0.00198333	3.0041	0.78363		0.15	0.23	1.67	0.12	3.05	29.24	6.12	40.58	11.34
296	bk4-1 Line 024	69.4581	38.461	20.37	0.304	40.548	0.221	0.011	0.1	100.015		0.9926	0.439667	0.00665	1.55997	0.0061	0.000216667	0.00206667	3.00727	0.780126		0.15	0.23	1.71	0.12	2.87	36	5.87	46.95	10.95
297	bk4-1 Line 025	72.2865	38.579	20.652	0.325	40.576	0.222	0.009	0.095	100.458		0.992283	0.444233	0.00708333	1.55578	0.0061	0.000183333	0.00196667	3.00763	0.777885		0.15	0.22	1.63	0.12	2.9	42.53	6.22	53.77	11.24
298	bk4-1 Line 026	75.1149	38.516	20.653	0.318	40.328	0.212	0.006	0.089	100.122		0.993983	0.445767	0.00695	1.55142	0.00586667	0.000133333	0.00185	3.00597	0.776802		0.15	0.22	1.63	0.12	2.97	63.96	6.48	75.53	11.57
299	bk4-1 Line 027	78.7205	38.407	20.768	0.327	40.391	0.214	0.002	0.093	100.202		0.991283	0.4483	0.00715	1.55405	0.0059	5e-05	0.00193333	3.00867	0.776113		0.15	0.22	1.61	0.12	2.96	162.55	6.28	173.89	11.34
300	bk4-1 Line 028	81.5489	38.257	20.87	0.328	39.995	0.217	0.01	0.076	99.753		0.992583	0.45285	0.00721667	1.54687	0.00605	0.0002	0.00158333	3.00735	0.773543		0.15	0.22	1.6	0.12	2.9	40.77	7.75	53.51	12.74
301	bk4-1 Line 029	84.3773	38.216	21.252	0.335	40.022	0.219	0.01	0.084	100.138		0.989633	0.460267	0.00735	1.54498	0.00606667	0.0002	0.00175	3.01025	0.770469		0.15	0.22	1.58	0.12	2.89	39.21	6.89	51.06	11.85
302	bk4-1 Line 030	87.2057	38.221	21.249	0.328	39.768	0.245	0.014	0.086	99.911		0.991967	0.461233	0.00721667	1.53857	0.00681667	0.0003	0.0018	3.0079	0.76936		0.15	0.22	1.59	0.12	2.69	27.89	6.78	39.44	11.55
303	bk4-1 Line 031	90.8113	38.166	21.482	0.329	39.767	0.225	0.014	0.075	100.058		0.9902	0.466117	0.00723333	1.538	0.00625	0.0003	0.00156667	3.00967	0.76742		0.15	0.22	1.59	0.12	2.87	26.63	7.82	39.4	12.77
304	bk4-1 Line 032	93.0474	38.073	21.42	0.34	39.659	0.214	0.008	0.095	99.809		0.9903	0.465967	0.0075	1.53775	0.00596667	0.00015	0.00198333	3.00962	0.767449		0.15	0.22	1.55	0.12	2.99	50.78	6.19	62	11.22
305	bk4-1 Line 033	96.6529	38.284	21.583	0.333	39.551	0.203	0	0.081	100.035		0.993467	0.468417	0.00731667	1.52998	0.00565	0	0.0017	3.00653	0.765604		0.15	0.22	1.59	0.12	3.15	100	7.13	112.36	12.36
306	bk4-1 Line 034	99.4813	38.153	21.826	0.336	39.303	0.209	0.002	0.096	99.925		0.992683	0.474933	0.0074	1.52438	0.00583333	3.33333e-05	0.00201667	3.00728	0.762452		0.15	0.22	1.59	0.12	3.03	228.82	6.11	240.04	11.22
307	bk4-1 Line 035	102.31	38.237	21.967	0.351	39.317	0.221	0.011	0.077	100.181		0.99275	0.476983	0.00771667	1.52172	0.00613333	0.000233333	0.00161667	3.00715	0.761353		0.15	0.22	1.54	0.12	2.94	34.89	7.63	47.49	12.6
308	bk4-1 Line 036	105.138	37.977	22.022	0.346	39.138	0.217	0.002	0.074	99.776		0.9909	0.48055	0.00765	1.5223	0.00606667	5e-05	0.00155	3.00907	0.760067		0.15	0.22	1.51	0.12	2.96	159.91	7.82	172.69	12.78
309	bk4-1 Line 037	108.744	38.187	22.097	0.34	39.215	0.233	0.011	0.09	100.173		0.992283	0.4802	0.00748333	1.51902	0.00646667	0.000233333	0.00188333	3.00757	0.759806		0.15	0.22	1.55	0.12	2.76	34.35	6.5	45.65	11.3
310	bk4-1 Line 038	111.572	38.2	22.257	0.342	38.826	0.234	0.004	0.074	99.937		0.995467	0.485067	0.00755	1.50825	0.00653333	8.33333e-05	0.00156667	3.00452	0.756653		0.15	0.22	1.54	0.12	2.8	96.45	7.73	109.01	12.56
311	bk4-1 Line 039	114.401	38.081	22.665	0.356	39.166	0.225	0.007	0.073	100.573		0.9884	0.491983	0.00783333	1.51538	0.00626667	0.000133333	0.00151667	3.01152	0.754911		0.15	0.21	1.52	0.12	2.81	56.57	8.13	69.51	12.94
312	bk4-1 Line 040	118.006	37.95	22.702	0.367	38.754	0.23	0.011	0.067	100.081		0.99035	0.49545	0.00811667	1.50757	0.00643333	0.000233333	0.0014	3.00955	0.752648		0.15	0.21	1.47	0.12	2.84	34.41	8.82	48.02	13.61
313	bk4-1 Line 041	120.835	37.909	22.891	0.349	38.556	0.225	0.001	0.068	99.999		0.990883	0.500417	0.00771667	1.50235	0.00628333	1.66667e-05	0.00143333	3.0091	0.750137		0.15	0.21	1.56	0.12	2.85	557.75	8.58	571.22	13.47
314	bk4-1 Line 042	123.663	37.914	22.986	0.347	38.516	0.247	0	0.076	100.086		0.99065	0.5023	0.00768333	1.5002	0.00691667	0	0.0016	3.00935	0.749164		0.15	0.21	1.54	0.12	2.71	100	7.73	112.46	12.46
315	bk4-1 Line 043	127.269	37.804	23.242	0.362	38.427	0.225	0.005	0.07	100.135		0.988733	0.508367	0.00803333	1.4982	0.0063	0.000116667	0.00148333	3.01123	0.746649		0.15	0.21	1.49	0.12	2.9	73.65	8.22	86.74	13.09
316	bk4-1 Line 044	129.505	37.94	23.456	0.372	38.102	0.224	0	0.081	100.175		0.99245	0.51315	0.00825	1.48573	0.00626667	0	0.0017	3.00755	0.743282		0.15	0.21	1.47	0.12	2.91	1371.87	7.2	1383.93	12.06
317	bk4-1 Line 045	132.333	37.777	23.565	0.355	37.915	0.228	0.006	0.062	99.908		0.991617	0.517317	0.0079	1.4836	0.00643333	0.000133333	0.00131667	3.00832	0.74146		0.15	0.21	1.51	0.12	2.87	64.55	9.44	78.85	14.3
318	bk4-1 Line 046	135.939	37.628	23.701	0.385	37.995	0.257	0	0.093	100.059		0.98765	0.520283	0.00855	1.48667	0.00723333	0	0.00195	3.01233	0.740759		0.15	0.21	1.41	0.12	2.58	100	6.27	110.74	10.74
319	bk4-1 Line 047	138.767	37.668	23.681	0.365	37.742	0.258	0.002	0.085	99.801		0.990883	0.520983	0.00815	1.48	0.00726667	3.33333e-05	0.00178333	3.0091	0.739636		0.15	0.21	1.5	0.12	2.6	231.64	7.04	243.26	11.62
320	bk4-1 Line 048	141.595	37.564	24.155	0.375	37.627	0.249	0.002	0.065	100.037		0.988133	0.531417	0.00836667	1.4755	0.00701667	5e-05	0.00136667	3.01185	0.735207		0.15	0.21	1.45	0.12	2.68	184.95	9.04	198.6	13.65
321	bk4-1 Line 049	144.424	37.763	24.155	0.387	37.44	0.218	0.004	0.065	100.032		0.99275	0.53105	0.0086	1.46722	0.00613333	8.33333e-05	0.00138333	3.00722	0.734245		0.15	0.21	1.42	0.12	3.01	107.32	8.88	121.11	13.79
322	bk4-1 Line 050	148.029	37.572	24.476	0.386	37.426	0.234	0.003	0.072	100.169		0.98845	0.538517	0.0086	1.46775	0.00661667	6.66667e-05	0.00151667	3.01152	0.731583		0.15	0.21	1.41	0.12	2.84	113.77	8.11	126.61	12.84
323	bk4-1 Line 052	153.686	37.602	24.533	0.379	37.241	0.255	0.003	0.057	100.07		0.9903	0.540367	0.00845	1.46207	0.0072	6.66667e-05	0.00121667	3.00967	0.730145		0.15	0.21	1.45	0.12	2.69	115.42	10.23	130.27	14.85
324	bk4-1 Line 054	160.089	37.431	24.891	0.378	37.044	0.259	0	0.051	100.054		0.988033	0.549483	0.00846667	1.45758	0.00733333	0	0.00108333	3.01198	0.726226		0.15	0.2	1.46	0.12	2.59	100	11.55	116.07	16.07
325	bk4-1 Line 056	165.92	37.431	24.856	0.407	36.814	0.246	0.019	0.05	99.823		0.990233	0.54995	0.00911667	1.45182	0.00698333	0.0004	0.00106667	3.00957	0.725268		0.15	0.2	1.37	0.13	2.75	19.94	11.71	36.25	16.31
326	bk4-1 Line 060	177.962	37.083	25.459	0.382	36.62	0.245	0.008	0.076	99.873		0.98425	0.565133	0.0086	1.44892	0.00696667	0.000166667	0.00161667	3.01565	0.719405		0.16	0.2	1.43	0.13	2.67	47.24	7.71	59.54	12.3
327	bk4-1 Line 064	190.004	37.034	25.755	0.425	36.177	0.244	0	0.077	99.712		0.986133	0.57355	0.00958333	1.436	0.00695	0	0.00165	3.01387	0.714588		0.16	0.2	1.32	0.13	2.77	100	7.62	112.2	12.2
328	bk4-1 Line 068	201.405	37.095	25.981	0.412	36.062	0.23	0	0.046	99.826		0.987167	0.57825	0.00928333	1.4306	0.00655	0	0.000983333	3.01283	0.712149		0.16	0.2	1.36	0.13	2.94	100	12.95	117.74	17.74
329	bk4-1 Line 072	214.212	37.287	26.41	0.409	35.817	0.249	0	0.079	100.251		0.989517	0.58615	0.00918333	1.41688	0.00708333	0	0.00168333	3.0105	0.707369		0.16	0.2	1.38	0.13	2.74	100	7.5	112.11	12.11
330	bk4-1 Line 076	226.253	37.029	26.514	0.43	35.715	0.233	0	0.069	99.99		0.9865	0.590767	0.0097	1.4184	0.00666667	0	0.00148333	3.01352	0.705964		0.16	0.2	1.31	0.13	2.85	100	8.55	113.2	13.2
331	bk4-1 Line 080	237.655	37.098	26.696	0.42	35.516	0.247	0.006	0.067	100.05		0.988317	0.594783	0.00946667	1.41043	0.00705	0.000133333	0.00143333	3.01162	0.703382		0.16	0.2	1.35	0.13	2.75	61.92	8.79	75.3	13.38
332	bk4-1 Line 084	249.697	37.059	26.949	0.432	35.55	0.247	0.012	0.064	100.313		0.985967	0.599617	0.00975	1.40993	0.00705	0.00025	0.00136667	3.01393	0.701616		0.16	0.2	1.31	0.13	2.71	34.16	9.15	47.82	13.66
333	bk4-1 Line 088	261.738	36.911	26.847	0.437	35.284	0.244	0.003	0.06	99.786		0.987233	0.600517	0.0099	1.40678	0.00698333	6.66667e-05	0.00128333	3.01277	0.700834		0.16	0.2	1.3	0.13	2.75	140.3	9.76	154.6	14.3
16	bk4-1 Line 092	273.945	36.811	26.941	0.431	35.026	0.24	0	0.062	99.511		0.98795	0.604717	0.0098	1.40133	0.00691667	0	0.00135	3.01207	0.698554		0.16	0.19	1.29	0.13	2.79	100	9.27	113.83	13.83
17	bk4-1 Line 096	285.986	36.747	27.283	0.423	35.253	0.235	0	0.048	99.989		0.983133	0.610433	0.00958333	1.40593	0.00675	0	0.00103333	3.01687	0.697261		0.16	0.19	1.33	0.13	2.78	100	11.95	116.54	16.54
18	bk1-3 Line 001	0	37.671	20.268	0.333	41.217	0.232	0.009	0.08	99.81		0.976317	0.4393	0.00731667	1.59237	0.00643333	0.000183333	0.00168333	3.0236	0.783774		0.15	0.23	1.56	0.12	2.84	42.66	7.3	54.86	12.2
19	bk1-3 Line 002	2.82843	37.707	20.438	0.32	40.817	0.242	0.017	0.093	99.634		0.97955	0.444033	0.00705	1.58063	0.00673333	0.00035	0.00195	3.0203	0.780688		0.15	0.23	1.62	0.12	2.72	23.7	6.23	34.77	11.07
20	bk1-3 Line 003	5.65685	37.494	20.698	0.334	40.89	0.244	0.026	0.093	99.779		0.974483	0.4499	0.00735	1.58422	0.0068	0.000533333	0.00195	3.02523	0.778823		0.15	0.22	1.58	0.12	2.73	15.46	6.34	26.6	11.14
21	bk1-3 Line 004	9.26241	37.742	20.835	0.321	40.618	0.247	0.021	0.091	99.875		0.979717	0.452317	0.00706667	1.57175	0.00686667	0.000433333	0.0019	3.02005	0.776531		0.15	0.22	1.63	0.12	2.68	18.54	6.49	29.83	11.29
22	bk1-3 Line 005	12.0908	37.729	21.155	0.332	40.65	0.272	0.014	0.075	100.227		0.97745	0.458367	0.0073	1.56988	0.00756667	0.000283333	0.00156667	3.02242	0.774009		0.15	0.22	1.58	0.12	2.42	28.11	7.77	40.37	12.26
23	bk1-3 Line 006	15.6964	37.41	21.071	0.344	40.256	0.251	0.022	0.077	99.431		0.9774	0.4604	0.00761667	1.56785	0.00701667	0.00045	0.00161667	3.02235	0.773006		0.15	0.22	1.54	0.12	2.62	18.06	7.57	30.28	12.22
24	bk1-3 Line 007	18.5248	37.477	21.334	0.342	40.143	0.259	0.011	0.085	99.651		0.977967	0.4656	0.00756667	1.56157	0.00723333	0.000233333	0.00178333	3.02195	0.77032		0.15	0.22	1.54	0.12	2.6	35.37	6.81	46.81	11.44
25	bk1-3 Line 008	21.3532	37.423	21.553	0.348	39.904	0.245	0.016	0.058	99.547		0.9785	0.471317	0.00771667	1.55537	0.00686667	0.000333333	0.00121667	3.02132	0.767444		0.15	0.22	1.53	0.12	2.73	24.62	9.98	39.35	14.73
26	bk1-3 Line 009	24.1817	37.421	21.76	0.369	39.969	0.258	0.015	0.088	99.88		0.976417	0.474867	0.00815	1.55463	0.0072	0.0003	0.00183333	3.0234	0.766018		0.15	0.22	1.44	0.12	2.57	26.36	6.58	37.44	11.08
27	bk1-3 Line 010	27.7872	37.401	21.937	0.351	39.702	0.257	0.019	0.081	99.748		0.97785	0.479667	0.00776667	1.54737	0.0072	0.0004	0.00171667	3.02197	0.763365		0.15	0.22	1.52	0.12	2.58	20.61	7.09	32.29	11.68
28	bk1-3 Line 011	30.6156	37.432	22.082	0.352	39.486	0.259	0.016	0.059	99.686		0.979667	0.48335	0.0078	1.54053	0.00726667	0.000333333	0.00125	3.0202	0.761177		0.15	0.22	1.52	0.12	2.55	24.8	9.81	39.17	14.37
29	bk1-3 Line 012	32.8517	37.456	22.337	0.374	39.496	0.232	0.013	0.076	99.984		0.978533	0.488033	0.00826667	1.53813	0.0065	0.000266667	0.00158333	3.02132	0.759135		0.15	0.22	1.42	0.12	2.89	29.91	7.69	42.4	12.49
30	bk1-3 Line 013	36.4573	37.308	22.385	0.374	39.301	0.226	0.021	0.085	99.7		0.9781	0.4908	0.0083	1.53592	0.00633333	0.00045	0.0018	3.0217	0.757835		0.16	0.21	1.45	0.12	2.93	18.4	6.88	30.15	11.75
31	bk1-3 Line 014	39.2857	37.411	22.528	0.369	39.331	0.252	0.005	0.067	99.963		0.978467	0.492767	0.00816667	1.53348	0.00706667	0.0001	0.0014	3.02145	0.756809		0.15	0.21	1.46	0.12	2.61	74.98	8.71	88.24	13.26
32	bk1-3 Line 015	42.1141	37.403	22.875	0.353	39.206	0.275	0.001	0.073	100.186		0.977633	0.50005	0.00781667	1.5276	0.0077	1.66667e-05	0.00153333	3.02235	0.753384		0.15	0.21	1.51	0.12	2.51	400.09	8.03	412.62	12.53
33	bk1-3 Line 016	45.7197	37.435	22.718	0.382	38.943	0.242	0.026	0.091	99.837		0.9812	0.498	0.00848333	1.52158	0.0068	0.00055	0.00191667	3.01853	0.753414		0.15	0.21	1.44	0.12	2.69	15.01	6.38	26	10.99
34	bk1-3 Line 017	48.5481	37.455	22.972	0.372	38.761	0.21	0.007	0.071	99.848		0.982383	0.503883	0.00826667	1.51547	0.00591667	0.000133333	0.0015	3.01755	0.750473		0.15	0.21	1.46	0.12	3.16	59.03	8.3	72.43	13.4
35	bk1-3 Line 018	51.3765	37.336	23.047	0.38	38.643	0.237	0.008	0.073	99.724		0.98125	0.506567	0.00846667	1.51397	0.00668333	0.000166667	0.00153333	3.01863	0.749291		0.15	0.21	1.43	0.12	2.83	48.39	8.07	61.2	12.81
36	bk1-3 Line 019	54.9821	37.302	23.242	0.386	38.725	0.245	0.011	0.068	99.979		0.978883	0.510083	0.00858333	1.51487	0.0069	0.000233333	0.00143333	3.02098	0.748101		0.16	0.21	1.41	0.12	2.68	35.07	8.51	48.16	13.09
37	bk1-3 Line 020	57.8105	37.425	23.362	0.379	38.476	0.262	0.013	0.063	99.98		0.982217	0.512767	0.00841667	1.5053	0.00736667	0.000266667	0.00133333	3.01767	0.745912		0.15	0.21	1.45	0.12	2.62	31.35	9.23	45.13	13.78
38	bk1-3 Line 021	60.0466	37.337	23.413	0.387	38.421	0.245	0.016	0.088	99.907		0.9812	0.514583	0.00861667	1.50513	0.0069	0.000333333	0.00186667	3.01863	0.74522		0.15	0.21	1.41	0.12	2.79	24.95	6.62	36.25	11.3
39	bk1-3 Line 022	63.6521	37.202	23.403	0.376	38.246	0.242	0	0.077	99.546		0.9814	0.516317	0.0084	1.50403	0.00683333	0	0.00163333	3.01862	0.744442		0.16	0.21	1.44	0.12	2.74	100	7.57	112.24	12.24
40	bk1-3 Line 023	66.4805	37.248	23.697	0.376	38.284	0.251	0.011	0.067	99.934		0.979967	0.5214	0.00836667	1.50147	0.00706667	0.000216667	0.00141667	3.0199	0.742247		0.16	0.21	1.45	0.12	2.73	37.97	8.65	51.29	13.32
41	bk1-3 Line 024	69.309	37.207	23.71	0.391	38.241	0.242	0.005	0.069	99.865		0.979767	0.522167	0.00873333	1.50113	0.00683333	0.0001	0.00145	3.02018	0.741923		0.16	0.21	1.41	0.12	2.75	76.51	8.62	89.78	13.27
42	bk1-3 Line 025	72.9145	37.233	23.717	0.386	37.957	0.242	0.018	0.051	99.604		0.982833	0.523583	0.00863333	1.49362	0.00683333	0.000366667	0.00108333	3.01695	0.740441		0.16	0.21	1.42	0.12	2.71	22.44	11.36	38.42	15.98
43	bk1-3 Line 026	75.743	37.033	23.955	0.365	37.985	0.244	0.016	0.047	99.645		0.978733	0.529467	0.00816667	1.4965	0.00691667	0.000316667	0.001	3.0211	0.73866		0.16	0.21	1.49	0.12	2.73	25.4	12.27	42.38	16.98
44	bk1-3 Line 027	78.5714	37.235	24.121	0.386	37.836	0.249	0.009	0.05	99.886		0.981883	0.53195	0.00863333	1.4873	0.00703333	0.000183333	0.00105	3.01803	0.736561		0.16	0.21	1.43	0.12	2.74	44.17	11.6	60.43	16.26
45	bk1-3 Line 028	82.1769	37.452	24.114	0.388	37.891	0.244	0.005	0.065	100.159		0.98425	0.530017	0.00863333	1.48445	0.00685	0.0001	0.00136667	3.01567	0.736895		0.15	0.21	1.41	0.12	2.79	78.7	8.88	92.26	13.56
46	bk1-3 Line 029	85.0054	37.226	24.229	0.387	37.72	0.244	0.009	0.057	99.872		0.982283	0.534683	0.00865	1.4837	0.00691667	0.000183333	0.00121667	3.01763	0.735093		0.16	0.21	1.42	0.12	2.73	45.95	10.26	60.85	14.9
47	bk1-3 Line 030	87.8338	37.168	24.323	0.395	37.583	0.247	0.01	0.048	99.774		0.982283	0.5376	0.00885	1.48065	0.00698333	0.000216667	0.00101667	3.0176	0.733631		0.16	0.21	1.4	0.12	2.7	39	12.17	55.76	16.76
48	bk1-3 Line 031	90.9961	37.28	24.383	0.406	37.557	0.249	0.007	0.06	99.942		0.9836	0.53805	0.00906667	1.47715	0.00703333	0.00015	0.00126667	3.01632	0.733004		0.16	0.21	1.36	0.12	2.68	53.15	9.58	67.26	14.11
49	bk1-3 Line 032	93.8245	37.309	24.411	0.39	37.529	0.233	0.004	0.073	99.949		0.984267	0.538583	0.00871667	1.47588	0.0066	8.33333e-05	0.00155	3.01568	0.732642		0.16	0.21	1.42	0.12	2.87	94.36	7.92	107.06	12.7
50	bk1-3 Line 033	96.6529	37.153	24.35	0.393	37.494	0.257	0.008	0.069	99.724		0.98265	0.538617	0.0088	1.47828	0.00728333	0.000166667	0.00146667	3.01727	0.732948		0.16	0.21	1.41	0.12	2.58	50.22	8.53	63.23	13.01
51	bk1-3 Line 034	100.258	37.099	24.535	0.403	37.583	0.271	0.012	0.054	99.957		0.97995	0.542017	0.00901667	1.47988	0.00768333	0.00025	0.00113333	3.01993	0.731927		0.16	0.21	1.36	0.12	2.5	33.09	10.97	48.41	15.32
52	bk1-3 Line 035	103.087	36.994	24.675	0.381	37.541	0.246	0.016	0.082	99.935		0.978283	0.545717	0.00855	1.47992	0.00698333	0.00035	0.00175	3.02155	0.730595		0.16	0.2	1.45	0.12	2.69	24.11	7.12	35.85	11.74
53	bk1-3 Line 036	105.915	37.006	24.687	0.375	37.486	0.248	0.002	0.043	99.847		0.979267	0.54635	0.00841667	1.4787	0.00703333	3.33333e-05	0.000916667	3.02072	0.730204		0.16	0.2	1.46	0.12	2.72	232.64	13.58	250.88	18.24
54	bk1-3 Line 037	109.521	36.694	24.689	0.397	37.424	0.239	0.01	0.052	99.505		0.97545	0.5489	0.00893333	1.48303	0.00681667	0.0002	0.0011	3.02443	0.729863		0.16	0.2	1.38	0.12	2.76	39.79	11.24	55.65	15.86
55	bk1-3 Line 038	112.349	36.865	24.72	0.407	37.336	0.236	0.011	0.055	99.63		0.9784	0.5487	0.00915	1.47715	0.00671667	0.000233333	0.00116667	3.02152	0.729151		0.16	0.2	1.37	0.12	2.86	35.78	10.7	51.19	15.41
56	bk1-3 Line 039	115.178	37.008	24.889	0.398	37.403	0.23	0.009	0.058	99.995		0.978867	0.550567	0.0089	1.47477	0.00651667	0.000183333	0.00123333	3.02103	0.72816		0.16	0.2	1.39	0.12	2.89	43.36	10.03	58.15	14.79
57	bk1-3 Line 042	123.78	36.986	24.856	0.376	36.932	0.252	0.02	0.068	99.49		0.983133	0.552567	0.00846667	1.46345	0.00716667	0.000416667	0.00145	3.01665	0.725912		0.16	0.2	1.46	0.13	2.69	20.06	8.62	33.32	13.26
58	bk1-3 Line 046	135.822	36.955	25.045	0.404	37.055	0.23	0.004	0.059	99.752		0.980667	0.555833	0.00908333	1.46583	0.00653333	8.33333e-05	0.00126667	3.0193	0.725062		0.16	0.2	1.38	0.12	2.93	107.51	9.97	122.27	14.76
59	bk1-3 Line 050	148.028	37.222	25.01	0.397	36.961	0.225	0.02	0.048	99.883		0.985367	0.553717	0.00891667	1.45858	0.00638333	0.000416667	0.00103333	3.01442	0.724834		0.16	0.2	1.39	0.13	2.93	19.65	12.07	36.53	16.88
60	bk1-3 Line 054	160.07	36.964	25.315	0.412	37	0.25	0.023	0.06	100.024		0.979517	0.561033	0.00923333	1.46158	0.0071	0.000483333	0.00128333	3.02023	0.72262		0.16	0.2	1.34	0.13	2.71	16.78	9.72	31.04	14.26
61	bk1-3 Line 058	172.111	36.92	25.254	0.404	36.741	0.255	0.016	0.069	99.659		0.981783	0.561633	0.0091	1.45645	0.00726667	0.000333333	0.00148333	3.01805	0.7217		0.16	0.2	1.37	0.13	2.6	24.59	8.44	37.49	12.9
62	bk1-3 Line 062	184.318	37.335	25.452	0.391	36.781	0.216	0.005	0.069	100.249		0.986317	0.562333	0.00875	1.44852	0.00611667	0.0001	0.00148333	3.01362	0.72035		0.16	0.2	1.41	0.13	3.04	75.63	8.45	89.02	13.39
63	bk1-3 Line 066	196.36	37.086	25.241	0.4	36.748	0.238	0	0.074	99.787		0.984267	0.560267	0.00898333	1.45388	0.00676667	0	0.00156667	3.01573	0.721835		0.16	0.2	1.4	0.13	2.83	100	7.91	112.63	12.63
64	bk1-3 Line 070	207.761	36.991	25.22	0.411	36.69	0.233	0.018	0.056	99.619		0.983583	0.56085	0.00925	1.45432	0.00665	0.000366667	0.0012	3.01622	0.721686		0.16	0.2	1.35	0.13	2.9	22.03	10.61	37.38	15.35
65	bk1-3 Line 074	219.803	36.852	25.575	0.407	36.767	0.23	0.013	0.067	99.911		0.97905	0.568233	0.00916667	1.45608	0.00656667	0.000266667	0.00143333	3.0208	0.719296		0.16	0.2	1.38	0.13	2.92	30.16	8.51	43.46	13.3
66	bk3-1 Line 001	0	37.77	21.438	0.343	41.009	0.227	0.009	0.07	100.866		0.973433	0.462083	0.0075	1.57555	0.00628333	0.000183333	0.00145	3.02648	0.773225		0.15	0.22	1.56	0.12	2.92	42.3	8.38	55.65	13.35
67	bk3-1 Line 002	3.16228	37.32	20.875	0.321	39.951	0.204	0.014	0.079	98.764		0.980667	0.458733	0.00715	1.56493	0.00575	0.000283333	0.00166667	3.01918	0.773316		0.16	0.22	1.63	0.12	3.18	28.23	7.39	40.93	12.7
68	bk3-1 Line 003	6.32456	37.803	21.527	0.34	40.648	0.218	0.018	0.07	100.624		0.9768	0.4652	0.00743333	1.5657	0.00603333	0.000366667	0.00145	3.02298	0.770939		0.15	0.22	1.56	0.12	2.97	21.69	8.32	35.03	13.34
69	bk3-1 Line 004	9.48683	37.786	21.873	0.361	40.54	0.207	0.014	0.07	100.851		0.975767	0.472383	0.00788333	1.5606	0.00571667	0.000283333	0.00145	3.02408	0.76764		0.15	0.22	1.49	0.12	3.14	28.28	8.37	41.77	13.49
70	bk3-1 Line 005	12.4868	37.75	21.857	0.353	40.041	0.241	0.011	0.075	100.328		0.9799	0.4745	0.00775	1.54937	0.0067	0.000233333	0.00156667	3.02002	0.765548		0.15	0.22	1.52	0.12	2.77	35.25	7.84	47.87	12.62
71	bk3-1 Line 006	14.7229	37.796	22.109	0.356	40.08	0.23	0.015	0.077	100.663		0.978817	0.478833	0.0078	1.54728	0.00638333	0.000316667	0.00161667	3.02105	0.763669		0.15	0.22	1.51	0.12	2.84	25.43	7.49	37.76	12.33
72	bk3-1 Line 007	17.8852	37.776	22.267	0.368	40.021	0.224	0.005	0.073	100.734		0.978333	0.482283	0.00808333	1.54508	0.00621667	0.0001	0.00151667	3.02162	0.762113		0.15	0.22	1.47	0.12	2.97	88.39	7.99	101.31	12.92
73	bk3-1 Line 008	21.0475	37.661	22.451	0.366	39.967	0.225	0.015	0.096	100.781		0.976167	0.486667	0.00805	1.54425	0.00626667	0.0003	0.002	3.0237	0.760371		0.15	0.21	1.48	0.12	2.91	26.11	6.08	37.06	10.95
74	bk3-1 Line 009	24.2097	37.716	22.49	0.358	39.795	0.239	0.016	0.057	100.671		0.97845	0.48795	0.00785	1.53897	0.00663333	0.000333333	0.00118333	3.02137	0.759265		0.15	0.21	1.51	0.12	2.78	23.94	10.31	39.02	15.08
75	bk3-1 Line 010	27.372	37.528	22.694	0.363	39.366	0.244	0.002	0.082	100.279		0.97885	0.49505	0.00803333	1.53063	0.00681667	3.33333e-05	0.00171667	3.02113	0.755613		0.15	0.21	1.49	0.12	2.72	213.77	7.22	225.68	11.91
76	bk3-1 Line 011	30.5343	37.438	22.802	0.36	39.4	0.24	0.017	0.054	100.311		0.976833	0.497567	0.00795	1.53247	0.00671667	0.00035	0.00113333	3.02302	0.754897		0.16	0.21	1.52	0.12	2.75	22.94	10.79	38.49	15.55
77	bk3-1 Line 012	32.7704	37.382	23.052	0.377	39.174	0.243	0.007	0.056	100.291		0.976833	0.5038	0.00835	1.52598	0.0068	0.00015	0.00116667	3.02308	0.751796		0.16	0.21	1.43	0.12	2.74	56.09	10.52	71.27	15.18
78	bk3-1 Line 013	35.9326	37.414	23.232	0.369	39.17	0.251	0.005	0.07	100.511		0.976283	0.507	0.00815	1.52367	0.00701667	0.0001	0.00146667	3.02368	0.750328		0.16	0.21	1.47	0.12	2.68	80.73	8.42	93.79	13.06
79	bk3-1 Line 014	39.0949	37.153	23.375	0.38	38.916	0.239	0.009	0.058	100.13		0.9745	0.51275	0.00843333	1.52158	0.00673333	0.000183333	0.00121667	3.0254	0.747952		0.16	0.21	1.43	0.12	2.77	43.07	9.97	57.73	14.66
80	bk3-1 Line 015	42.2572	37.086	23.391	0.396	38.743	0.234	0.011	0.057	99.918		0.975083	0.51435	0.00881667	1.5185	0.0066	0.000216667	0.0012	3.02477	0.746981		0.16	0.21	1.39	0.12	2.84	36.86	10.36	51.94	15.08
81	bk3-1 Line 016	45.4195	37.113	23.536	0.396	38.816	0.244	0.027	0.084	100.216		0.97365	0.5164	0.0088	1.518	0.00686667	0.000566667	0.00178333	3.02607	0.746166		0.16	0.21	1.39	0.12	2.72	14.8	6.96	26.36	11.56
82	bk3-1 Line 017	48.5817	37.572	23.715	0.397	38.667	0.243	0.01	0.065	100.669		0.980483	0.517583	0.00876667	1.50422	0.0068	0.0002	0.00136667	3.01942	0.743999		0.16	0.21	1.38	0.12	2.8	39.9	9.04	53.61	13.71
83	bk3-1 Line 018	50.8178	37.152	23.513	0.397	38.534	0.249	0.018	0.072	99.935		0.977083	0.517183	0.00883333	1.51073	0.007	0.000383333	0.00151667	3.02273	0.744968		0.16	0.21	1.39	0.12	2.7	21.61	8.1	34.29	12.68
84	bk3-1 Line 019	53.9801	37.308	23.785	0.397	38.352	0.258	0.013	0.054	100.167		0.979517	0.522267	0.00881667	1.50105	0.00726667	0.000266667	0.00113333	3.02032	0.741876		0.16	0.21	1.38	0.12	2.63	30.11	10.89	45.5	15.39
85	bk3-1 Line 020	57.1424	37.281	23.821	0.4	38.226	0.273	0.02	0.067	100.088		0.979933	0.52365	0.0089	1.49783	0.00768333	0.000416667	0.00141667	3.01983	0.740958		0.16	0.21	1.37	0.12	2.51	19.95	8.7	33.02	13.07
86	bk3-1 Line 021	60.3046	37.039	24.06	0.385	38.242	0.239	0.012	0.07	100.047		0.975617	0.530017	0.00858333	1.50157	0.00675	0.000233333	0.00148333	3.02425	0.739112		0.16	0.21	1.41	0.12	2.82	34.28	8.35	47.35	13.07
87	bk3-1 Line 022	63.4669	37.11	23.944	0.414	38.27	0.237	0.007	0.065	100.047		0.97685	0.527117	0.00921667	1.5017	0.00668333	0.000133333	0.00136667	3.02307	0.740185		0.16	0.21	1.35	0.12	2.81	58.31	9.07	72.03	13.72
88	bk3-1 Line 023	66.6292	36.915	23.995	0.414	37.898	0.227	0.015	0.074	99.538		0.977467	0.531367	0.00928333	1.49592	0.00643333	0.000316667	0.00158333	3.02237	0.737892		0.16	0.21	1.34	0.12	2.94	25.25	7.86	37.88	12.63
89	bk3-1 Line 024	69.7915	37.069	24.022	0.391	37.789	0.237	0.012	0.051	99.571		0.980667	0.531483	0.00875	1.49025	0.00673333	0.00025	0.00108333	3.01922	0.737115		0.16	0.21	1.4	0.12	2.78	32.53	11.56	48.76	16.23
90	bk3-1 Line 025	72.0275	36.876	24.06	0.391	37.843	0.261	0.004	0.08	99.515		0.977067	0.53315	0.00878333	1.49472	0.0074	8.33333e-05	0.0017	3.0229	0.737088		0.16	0.21	1.41	0.12	2.62	104.25	7.36	116.13	11.88
91	bk3-1 Line 026	75.1898	36.924	24.381	0.382	38.034	0.241	0.003	0.069	100.034		0.9744	0.538083	0.00855	1.4962	0.00681667	6.66667e-05	0.00146667	3.02558	0.735492		0.16	0.21	1.44	0.12	2.8	121.19	8.5	134.42	13.23
92	bk3-1 Line 027	78.3521	37.078	24.386	0.39	37.793	0.251	0.019	0.076	99.993		0.978483	0.538217	0.00871667	1.48677	0.0071	0.0004	0.00161667	3.0213	0.734212		0.16	0.21	1.41	0.12	2.71	20.53	7.59	32.73	12.2
93	bk3-1 Line 028	81.5144	36.718	24.307	0.397	37.658	0.222	0.017	0.06	99.379		0.975617	0.540133	0.00893333	1.49157	0.00631667	0.000366667	0.00128333	3.02422	0.734147		0.16	0.21	1.41	0.12	3.01	22.79	9.72	37.42	14.63
94	bk3-1 Line 029	84.5144	37.115	24.451	0.403	37.632	0.232	0.013	0.06	99.906		0.980383	0.540167	0.00901667	1.48183	0.00655	0.000266667	0.00126667	3.01948	0.732855		0.16	0.21	1.36	0.12	2.92	30.99	9.77	45.53	14.54
95	bk3-1 Line 030	88.1199	37.189	24.589	0.404	37.549	0.223	0.016	0.066	100.036		0.981433	0.5427	0.00903333	1.47718	0.00631667	0.000333333	0.0014	3.0184	0.731321		0.16	0.2	1.36	0.12	2.97	25.02	8.82	38.65	13.63
96	bk3-1 Line 031	90.1199	37.11	24.453	0.39	37.59	0.238	0.009	0.078	99.868		0.980683	0.540433	0.00871667	1.48082	0.00673333	0.000183333	0.00165	3.01922	0.732624		0.16	0.21	1.4	0.12	2.8	44.95	7.63	57.27	12.32
97	bk3-1 Line 032	93.2822	37.164	24.567	0.396	37.58	0.26	0.016	0.046	100.029		0.9808	0.54225	0.00885	1.47845	0.00735	0.000333333	0.000983333	3.01902	0.731652		0.16	0.2	1.4	0.12	2.63	24.07	12.54	41.12	17.05
98	bk3-1 Line 033	96.4445	37.037	24.612	0.387	37.56	0.24	0.019	0.058	99.913		0.97915	0.544183	0.00866667	1.48023	0.00678333	0.0004	0.00123333	3.02065	0.73119		0.16	0.2	1.42	0.12	2.81	20.98	9.95	35.64	14.66
99	bk3-1 Line 034	99.6068	37.068	24.544	0.403	37.547	0.228	0.011	0.048	99.849		0.980183	0.542767	0.00901667	1.48002	0.00645	0.000233333	0.00101667	3.01968	0.731673		0.16	0.21	1.38	0.12	2.91	34.99	12.17	51.94	16.95
100	bk3-1 Line 036	105.931	37.071	24.721	0.393	37.41	0.251	0.002	0.072	99.92		0.980417	0.5468	0.0088	1.47487	0.00711667	5e-05	0.00153333	3.01958	0.72953		0.16	0.2	1.42	0.12	2.67	175	8.14	187.71	12.71
101	bk3-1 Line 040	117.636	37.08	24.769	0.403	37.265	0.234	0	0.058	99.809		0.981833	0.5485	0.00903333	1.4709	0.00663333	0	0.00125	3.01815	0.728385		0.16	0.2	1.37	0.12	2.78	100	10.01	114.64	14.64
102	bk3-1 Line 044	129.341	37.204	24.874	0.405	37.314	0.232	0.01	0.056	100.095		0.982383	0.549317	0.00905	1.4688	0.00656667	0.0002	0.00118333	3.0175	0.727807		0.16	0.2	1.37	0.12	2.87	41.34	10.4	56.46	15.12
103	bk3-1 Line 048	141.99	37.449	24.904	0.393	37.018	0.253	0.005	0.056	100.078		0.988333	0.549683	0.00878333	1.45635	0.00715	0.0001	0.0012	3.0116	0.725985		0.15	0.2	1.41	0.12	2.66	76.49	10.22	91.25	14.76
104	bk3-1 Line 052	153.695	37.488	24.945	0.39	37.066	0.231	0.002	0.057	100.179		0.98835	0.550017	0.00871667	1.45677	0.00653333	5e-05	0.00121667	3.01165	0.725921		0.15	0.2	1.41	0.12	2.87	167.86	10.1	182.71	14.85
105	bk3-1 Line 056	165.096	37.523	25.029	0.394	37.137	0.241	0.008	0.054	100.386		0.987567	0.5509	0.00878333	1.45702	0.00678333	0.00015	0.00113333	3.01233	0.725636		0.15	0.2	1.39	0.12	2.8	52.2	10.82	67.68	15.48
106	bk2-5 Line 001	0	32.331	7.019	0.122	2.915	6.519	0	0	48.906		1.57777	0.286467	0.00503333	0.212083	0.340883	0	0	2.42223	0.4254		0.16	0.4	4.26	0.48	0.38	100	100	205.68	105.68
107	bk2-5 Line 002	2.82843	38.799	8.167	0.152	3.873	7.903	0.001	0.013	58.908		1.57065	0.276483	0.0052	0.233733	0.342817	5e-05	0.000433333	2.42937	0.458106		0.14	0.37	3.12	0.4	0.35	329.05	46.63	380.06	51.01
108	bk2-5 Line 003	5.9907	48.082	9.218	0.169	5.159	9.772	0.014	0	72.414		1.57395	0.252367	0.00468333	0.25175	0.34275	0.00035	0	2.42585	0.499388		0.13	0.34	2.68	0.34	0.31	29.37	100	133.17	103.8
109	bk2-5 Line 004	9.15298	49.458	9.479	0.19	5.089	10.088	0.012	0.004	74.32		1.5774	0.252833	0.00513333	0.241933	0.34475	0.0003	0.0001	2.42245	0.488985		0.13	0.34	2.41	0.34	0.31	33.31	145.74	182.58	149.27
110	bk2-5 Line 005	11.9814	49.434	9.286	0.173	4.615	9.865	0.017	0.002	73.392		1.5914	0.250017	0.00471667	0.2215	0.3403	0.000433333	3.33333e-05	2.4084	0.469761		0.13	0.34	2.63	0.36	0.31	23.43	352.73	379.93	356.5
111	bk2-5 Line 006	15.1437	50.037	8.419	0.149	3.869	9.537	0.017	0	72.028		1.62395	0.2285	0.0041	0.187167	0.331667	0.000433333	0	2.37582	0.450281		0.12	0.36	2.98	0.39	0.31	23.87	100	128.03	104.16
112	bk2-5 Line 007	18.306	40.183	17.333	0.272	41.249	0.259	0.028	0.101	99.425		1.02393	0.369383	0.00586667	1.56688	0.00708333	0.000566667	0.00208333	2.9758	0.809229		0.15	0.25	1.82	0.11	2.59	13.81	5.71	24.44	10.63
113	bk2-5 Line 008	21.4682	39.897	17.438	0.275	42.285	0.217	0.023	0.125	100.26		1.01002	0.3692	0.00588333	1.59575	0.0059	0.00045	0.00255	2.98975	0.812107		0.15	0.24	1.79	0.11	2.86	17.67	4.65	27.47	9.8
114	bk2-5 Line 009	24.2967	39.666	17.641	0.276	42.311	0.198	0.017	0.107	100.216		1.00605	0.3742	0.00593333	1.59972	0.00536667	0.00035	0.00218333	2.9938	0.810428		0.15	0.24	1.81	0.11	3.18	22.4	5.51	33.4	11
115	bk2-5 Line 010	27.4589	39.462	17.718	0.285	42.143	0.204	0.024	0.117	99.953		1.00445	0.377167	0.00615	1.59907	0.00556667	0.000483333	0.0024	2.99528	0.809149		0.15	0.24	1.75	0.11	3.06	16.27	4.99	26.57	10.3
116	bk2-5 Line 011	30.6212	39.508	17.976	0.264	42.231	0.168	0.022	0.113	100.282		1.00322	0.38175	0.00566667	1.5986	0.00456667	0.000433333	0.0023	2.99653	0.807231		0.15	0.24	1.89	0.11	3.54	18.24	5.22	29.39	11.15
117	bk2-5 Line 012	33.7835	39.465	18.078	0.282	42.074	0.194	0.02	0.101	100.214		1.00342	0.384417	0.00606667	1.59472	0.00528333	0.0004	0.00206667	2.99637	0.805765		0.15	0.24	1.76	0.11	3.22	19.68	5.73	30.89	11.21
118	bk2-5 Line 013	36.6119	39.367	18.233	0.285	42.308	0.184	0.012	0.123	100.512		0.99915	0.387017	0.00613333	1.60067	0.00501667	0.000233333	0.00251667	3.00073	0.805293		0.15	0.24	1.77	0.11	3.4	33.2	4.82	43.69	10.49
119	bk2-5 Line 014	39.7742	39.186	18.302	0.284	42.184	0.174	0.021	0.115	100.266		0.9977	0.389717	0.00613333	1.60103	0.00473333	0.000416667	0.00236667	3.0021	0.804236		0.15	0.24	1.77	0.11	3.54	19.1	5.08	29.99	10.89
120	bk2-5 Line 015	42.9365	39.163	18.461	0.29	42.145	0.188	0.018	0.115	100.38		0.996833	0.392983	0.00626667	1.5991	0.00511667	0.00035	0.00235	3.003	0.802727		0.15	0.24	1.74	0.11	3.27	22.26	5.18	32.95	10.69
121	bk2-5 Line 016	46.0988	38.894	18.61	0.278	42.098	0.18	0.005	0.117	100.182		0.993233	0.39745	0.00601667	1.6026	0.00491667	0.0001	0.0024	3.00672	0.80128		0.15	0.24	1.82	0.11	3.41	85.01	5.02	95.76	10.75
122	bk2-5 Line 017	48.3348	39.152	18.753	0.297	42.11	0.168	0.011	0.103	100.594		0.995667	0.398833	0.0064	1.59637	0.00458333	0.000216667	0.00211667	3.00418	0.800104		0.15	0.24	1.73	0.11	3.61	35.95	5.6	47.39	11.44
123	bk2-5 Line 018	51.9404	39.012	18.824	0.281	41.935	0.181	0.023	0.119	100.375		0.994983	0.401517	0.00606667	1.59435	0.00495	0.000466667	0.00245	3.00478	0.798826		0.15	0.24	1.78	0.11	3.39	17.49	4.91	28.07	10.58
124	bk2-5 Line 019	55.1027	38.817	18.969	0.307	41.778	0.175	0.019	0.095	100.16		0.99325	0.405933	0.00665	1.5936	0.0048	0.000383333	0.00195	3.00657	0.796986		0.15	0.23	1.67	0.11	3.53	20.76	6.2	32.65	11.89
125	bk2-5 Line 020	57.3387	38.862	19.017	0.309	41.709	0.191	0.022	0.117	100.227		0.993983	0.4068	0.00668333	1.59025	0.00525	0.000433333	0.00241667	3.00582	0.7963		0.15	0.23	1.66	0.11	3.16	18.13	4.94	28.38	10.25
126	bk2-5 Line 021	60.9443	38.795	19.141	0.284	41.517	0.186	0.024	0.118	100.065		0.994417	0.410333	0.00616667	1.58638	0.0051	0.000483333	0.00245	3.00533	0.794496		0.15	0.23	1.76	0.12	3.33	16.32	4.96	26.87	10.55
127	bk2-5 Line 022	64.1066	38.873	19.267	0.294	41.506	0.201	0.02	0.126	100.287		0.994683	0.412317	0.00638333	1.58322	0.00551667	0.0004	0.0026	3.00512	0.79338		0.15	0.23	1.73	0.12	3.07	19.78	4.64	29.72	9.94
128	bk2-5 Line 023	67.2688	38.797	19.575	0.294	41.394	0.19	0.016	0.099	100.365		0.993367	0.419183	0.00636667	1.57997	0.00521667	0.000316667	0.00205	3.00647	0.790319		0.15	0.23	1.72	0.12	3.25	25.02	5.91	36.4	11.38
129	bk2-5 Line 024	69.5049	38.728	19.618	0.315	41.404	0.196	0.021	0.126	100.408		0.991833	0.420183	0.00681667	1.5807	0.00538333	0.000416667	0.0026	3.00793	0.790001		0.15	0.23	1.64	0.12	3.12	19.13	4.62	29.01	9.88
130	bk2-5 Line 025	73.1105	38.748	19.737	0.307	41.134	0.17	0.019	0.115	100.23		0.994317	0.423567	0.00666667	1.57348	0.00468333	0.0004	0.00236667	3.00548	0.787904		0.15	0.23	1.66	0.12	3.65	20.65	5.14	31.6	10.95
131	bk2-5 Line 026	76.2727	38.737	19.749	0.307	41.36	0.184	0.013	0.121	100.471		0.991883	0.422917	0.00665	1.5787	0.00506667	0.000266667	0.00248333	3.00797	0.788712		0.15	0.23	1.69	0.12	3.27	28.95	4.87	39.28	10.33
132	bk2-5 Line 027	79.435	38.485	19.719	0.305	41.03	0.19	0.012	0.115	99.856		0.991917	0.42505	0.00666667	1.57645	0.00526667	0.000233333	0.00238333	3.00797	0.787634		0.15	0.23	1.69	0.12	3.23	33.9	5.1	44.42	10.52
133	bk2-5 Line 028	81.6711	38.453	19.945	0.301	41.032	0.203	0.02	0.107	100.061		0.9902	0.42955	0.00655	1.5751	0.0056	0.0004	0.00221667	3.00962	0.785723		0.15	0.23	1.72	0.12	3.12	19.88	5.56	30.78	10.9
134	bk2-5 Line 029	85.2766	38.546	20.027	0.319	40.693	0.206	0.015	0.104	99.91		0.994133	0.431967	0.00696667	1.56448	0.0057	0.0003	0.00216667	3.00572	0.783633		0.15	0.23	1.62	0.12	3.07	26.52	5.68	37.39	10.87
135	bk2-5 Line 030	88.4389	38.581	20.012	0.305	40.92	0.217	0.018	0.107	100.16		0.992467	0.430533	0.00665	1.56913	0.006	0.000366667	0.0022	3.00735	0.784697		0.15	0.23	1.68	0.12	2.94	22.13	5.48	32.73	10.6
136	bk2-5 Line 031	90.675	38.584	20.33	0.31	40.892	0.165	0.015	0.103	100.399		0.991433	0.436883	0.00675	1.56635	0.00455	0.0003	0.00213333	3.0084	0.781911		0.15	0.23	1.66	0.12	3.73	25.85	5.76	37.5	11.65
137	bk2-5 Line 032	93.8373	38.543	20.373	0.325	40.711	0.173	0.011	0.104	100.24		0.9923	0.438667	0.00708333	1.5624	0.00478333	0.000233333	0.00215	3.00762	0.780784		0.15	0.23	1.6	0.12	3.56	35.53	5.62	46.81	11.28
138	bk2-5 Line 033	97.4428	38.566	20.513	0.319	40.884	0.194	0.013	0.093	100.582		0.990133	0.440433	0.00693333	1.56472	0.00535	0.000266667	0.00191667	3.00975	0.780349		0.15	0.22	1.65	0.12	3.23	30.25	6.32	41.94	11.69
139	bk2-5 Line 034	100.605	38.296	20.447	0.314	40.749	0.194	0.023	0.118	100.141		0.988083	0.4412	0.00686667	1.56727	0.00536667	0.000466667	0.00243333	3.01168	0.78033		0.15	0.23	1.65	0.12	3.27	17.56	5	27.98	10.42
140	bk2-5 Line 036	105.99	38.459	20.728	0.313	40.641	0.184	0	0.098	100.423		0.990083	0.446283	0.00683333	1.55963	0.00506667	0	0.00203333	3.00993	0.777517		0.15	0.22	1.66	0.12	3.33	100	6	111.48	11.48
141	bk2-5 Line 038	111.821	38.295	20.685	0.296	40.551	0.174	0.003	0.106	100.11		0.989117	0.446833	0.00646667	1.56137	0.0048	5e-05	0.00221667	3.01085	0.777496		0.15	0.22	1.76	0.12	3.62	148.52	5.57	159.96	11.44
142	bk2-5 Line 040	118.146	38.354	20.838	0.325	40.205	0.185	0.011	0.105	100.023		0.992083	0.450783	0.00711667	1.5503	0.00513333	0.000216667	0.00218333	3.00782	0.77473		0.15	0.22	1.6	0.12	3.44	37.05	5.56	48.14	11.09
143	bk2-5 Line 042	123.977	38.07	21.151	0.335	40.264	0.193	0.006	0.102	100.121		0.986067	0.458183	0.00735	1.55465	0.00536667	0.000116667	0.00213333	3.01387	0.772369		0.15	0.22	1.56	0.12	3.21	65.69	5.69	76.64	10.95
144	bk2-5 Line 044	130.301	38.131	21.22	0.333	40.335	0.173	0.011	0.108	100.311		0.9859	0.45885	0.0073	1.55465	0.0048	0.000216667	0.00225	3.01397	0.772113		0.15	0.22	1.57	0.12	3.62	36.18	5.49	47.35	11.17
145	bk2-5 Line 046	136.132	38.185	21.49	0.322	40.007	0.201	0.015	0.089	100.309		0.988233	0.465133	0.00706667	1.54345	0.00558333	0.000316667	0.00185	3.01163	0.768427		0.15	0.22	1.61	0.12	3.12	26.04	6.6	37.86	11.82
146	bk2-5 Line 048	142.457	38.178	21.448	0.328	40.096	0.202	0.025	0.131	100.408		0.9872	0.463817	0.00718333	1.54553	0.0056	0.000516667	0.00273333	3.01258	0.769171		0.15	0.22	1.6	0.12	3.17	15.8	4.49	25.55	9.75
147	bk2-5 Line 050	148.288	38.26	21.549	0.337	40.007	0.187	0.004	0.102	100.446		0.988933	0.465833	0.00736667	1.54152	0.00518333	6.66667e-05	0.00211667	3.01102	0.767936		0.15	0.22	1.57	0.12	3.38	105.38	5.83	116.65	11.27
148	bk2-5 Line 052	154.612	38.167	21.598	0.333	39.927	0.199	0.01	0.107	100.341		0.988067	0.467617	0.0073	1.54087	0.00551667	0.000216667	0.00223333	3.01182	0.767179		0.15	0.22	1.56	0.12	3.17	38.4	5.5	49.12	10.72
149	bk2-5 Line 056	166.695	38.147	21.789	0.327	39.642	0.189	0.011	0.109	100.214		0.9896	0.472733	0.00718333	1.53298	0.00526667	0.000233333	0.00228333	3.01028	0.764307		0.15	0.22	1.62	0.12	3.33	35.13	5.46	46.03	10.9
150	bk2-5 Line 060	177.876	38.034	22.02	0.347	39.538	0.179	0.012	0.1	100.23		0.987867	0.478333	0.00763333	1.53087	0.00498333	0.00025	0.00208333	3.01202	0.761928		0.15	0.22	1.52	0.12	3.53	32.31	5.96	43.81	11.5
151	bk2-5 Line 064	189.959	37.933	22.209	0.346	39.486	0.208	0.009	0.088	100.279		0.985917	0.48275	0.00761667	1.52988	0.0058	0.0002	0.00185	3.01402	0.76014		0.15	0.22	1.53	0.12	3.03	41.92	6.71	53.68	11.76
152	bk2-5 Line 068	202.042	38.091	22.146	0.333	39.303	0.199	0.012	0.104	100.188		0.990133	0.481417	0.00733333	1.52292	0.00553333	0.00025	0.00216667	3.00975	0.759812		0.15	0.22	1.57	0.12	3.22	32.8	5.66	43.74	10.94
153	bk2-5 Line 072	214.572	38.103	22.364	0.338	39.433	0.184	0.015	0.103	100.54		0.987917	0.484933	0.00741667	1.52408	0.00511667	0.000316667	0.00215	3.01193	0.758622		0.15	0.21	1.56	0.12	3.46	25.94	5.72	37.16	11.22
154	bk2-5 Line 076	226.655	37.958	22.522	0.338	39.46	0.192	0.024	0.104	100.598		0.984783	0.488667	0.00743333	1.52608	0.00535	0.0005	0.00216667	3.01498	0.757455		0.15	0.21	1.57	0.12	3.32	16.18	5.77	27.32	11.14
155	bk2-5 Line 080	238.359	37.929	22.277	0.35	39.322	0.187	0.015	0.093	100.173		0.987133	0.484883	0.00771667	1.52553	0.00521667	0.0003	0.00193333	3.01272	0.758815		0.15	0.22	1.51	0.12	3.32	26.43	6.4	38.15	11.72
156	bk2-5 Line 084	250.443	37.85	22.349	0.349	39.251	0.184	0.004	0.102	100.089		0.986433	0.487133	0.0077	1.52492	0.00515	8.33333e-05	0.00213333	3.01355	0.757892		0.15	0.21	1.53	0.12	3.4	99.57	5.82	110.8	11.23
157	bk2-5 Line 088	262.972	35.321	22.388	0.344	38.978	0.206	0	0.085	97.322		0.9543	0.505867	0.00788333	1.56985	0.00596667	0	0.00185	3.04572	0.756293		0.16	0.21	1.54	0.12	2.98	100	6.9	111.91	11.91
158	bk2-5 Line 092	275.056	38.055	22.531	0.342	39.309	0.195	0.011	0.09	100.533		0.987567	0.489	0.00751667	1.52068	0.00543333	0.000233333	0.00188333	3.01232	0.756678		0.15	0.21	1.55	0.12	3.25	35.07	6.62	46.97	11.9
159	bk2-5 Line 096	286.76	37.94	22.33	0.346	39.318	0.196	0.009	0.098	100.237		0.987	0.485833	0.00761667	1.52475	0.00545	0.000183333	0.00205	3.01288	0.758362		0.15	0.22	1.54	0.12	3.22	43.79	6.03	55.07	11.28
160	bk2-4 Line 001	0	38.558	19.159	0.314	42.378	0.23	0.014	0.095	100.748		0.982883	0.408433	0.00678333	1.61035	0.0063	0.000283333	0.00195	3.01698	0.797683		0.15	0.23	1.65	0.11	2.82	28.6	6.14	39.7	11.1
161	bk2-4 Line 002	3.16228	38.219	19.231	0.33	41.952	0.223	0.022	0.105	100.082		0.98195	0.413217	0.00718333	1.60673	0.00613333	0.00045	0.00218333	3.01785	0.795432		0.15	0.23	1.56	0.11	2.9	18.12	5.55	28.62	10.5
162	bk2-4 Line 003	6.32456	38.569	19.461	0.305	41.931	0.216	0.007	0.082	100.571		0.985883	0.416033	0.0066	1.59777	0.00591667	0.00015	0.0017	3.01405	0.793409		0.15	0.23	1.69	0.11	2.95	54.12	7.1	66.35	12.23
163	bk2-4 Line 004	9.32456	38.105	19.61	0.31	41.538	0.224	0.021	0.092	99.9		0.982517	0.422867	0.00676667	1.59658	0.0062	0.000433333	0.0019	3.01727	0.790603		0.15	0.23	1.66	0.12	2.88	18.4	6.3	29.74	11.34
164	bk2-4 Line 005	12.4868	38.189	19.839	0.296	41.435	0.247	0.017	0.086	100.109		0.98335	0.42725	0.00646667	1.59048	0.0068	0.00035	0.00178333	3.01648	0.788252		0.15	0.23	1.74	0.12	2.65	23.5	6.82	35.21	11.71
165	bk2-4 Line 006	15.6491	38.26	20.075	0.329	41.098	0.227	0.018	0.068	100.075		0.986267	0.432783	0.00718333	1.57925	0.00628333	0.000366667	0.00141667	3.01355	0.784903		0.15	0.23	1.57	0.12	2.8	22.07	8.47	35.41	13.34
166	bk2-4 Line 007	18.8114	38.113	20.247	0.326	40.853	0.246	0.011	0.09	99.886		0.985583	0.437883	0.00713333	1.57482	0.00681667	0.000216667	0.00186667	3.01432	0.78244		0.15	0.23	1.61	0.12	2.68	36.26	6.43	47.48	11.22
167	bk2-4 Line 008	21.8114	38.084	20.497	0.346	40.754	0.236	0.021	0.08	100.018		0.984733	0.44325	0.00758333	1.57085	0.00653333	0.000433333	0.00166667	3.01505	0.779927		0.15	0.23	1.53	0.12	2.77	18.32	7.14	30.26	11.94
168	bk2-4 Line 009	24.9737	38.147	20.702	0.321	40.66	0.245	0.012	0.053	100.14		0.98565	0.44735	0.00703333	1.5661	0.00678333	0.000233333	0.0011	3.01425	0.777819		0.15	0.22	1.64	0.12	2.7	33.4	10.95	49.18	15.78
169	bk2-4 Line 010	28.1359	38	21.074	0.338	40.585	0.242	0.013	0.082	100.334		0.982217	0.455567	0.0074	1.56378	0.00671667	0.000266667	0.0017	3.01765	0.774399		0.15	0.22	1.55	0.12	2.7	29.99	7.08	41.81	11.82
170	bk2-4 Line 011	31.1359	37.99	21.118	0.355	40.358	0.235	0.013	0.059	100.128		0.984083	0.4575	0.00778333	1.55843	0.00653333	0.00025	0.00121667	3.0158	0.773058		0.15	0.22	1.52	0.12	2.77	30.53	9.95	45.26	14.73
171	bk2-4 Line 012	34.2982	38.188	21.134	0.325	40.14	0.24	0.002	0.058	100.087		0.988883	0.4577	0.00713333	1.54947	0.00665	5e-05	0.00121667	3.0111	0.771967		0.15	0.22	1.63	0.12	2.77	186.39	10.03	201.31	14.92
172	bk2-4 Line 013	36.5343	38.105	21.589	0.35	39.87	0.243	0	0.076	100.233		0.9877	0.468017	0.00768333	1.54057	0.00675	0	0.00158333	3.0123	0.766992		0.15	0.22	1.53	0.12	2.73	100	7.6	112.35	12.35
173	bk2-4 Line 014	39.6966	37.926	21.548	0.356	39.873	0.265	0.008	0.069	100.045		0.985333	0.4682	0.00781667	1.54423	0.00738333	0.000166667	0.00143333	3.01457	0.767346		0.15	0.22	1.52	0.12	2.56	48.37	8.32	61.26	12.89
174	bk2-4 Line 015	42.6966	37.997	21.818	0.362	39.691	0.266	0.012	0.071	100.217		0.986483	0.473733	0.00795	1.53612	0.0074	0.000233333	0.00148333	3.0134	0.764294		0.15	0.22	1.5	0.12	2.57	33.73	8.19	46.48	12.75
175	bk2-4 Line 016	45.8588	38.062	22.018	0.371	39.502	0.239	0.011	0.076	100.279		0.988183	0.478083	0.00815	1.52882	0.00665	0.000216667	0.0016	3.0117	0.76178		0.15	0.22	1.46	0.12	2.77	36.26	7.57	48.55	12.29
176	bk2-4 Line 017	49.0211	38.151	22.116	0.354	39.434	0.258	0.017	0.064	100.394		0.98945	0.4797	0.00778333	1.5246	0.00716667	0.00035	0.00133333	3.01038	0.760665		0.15	0.22	1.52	0.12	2.64	23.32	9.05	37.02	13.7
177	bk2-4 Line 018	52.0211	38.002	22.275	0.365	39.132	0.249	0.003	0.082	100.108		0.989567	0.485083	0.00805	1.51898	0.00695	5e-05	0.00171667	3.0104	0.757951		0.15	0.22	1.47	0.12	2.72	146.52	7.09	158.29	11.77
178	bk2-4 Line 019	55.1834	39.182	22.602	0.378	37.268	0.69	0.005	0.068	100.193		1.0181	0.491167	0.00833333	1.44352	0.0192167	0.0001	0.00143333	2.98187	0.746126		0.15	0.21	1.44	0.12	1.33	86.61	8.42	98.28	11.67
179	bk2-4 Line 020	58.3457	45.54	8.863	0.187	1.781	10.807	0.016	0	67.194		1.61342	0.2626	0.0056	0.09405	0.410267	0.00045	0	2.38638	0.263704		0.13	0.35	2.5	0.62	0.29	25.28	100	129.17	103.89
180	bk2-4 Line 021	61.3457	42.729	12.654	0.235	11.672	7.888	0.017	0.007	75.202		1.39962	0.34665	0.00651667	0.569917	0.276833	0.000433333	0.000183333	2.60015	0.621795		0.14	0.29	2.04	0.22	0.35	23.53	81.29	107.86	84.33
181	bk2-4 Line 022	64.508	37.847	22.803	0.364	39.201	0.246	0.013	0.04	100.514		0.984167	0.495933	0.00801667	1.51962	0.00686667	0.000266667	0.000833333	3.0157	0.753946		0.15	0.21	1.47	0.12	2.66	30.81	14.36	49.78	18.97
182	bk2-4 Line 023	67.6702	37.933	22.713	0.365	39.097	0.251	0.014	0.078	100.451		0.98655	0.494033	0.00803333	1.51577	0.007	0.0003	0.00163333	3.01332	0.754188		0.15	0.21	1.48	0.12	2.62	27.19	7.31	39.08	11.89
183	bk2-4 Line 024	69.9063	37.542	22.819	0.381	39.003	0.265	0.019	0.063	100.092		0.981567	0.498967	0.00845	1.52013	0.00741667	0.0004	0.00133333	3.01827	0.752877		0.15	0.21	1.42	0.12	2.54	20.54	9.13	34.11	13.57
184	bk2-4 Line 025	72.9063	37.764	22.843	0.366	38.872	0.232	0.016	0.049	100.142		0.98605	0.498817	0.0081	1.513	0.00648333	0.000316667	0.00101667	3.01378	0.752057		0.15	0.21	1.47	0.12	2.86	24.74	11.87	41.42	16.68
185	bk2-4 Line 026	76.0686	37.733	22.91	0.357	38.662	0.225	0.016	0.048	99.951		0.987383	0.501367	0.00791667	1.50813	0.0063	0.000333333	0.00101667	3.01245	0.750502		0.15	0.21	1.51	0.12	2.96	24.64	11.89	41.48	16.84
186	bk2-4 Line 027	79.2309	37.922	23.091	0.377	38.613	0.229	0.024	0.061	100.317		0.9891	0.5037	0.00833333	1.50132	0.0064	0.0005	0.00128333	3.01063	0.74878		0.15	0.21	1.45	0.12	2.81	16.28	9.36	30.38	14.1
187	bk2-4 Line 028	82.2309	37.819	23.095	0.386	38.705	0.274	0.015	0.073	100.367		0.986483	0.503817	0.00851667	1.50503	0.00766667	0.0003	0.00153333	3.01335	0.749201		0.15	0.21	1.4	0.12	2.45	27.1	7.94	39.37	12.27
188	bk2-4 Line 029	85.3931	37.559	23.108	0.381	38.305	0.248	0.008	0.052	99.661		0.9872	0.50795	0.00848333	1.50082	0.007	0.000166667	0.00108333	3.0127	0.747133		0.15	0.21	1.44	0.12	2.71	50.11	11.13	65.87	15.76
189	bk2-4 Line 030	88.5554	37.84	23.145	0.366	38.609	0.255	0.022	0.068	100.305		0.987633	0.505217	0.00808333	1.50218	0.00713333	0.00045	0.00141667	3.01212	0.748323		0.15	0.21	1.49	0.12	2.63	17.91	8.55	31.06	13.15
190	bk2-4 Line 031	91.7177	37.413	23.071	0.384	38.122	0.227	0.017	0.058	99.292		0.98725	0.50915	0.00858333	1.49957	0.00641667	0.000366667	0.00123333	3.01257	0.74653		0.15	0.21	1.43	0.12	2.96	22.64	9.96	37.47	14.83
191	bk2-4 Line 032	94.7177	37.866	23.413	0.387	38.208	0.262	0.006	0.062	100.204		0.990383	0.512133	0.00858333	1.48968	0.00733333	0.000116667	0.0013	3.00953	0.744166		0.15	0.21	1.4	0.12	2.6	65.74	9.34	79.56	13.82
192	bk2-4 Line 033	97.88	37.826	23.61	0.388	38.495	0.258	0.018	0.044	100.639		0.98605	0.51475	0.00858333	1.49592	0.0072	0.000366667	0.000933333	3.0138	0.74399		0.15	0.21	1.42	0.12	2.64	22.06	13.17	39.77	17.71
193	bk2-4 Line 034	101.042	37.743	23.53	0.374	38.447	0.22	0.018	0.069	100.401		0.986067	0.514117	0.00828333	1.49732	0.00616667	0.000366667	0.00145	3.01377	0.744403		0.15	0.21	1.46	0.12	2.97	22.43	8.46	35.8	13.37
194	bk2-4 Line 036	106.141	37.874	23.625	0.377	38.131	0.272	0	0.081	100.36		0.990017	0.516467	0.00833333	1.48585	0.00761667	0	0.00171667	3.01	0.742065		0.15	0.21	1.45	0.12	2.51	100	7.1	111.54	11.54
195	bk2-4 Line 038	112.224	39.068	23.705	0.402	37.746	0.263	0.004	0.053	101.241		1.00887	0.511933	0.0088	1.45302	0.00728333	8.33333e-05	0.0011	2.99108	0.739468		0.15	0.21	1.38	0.12	2.58	89.88	11.02	105.34	15.46
196	bk2-4 Line 040	118.549	37.798	23.639	0.381	38.318	0.241	0.022	0.062	100.461		0.987267	0.516367	0.00843333	1.49197	0.00673333	0.00045	0.0013	3.01252	0.742888		0.15	0.21	1.45	0.12	2.76	18.11	9.42	32.22	14.11
197	bk2-4 Line 044	130.918	37.552	23.692	0.399	38.093	0.233	0.019	0.048	100.036		0.985933	0.520217	0.00886667	1.4909	0.00656667	0.0004	0.001	3.01388	0.741329		0.15	0.21	1.37	0.12	2.86	20.21	12.23	37.15	16.94
198	bk2-4 Line 048	143.083	37.517	23.643	0.38	38.204	0.262	0.02	0.068	100.094		0.984433	0.51885	0.00845	1.4944	0.00736667	0.000416667	0.00141667	3.01533	0.742282		0.15	0.21	1.43	0.12	2.57	19.26	8.62	32.36	13.1
199	bk2-4 Line 052	154.485	37.627	23.756	0.385	38.077	0.242	0.008	0.077	100.172		0.986683	0.520983	0.00856667	1.48843	0.00678333	0.00015	0.00161667	3.01322	0.740729		0.15	0.21	1.41	0.12	2.81	51.92	7.43	64.05	12.13
200	bk2-4 Line 056	166.854	37.883	23.091	0.382	38.63	0.266	0.022	0.072	100.346		0.988117	0.5037	0.00843333	1.50202	0.00743333	0.00045	0.00151667	3.01167	0.748868		0.15	0.21	1.43	0.12	2.54	18.12	8.02	30.59	12.47
201	bk2-4 Line 060	178.256	38.055	21.996	0.366	39.281	0.259	0.014	0.07	100.041		0.990233	0.478667	0.00806667	1.52365	0.00723333	0.0003	0.00146667	3.00962	0.760944		0.15	0.22	1.48	0.12	2.57	27.87	8.3	40.71	12.84
202	bk2-4 Line 064	190.626	38.119	20.807	0.332	40.458	0.28	0.015	0.073	100.084		0.986217	0.4502	0.00728333	1.56035	0.00776667	0.0003	0.00151667	3.01363	0.776081		0.15	0.22	1.59	0.12	2.42	26.77	7.94	39.21	12.44
203	bk2-4 Line 068	202.995	38.027	22.17	0.373	39.618	0.259	0.009	0.067	100.523		0.985717	0.480617	0.00818333	1.53088	0.0072	0.000183333	0.00138333	3.01417	0.761066		0.15	0.22	1.45	0.12	2.62	44.05	8.76	57.37	13.32
204	bul3 Line 001	0	34.18	7.736	0.102	1.156	0.225	0.004	0.028	43.431		1.77772	0.336483	0.00448333	0.0896	0.0125333	0.000183333	0.00118333	2.22218	0.210288		0.15	0.37	3.05	0.75	2.81	52.98	11.8	71.91	18.93
205	bul3 Line 002	3.60555	34.831	9.038	0.117	3.215	0.298	0.014	0.042	47.555		1.68912	0.366567	0.00481667	0.2324	0.0155	0.00055	0.00165	2.3106	0.388002		0.15	0.34	2.9	0.43	2.33	17.97	9.18	33.3	15.33
206	bul3 Line 003	8.07769	34.286	13.671	0.221	14.641	0.418	0.016	0.061	63.314		1.33755	0.44605	0.00728333	0.85145	0.0174667	0.000483333	0.00191667	2.6622	0.656224		0.16	0.28	2	0.2	1.8	21.75	8.44	34.63	12.88
207	bul3 Line 004	11.6832	38.773	17.993	0.28	42.656	0.197	0.032	0.111	100.042		0.989383	0.383983	0.00605	1.62255	0.00538333	0.00065	0.00228333	3.01028	0.808633		0.15	0.24	1.8	0.11	3.16	12.26	5.2	22.92	10.66
208	bul3 Line 005	15.2888	36.902	16.749	0.253	40.672	0.788	0.01	0.094	95.468		0.986767	0.374567	0.00573333	1.62123	0.0226	0.000216667	0.00201667	3.01313	0.812323		0.16	0.25	1.93	0.12	1.22	37.62	6.12	47.42	9.8
209	bul3 Line 006	19.7609	38.679	18.214	0.287	42.876	0.194	0.015	0.112	100.377		0.98505	0.387933	0.0062	1.62777	0.0053	0.0003	0.00228333	3.01483	0.807544		0.15	0.24	1.74	0.11	3.17	26.94	5.25	37.6	10.66
210	bul3 Line 007	24.0036	38.696	18.289	0.287	42.87	0.205	0.012	0.089	100.448		0.984983	0.38935	0.00618333	1.62672	0.00558333	0.00025	0.00183333	3.0149	0.806876		0.15	0.24	1.76	0.11	3.04	33.08	6.56	44.94	11.86
211	bul3 Line 008	28.4757	38.614	18.145	0.29	42.906	0.193	0.011	0.106	100.265		0.98435	0.386833	0.00625	1.63047	0.00526667	0.000216667	0.00216667	3.01555	0.808242		0.15	0.24	1.75	0.11	3.27	37.17	5.51	48.2	11.03
212	bul3 Line 009	32.0813	38.39	18.233	0.275	43.106	0.17	0.016	0.093	100.283		0.97935	0.389	0.00593333	1.6393	0.00466667	0.000333333	0.00191667	3.0205	0.808214		0.15	0.24	1.81	0.11	3.59	24.91	6.31	37.12	12.21
213	bul3 Line 010	35.6868	38.584	18.21	0.271	43.131	0.149	0.014	0.126	100.485		0.981767	0.387517	0.00583333	1.63603	0.00408333	0.000266667	0.00256667	3.01807	0.808497		0.15	0.24	1.84	0.11	4.04	28.91	4.7	39.99	11.08
214	bul3 Line 011	40.1589	38.573	18.126	0.266	43.165	0.176	0.021	0.121	100.448		0.981583	0.385767	0.00575	1.63743	0.0048	0.000416667	0.00246667	3.01822	0.809328		0.15	0.24	1.87	0.11	3.41	18.8	4.85	29.43	10.63
215	bul3 Line 012	43.7645	38.439	18.186	0.285	43.252	0.173	0.026	0.094	100.455		0.97875	0.387267	0.00615	1.64168	0.00471667	0.000516667	0.00193333	3.02102	0.80913		0.15	0.24	1.78	0.11	3.52	15.23	6.21	27.24	12.01
216	bul3 Line 013	48.2366	38.417	18.011	0.273	43.192	0.176	0.011	0.097	100.177		0.980067	0.384283	0.0059	1.64255	0.00481667	0.000216667	0.00198333	3.01982	0.810402		0.15	0.24	1.85	0.11	3.5	35.5	6.07	47.42	11.92
217	bul3 Line 014	51.8422	38.761	18.149	0.279	43.329	0.184	0.023	0.126	100.851		0.982217	0.384617	0.00598333	1.63673	0.005	0.00045	0.00256667	3.01757	0.809723		0.15	0.24	1.8	0.11	3.28	17.48	4.66	27.72	10.24
218	bul3 Line 015	56.3143	38.571	18.017	0.277	42.534	0.182	0.021	0.115	99.717		0.987967	0.385967	0.00601667	1.62407	0.005	0.000433333	0.00238333	3.01183	0.80798		0.15	0.24	1.81	0.11	3.4	18.63	5.08	29.42	10.79
219	bul3 Line 016	59.9199	38.156	17.764	0.272	42.445	0.203	0.024	0.089	98.953		0.984733	0.383417	0.00595	1.63297	0.0056	0.000483333	0.00185	3.015	0.809849		0.15	0.24	1.83	0.11	3.08	16.42	6.56	28.39	11.97
220	bul3 Line 017	63.5254	38.522	18.077	0.278	43.312	0.188	0.021	0.112	100.51		0.9797	0.3845	0.006	1.64205	0.00513333	0.000433333	0.00228333	3.0201	0.810269		0.15	0.24	1.81	0.11	3.29	18.31	5.27	29.18	10.87
221	bul3 Line 018	67.9976	38.503	18.002	0.288	43.387	0.184	0.009	0.126	100.499		0.97915	0.382867	0.00621667	1.64477	0.005	0.000183333	0.00258333	3.02077	0.811176		0.15	0.24	1.74	0.11	3.34	44.54	4.68	54.8	10.26
222	bul3 Line 019	71.6031	38.411	17.941	0.287	43.315	0.179	0.013	0.112	100.258		0.979017	0.38245	0.0062	1.64573	0.00488333	0.000266667	0.0023	3.02085	0.811432		0.15	0.24	1.76	0.11	3.44	28.87	5.23	39.8	10.93
223	bul3 Line 020	76.0752	38.46	17.958	0.288	43.41	0.166	0.014	0.108	100.404		0.978783	0.382217	0.0062	1.64683	0.00453333	0.000283333	0.00221667	3.02107	0.811628		0.15	0.24	1.73	0.11	3.64	27.59	5.4	38.86	11.27
224	bul3 Line 021	79.6808	38.425	17.842	0.275	43.468	0.172	0.012	0.102	100.296		0.978467	0.379983	0.00595	1.65003	0.00468333	0.000233333	0.00208333	3.02143	0.812818		0.15	0.24	1.8	0.11	3.51	34.12	5.79	45.72	11.6
225	bul3 Line 022	84.1529	38.397	17.851	0.297	43.448	0.167	0.021	0.111	100.292		0.97805	0.380283	0.0064	1.64977	0.00456667	0.000416667	0.00226667	3.02175	0.812673		0.15	0.24	1.72	0.11	3.65	18.99	5.33	30.19	11.2
226	bul3 Line 023	87.7585	38.513	17.91	0.271	43.49	0.166	0.018	0.113	100.481		0.979017	0.38075	0.00583333	1.64802	0.00451667	0.000366667	0.0023	3.0208	0.812324		0.15	0.24	1.84	0.11	3.62	21.87	5.27	33.1	11.23
227	bul3 Line 024	92.0011	38.47	18.026	0.284	43.488	0.181	0.01	0.124	100.583		0.977717	0.383133	0.00611667	1.64757	0.00493333	0.0002	0.00253333	3.0222	0.811329		0.15	0.24	1.78	0.11	3.36	39.14	4.77	49.55	10.41
228	bul3 Line 025	96.4733	38.523	17.862	0.273	43.538	0.181	0.006	0.123	100.506		0.978867	0.3796	0.00586667	1.64917	0.00493333	0.000116667	0.0025	3.02105	0.812891		0.15	0.24	1.82	0.11	3.33	64.88	4.76	75.29	10.41
229	bul3 Line 027	104.536	38.583	17.921	0.26	43.482	0.178	0.012	0.122	100.558		0.979917	0.38065	0.0056	1.64622	0.00483333	0.000233333	0.00248333	3.01993	0.812198		0.15	0.24	1.89	0.11	3.38	32.95	4.83	43.55	10.6
230	bul3 Line 029	112.598	38.595	17.709	0.283	43.666	0.16	0.023	0.112	100.548		0.979433	0.37585	0.00608333	1.65187	0.00433333	0.000466667	0.00228333	3.02032	0.814644		0.15	0.24	1.77	0.11	3.7	17.25	5.27	28.49	11.24
231	bul3 Line 031	119.809	38.459	17.776	0.286	43.591	0.169	0.016	0.119	100.416		0.97795	0.378033	0.00616667	1.65237	0.0046	0.000333333	0.00243333	3.02188	0.813813		0.15	0.24	1.75	0.11	3.52	24.1	5.03	34.9	10.8
232	bul3 Line 033	127.871	38.29	17.677	0.246	43.585	0.175	0.003	0.116	100.092		0.9766	0.377067	0.0053	1.65717	0.00476667	6.66667e-05	0.00238333	3.02335	0.814639		0.15	0.24	2.01	0.11	3.44	115.27	5.06	126.28	11.01
233	bul3 Line 036	140.401	38.381	17.575	0.28	43.501	0.147	0.01	0.125	100.019		0.979017	0.374933	0.00605	1.6541	0.00403333	0.0002	0.00256667	3.0209	0.815216		0.15	0.24	1.8	0.11	3.99	39.09	4.77	50.15	11.06
234	bul3 Line 038	148.211	38.218	17.68	0.264	43.807	0.17	0.006	0.135	100.28		0.973417	0.376617	0.00568333	1.66328	0.00465	0.000116667	0.00275	3.02652	0.815375		0.15	0.24	1.89	0.11	3.55	64.71	4.4	75.05	10.34
235	bul3 Line 040	156.274	38.313	17.518	0.262	43.605	0.136	0.018	0.133	99.985		0.977533	0.3738	0.00566667	1.65847	0.00371667	0.000366667	0.00273333	3.02228	0.816067		0.15	0.24	1.88	0.11	4.25	21.52	4.45	32.6	11.08
236	bul3 Line 042	164.336	38.243	17.649	0.27	43.805	0.144	0.007	0.121	100.239		0.974117	0.375967	0.00583333	1.66332	0.00393333	0.00015	0.00248333	3.0258	0.815638		0.15	0.24	1.84	0.11	4.13	53.85	4.82	65.14	11.29
237	bul3 Line 044	172.398	38.281	17.761	0.254	43.841	0.157	0.018	0.133	100.445		0.97355	0.377767	0.00546667	1.6621	0.00428333	0.000366667	0.00273333	3.02627	0.814808		0.15	0.24	1.96	0.11	3.73	21.8	4.44	32.43	10.63
238	bul3 Line 046	180.46	38.26	17.478	0.261	43.744	0.163	0.018	0.11	100.034		0.9757	0.372767	0.00563333	1.66293	0.00446667	0.000366667	0.00225	3.02412	0.816885		0.15	0.24	1.9	0.11	3.61	21.51	5.37	32.89	11.38
239	bul3 Line 048	188.523	38.267	17.595	0.26	43.854	0.162	0.03	0.125	100.293		0.974	0.37455	0.00561667	1.66395	0.00441667	0.000616667	0.00256667	3.02572	0.816262		0.15	0.24	1.89	0.11	3.75	12.89	4.66	23.69	10.8
240	plate1 Line 001	0	37.993	17.768	0.271	43.769	0.16	0.016	0.117	100.094		0.970417	0.37955	0.00586667	1.6665	0.00436667	0.000316667	0.0024	3.02942	0.814496		0.15	0.24	1.83	0.11	3.76	24.94	5.03	36.06	11.12
241	plate1 Line 002	4.47214	38.14	17.674	0.262	43.508	0.171	0.021	0.104	99.88		0.97525	0.37795	0.00566667	1.65842	0.00468333	0.000416667	0.00213333	3.02452	0.8144		0.15	0.24	1.89	0.11	3.47	18.89	5.58	30.33	11.44
242	plate1 Line 003	7.63441	38.097	17.762	0.273	43.334	0.166	0.023	0.091	99.746		0.975867	0.380517	0.00593333	1.65468	0.00455	0.000466667	0.00186667	3.02388	0.813032		0.15	0.24	1.82	0.11	3.59	16.63	6.45	28.99	12.36
243	plate1 Line 004	12.1065	37.967	17.826	0.295	43.342	0.161	0.026	0.101	99.718		0.9736	0.3823	0.0064	1.6568	0.00441667	0.000516667	0.00208333	3.02612	0.812515		0.15	0.24	1.7	0.11	3.67	15.35	5.81	27.03	11.68
244	plate1 Line 005	16.5787	38.069	17.922	0.287	43.582	0.174	0.02	0.122	100.176		0.9721	0.382733	0.0062	1.65898	0.00475	0.0004	0.00251667	3.02768	0.812543		0.15	0.24	1.74	0.11	3.45	19.54	4.75	29.98	10.44
245	plate1 Line 006	20.1842	38.046	18.087	0.278	43.281	0.158	0.009	0.111	99.97		0.974033	0.387267	0.00603333	1.65175	0.00431667	0.000183333	0.00228333	3.02587	0.810072		0.15	0.24	1.8	0.11	3.86	41.66	5.21	53.03	11.37
246	plate1 Line 007	24.3073	38.199	18.108	0.297	43.154	0.177	0.014	0.123	100.072		0.976767	0.38725	0.00643333	1.64497	0.00485	0.000283333	0.00253333	3.02308	0.809445		0.15	0.24	1.7	0.11	3.45	27.65	4.84	38.14	10.49
247	plate1 Line 008	27.9129	37.939	17.995	0.28	43.128	0.163	0.026	0.104	99.635		0.974383	0.386517	0.0061	1.65117	0.00448333	0.000533333	0.00215	3.02533	0.810316		0.15	0.24	1.79	0.11	3.66	15.09	5.59	26.63	11.54
248	plate1 Line 009	32.385	38.09	18.195	0.276	43.333	0.158	0.018	0.109	100.179		0.973517	0.388917	0.00598333	1.65097	0.00433333	0.00035	0.00225	3.02632	0.809344		0.15	0.24	1.8	0.11	3.76	22.66	5.36	34.08	11.42
249	plate1 Line 010	36.8572	37.884	18.153	0.267	43.238	0.155	0.012	0.109	99.818		0.972017	0.389517	0.0058	1.65375	0.00426667	0.000233333	0.00225	3.02783	0.809366		0.15	0.24	1.87	0.11	3.83	33.77	5.42	45.39	11.62
250	plate1 Line 011	40.0194	37.854	18.08	0.269	43.022	0.137	0.023	0.096	99.481		0.9741	0.389117	0.00586667	1.65035	0.00376667	0.000483333	0.00198333	3.02567	0.809207		0.15	0.24	1.85	0.11	4.3	16.65	6.1	29.4	12.75
251	plate1 Line 012	44.4916	37.724	18.26	0.278	42.979	0.142	0.013	0.098	99.494		0.971833	0.393417	0.00605	1.6505	0.00393333	0.000266667	0.00203333	3.02803	0.807518		0.15	0.24	1.8	0.11	4.17	29.53	5.94	41.94	12.41
252	plate1 Line 013	48.0971	37.965	18.391	0.275	42.976	0.18	0	0.113	99.9		0.974133	0.39465	0.00596667	1.64383	0.00495	0	0.00233333	3.02587	0.8064		0.15	0.24	1.83	0.11	3.31	100	5.21	110.85	10.85
253	plate1 Line 014	52.5693	37.879	18.182	0.29	42.913	0.172	0.024	0.125	99.585		0.974433	0.391167	0.00631667	1.6456	0.00473333	0.0005	0.00258333	3.02533	0.807947		0.15	0.24	1.73	0.11	3.41	16.61	4.72	26.97	10.36
254	plate1 Line 015	56.6924	37.743	18.233	0.302	42.843	0.154	0.024	0.097	99.396		0.973217	0.393183	0.0066	1.6468	0.00425	0.000483333	0.00201667	3.02655	0.807261		0.15	0.24	1.66	0.11	3.77	16.4	5.97	28.3	11.9
255	plate1 Line 016	60.2979	37.754	18.434	0.302	42.811	0.159	0.008	0.112	99.58		0.972617	0.397167	0.0066	1.64405	0.00438333	0.000166667	0.00231667	3.0273	0.805427		0.15	0.24	1.69	0.11	3.7	45.13	5.2	56.22	11.09
256	plate1 Line 017	64.7701	37.981	18.46	0.28	42.782	0.168	0.015	0.114	99.8		0.975733	0.396633	0.0061	1.63838	0.00461667	0.0003	0.00236667	3.02413	0.805096		0.15	0.24	1.79	0.11	3.63	27.18	5.12	38.22	11.04
257	plate1 Line 018	68.8932	37.892	18.427	0.289	42.911	0.159	0.031	0.103	99.812		0.973483	0.395933	0.00628333	1.64338	0.00436667	0.000633333	0.00211667	3.0262	0.80585		0.15	0.24	1.74	0.11	3.71	12.83	5.74	24.52	11.69
258	plate1 Line 019	72.4987	37.837	18.585	0.283	42.681	0.156	0.014	0.095	99.651		0.9743	0.400217	0.00616667	1.63832	0.00431667	0.000283333	0.00196667	3.02557	0.803674		0.15	0.24	1.77	0.11	3.8	29.22	6.18	41.47	12.25
259	plate1 Line 020	76.9709	37.922	18.449	0.277	42.519	0.169	0.007	0.1	99.443		0.977617	0.397767	0.00605	1.634	0.00468333	0.000133333	0.00206667	3.02232	0.804226		0.15	0.24	1.8	0.11	3.53	59.9	5.8	71.53	11.63
260	plate1 Line 021	80.5764	37.945	18.485	0.269	42.62	0.149	0.02	0.116	99.604		0.976783	0.397967	0.00586667	1.63548	0.00411667	0.0004	0.0024	3.02302	0.80429		0.15	0.24	1.85	0.11	3.95	20.3	5.12	31.72	11.42
261	plate1 Line 022	85.0485	37.917	18.533	0.277	42.569	0.146	0.012	0.107	99.561		0.976717	0.399267	0.00605	1.63463	0.00401667	0.00025	0.00221667	3.02315	0.803694		0.15	0.24	1.81	0.11	4.13	32.61	5.49	44.54	11.93
262	plate1 Line 023	88.2108	38.047	18.604	0.285	42.755	0.157	0.02	0.089	99.957		0.97625	0.399233	0.0062	1.63533	0.0043	0.0004	0.00183333	3.02355	0.803775		0.15	0.24	1.75	0.11	3.82	19.8	6.52	32.39	12.59
263	plate1 Line 024	92.683	37.952	18.758	0.275	42.711	0.149	0.02	0.097	99.962		0.97465	0.402883	0.00598333	1.63512	0.0041	0.0004	0.002	3.02513	0.802314		0.15	0.24	1.84	0.11	3.88	19.6	6.04	31.86	12.26
264	plate1 Line 025	97.1551	38.016	18.675	0.288	42.558	0.148	0.012	0.106	99.803		0.977317	0.401517	0.00628333	1.63095	0.00406667	0.00025	0.0022	3.02258	0.802449		0.15	0.24	1.76	0.11	4.02	32.53	5.53	44.34	11.81
265	plate1 Line 027	104.771	37.844	18.764	0.288	42.532	0.139	0.02	0.1	99.687		0.974867	0.40425	0.00628333	1.63327	0.00381667	0.0004	0.00206667	3.02495	0.801597		0.15	0.24	1.75	0.11	4.36	20.23	5.84	32.68	12.45
266	plate1 Line 029	112.833	37.772	18.714	0.288	42.473	0.142	0.013	0.1	99.502		0.974733	0.4039	0.0063	1.6339	0.00393333	0.000266667	0.00208333	3.02512	0.801796		0.15	0.24	1.75	0.11	4.16	30	5.87	42.28	12.28
267	plate1 Line 031	120.449	37.842	18.828	0.277	42.534	0.139	0.022	0.095	99.737		0.97455	0.405517	0.00605	1.63287	0.00383333	0.000433333	0.00196667	3.02522	0.80106		0.15	0.24	1.82	0.11	4.27	18.14	6.17	30.9	12.76
268	plate1 Line 033	129.393	37.8	18.949	0.291	42.469	0.151	0.017	0.123	99.8		0.9737	0.408217	0.00635	1.6308	0.00416667	0.000333333	0.00255	3.02612	0.799797		0.15	0.23	1.75	0.11	3.93	23.43	4.75	34.35	10.92
269	plate1 Line 035	137.009	37.765	18.843	0.277	42.32	0.153	0.015	0.09	99.463		0.975433	0.407033	0.00606667	1.62945	0.00423333	0.000316667	0.00186667	3.0244	0.800129		0.15	0.24	1.8	0.11	3.89	25.96	6.51	38.66	12.7
270	plate1 Line 037	145.071	37.811	19.167	0.277	42.422	0.153	0.024	0.12	99.974		0.973167	0.412567	0.00605	1.62762	0.0042	0.000483333	0.0025	3.02658	0.79778		0.15	0.23	1.8	0.11	3.88	16.44	4.9	27.51	11.07
271	plate1 Line 039	152.687	37.702	18.946	0.284	42.29	0.159	0.012	0.104	99.497		0.974217	0.409433	0.00623333	1.62898	0.0044	0.000233333	0.00216667	3.02567	0.799141		0.15	0.23	1.79	0.11	3.76	33.02	5.56	44.62	11.6
272	plate1 Line 041	160.749	37.683	19.293	0.292	42.303	0.149	0.022	0.094	99.836		0.972017	0.4162	0.00638333	1.62663	0.00411667	0.00045	0.00195	3.02775	0.796263		0.15	0.23	1.73	0.11	3.96	17.28	6.21	29.67	12.39
273	plate1 Line 043	169.293	37.7	19.079	0.28	42.316	0.175	0.015	0.091	99.656		0.9732	0.4119	0.00613333	1.62838	0.00485	0.0003	0.0019	3.02667	0.798116		0.15	0.23	1.8	0.11	3.46	26.86	6.45	39.06	12.2
274	plate1 Line 045	176.909	37.74	19.131	0.286	42.198	0.177	0.021	0.101	99.654		0.974417	0.4131	0.00625	1.62415	0.0049	0.000433333	0.00208333	3.02533	0.797227		0.15	0.23	1.77	0.11	3.41	18.51	5.77	29.95	11.44
275	plate1 Line 047	184.971	37.851	19.138	0.291	42.29	0.161	0.017	0.098	99.846		0.9751	0.41235	0.00635	1.6241	0.00445	0.00035	0.00201667	3.02472	0.797515		0.15	0.23	1.72	0.11	3.68	23.14	5.98	35.01	11.87
276	brn17 Line 001	0	0.583	7.05	0.152	0.053	2.423	0.025	0.016	10.302		0.235383	2.38023	0.0518167	0.0317667	1.04817	0.0081	0.0051	3.76057	0.0131703		1.35	0.38	2.69	5.83	0.6	12.68	30.34	53.87	41.19
277	brn17 Line 002	4.24264	21.567	8.194	0.147	1.796	6.674	0.014	0	38.392		1.43883	0.457167	0.00831667	0.17865	0.47705	0.000766667	0	2.56078	0.280977		0.19	0.36	2.95	0.6	0.37	25.91	100	130.38	104.47
278	brn17 Line 003	8.48528	48.076	9.507	0.165	5.688	9.247	0.013	0.009	72.705		1.56788	0.2593	0.00455	0.276517	0.323117	0.000333333	0.000233333	2.43193	0.516066		0.13	0.34	2.74	0.32	0.32	31.96	60.82	96.63	64.67
279	brn17 Line 004	11.3137	48.324	9.915	0.181	5.775	9.377	0.017	0	73.589		1.56175	0.267983	0.00495	0.278217	0.324733	0.000416667	0	2.43805	0.509368		0.13	0.33	2.56	0.32	0.32	24.34	100	128	103.66
280	brn17 Line 005	15.5563	48.548	10.341	0.194	5.962	9.25	0.014	0.001	74.31		1.55695	0.277367	0.00525	0.285017	0.317883	0.000366667	3.33333e-05	2.44287	0.506801		0.13	0.32	2.41	0.31	0.32	28.51	526.6	558.6	530.09
281	brn17 Line 006	19.799	47.913	9.754	0.186	5.602	9.149	0.013	0.025	72.642		1.56667	0.266733	0.00515	0.27305	0.320533	0.00035	0.000666667	2.43315	0.505851		0.13	0.33	2.46	0.32	0.32	30.59	21.2	55.35	24.76
282	brn17 Line 007	23.4045	47.929	9.523	0.164	5.042	9.351	0.016	0	72.025		1.5777	0.26215	0.00456667	0.247417	0.329833	0.000433333	0	2.4221	0.485543		0.13	0.34	2.76	0.34	0.32	24.74	100	128.63	103.89
283	brn17 Line 008	28.4045	38.526	16.948	0.267	35.318	1.15	0.019	0.084	92.312		1.05968	0.389867	0.00621667	1.44813	0.0339	0.000416667	0.00186667	2.94008	0.787885		0.15	0.25	1.87	0.12	0.97	20.54	6.83	30.73	10.19
284	brn17 Line 009	32.0101	37.466	17.369	0.28	42.516	0.201	0.022	0.118	97.972		0.976883	0.37875	0.00618333	1.6525	0.00561667	0.000466667	0.00248333	3.02288	0.813538		0.15	0.25	1.78	0.11	3.06	17.56	4.94	27.85	10.29
285	brn17 Line 010	35.6156	37.734	17.692	0.272	42.675	0.187	0.024	0.112	98.696		0.977383	0.38325	0.00598333	1.64777	0.00518333	0.000483333	0.00233333	3.02238	0.811301		0.15	0.24	1.84	0.11	3.28	16.79	5.23	27.64	10.85
286	brn17 Line 011	39.8583	37.804	17.96	0.286	42.375	0.206	0.024	0.109	98.764		0.979533	0.3892	0.00628333	1.63673	0.00571667	0.000483333	0.00226667	3.02022	0.807891		0.15	0.24	1.75	0.11	2.99	16.73	5.28	27.25	10.52
287	brn17 Line 012	44.1009	37.761	18.167	0.292	42.369	0.195	0.013	0.116	98.913		0.978017	0.393517	0.00641667	1.63582	0.0054	0.000266667	0.00243333	3.02187	0.806086		0.15	0.24	1.73	0.11	3.19	29.74	4.99	40.15	10.41
288	brn17 Line 013	47.7065	38.043	18.454	0.279	42.552	0.178	0.029	0.108	99.643		0.9786	0.397	0.00608333	1.63168	0.00491667	0.0006	0.00223333	3.02112	0.804307		0.15	0.24	1.8	0.11	3.41	13.62	5.39	24.72	11.1
289	brn17 Line 014	51.9491	37.923	18.618	0.292	42.388	0.204	0	0.11	99.535		0.97765	0.401417	0.00638333	1.629	0.00563333	0	0.00226667	3.02235	0.802298		0.15	0.24	1.73	0.11	3.09	100	5.32	110.64	10.64
290	brn17 Line 015	56.1918	37.859	18.575	0.309	42.198	0.197	0.027	0.085	99.25		0.9787	0.4016	0.00676667	1.62617	0.00546667	0.000566667	0.00176667	3.02103	0.80195		0.15	0.24	1.66	0.11	3.1	14.14	6.92	26.32	12.18
291	brn17 Line 016	59.7973	37.783	18.78	0.291	42.207	0.195	0.004	0.106	99.366		0.9767	0.406033	0.00636667	1.62647	0.0054	8.33333e-05	0.0022	3.02325	0.80023		0.15	0.24	1.76	0.11	3.21	90.76	5.47	101.7	10.94
292	brn17 Line 017	64.0399	37.878	18.764	0.299	42.052	0.198	0.014	0.099	99.304		0.9794	0.405767	0.00655	1.6209	0.0055	0.000283333	0.00206667	3.02047	0.799786		0.15	0.24	1.69	0.11	3.13	29.02	5.95	40.29	11.27
293	brn17 Line 018	68.2826	37.964	18.847	0.307	42.262	0.199	0.032	0.113	99.724		0.977867	0.406	0.0067	1.62275	0.0055	0.00065	0.00233333	3.0218	0.799877		0.15	0.23	1.65	0.11	3.06	12.38	5.23	22.81	10.43
294	brn17 Line 019	71.8881	37.653	18.853	0.294	42.242	0.166	0.016	0.116	99.34		0.974317	0.408	0.00643333	1.6294	0.00461667	0.000333333	0.0024	3.0255	0.799745		0.15	0.23	1.73	0.11	3.69	23.98	5.06	34.95	10.97
295	brn17 Line 020	76.1308	37.828	18.888	0.301	42.345	0.186	0.017	0.116	99.681		0.9753	0.407283	0.00658333	1.62748	0.00515	0.00035	0.0024	3.02455	0.799838		0.15	0.23	1.7	0.11	3.3	23.21	5.05	33.75	10.54
296	brn17 Line 021	80.3734	37.599	18.768	0.284	41.571	0.171	0.017	0.122	98.532		0.980383	0.409283	0.00626667	1.61583	0.00476667	0.00035	0.00256667	3.01945	0.797896		0.15	0.24	1.76	0.11	3.48	23.69	4.82	34.25	10.56
297	brn17 Line 022	83.979	37.514	18.908	0.293	41.991	0.157	0.008	0.105	98.976		0.974717	0.410867	0.00645	1.62645	0.00438333	0.000166667	0.00218333	3.02522	0.79833		0.15	0.23	1.73	0.11	3.67	48.18	5.61	59.68	11.5
298	brn17 Line 023	88.2216	37.837	19.084	0.295	42.365	0.155	0.012	0.102	99.85		0.97455	0.411083	0.00645	1.62662	0.00426667	0.00025	0.00211667	3.02533	0.798261		0.15	0.23	1.72	0.11	3.83	33.2	5.71	44.95	11.75
299	brn17 Line 024	92.4643	37.826	18.808	0.299	42.387	0.161	0.013	0.104	99.598		0.975567	0.405683	0.00653333	1.62962	0.00446667	0.000283333	0.00216667	3.02432	0.800676		0.15	0.24	1.69	0.11	3.66	28.64	5.67	40.16	11.52
300	brn17 Line 025	96.0698	37.976	18.858	0.296	42.295	0.147	0.021	0.112	99.705		0.978167	0.406233	0.00646667	1.62395	0.00405	0.000433333	0.00231667	3.02162	0.799903		0.15	0.23	1.72	0.11	4.05	18.49	5.25	30	11.51
301	brn17 Line 026	100.312	38.065	18.851	0.314	42.322	0.148	0.015	0.13	99.845		0.978967	0.405467	0.00683333	1.62255	0.00408333	0.0003	0.00268333	3.02088	0.800067		0.15	0.23	1.64	0.11	4.04	26.33	4.47	36.97	10.64
302	brn17 Line 027	104.555	38.138	18.87	0.288	42.414	0.158	0.025	0.117	100.01		0.979033	0.405117	0.00626667	1.62303	0.00433333	0.000516667	0.00241667	3.02072	0.800253		0.15	0.23	1.76	0.11	3.82	15.56	5.01	26.64	11.08
303	brn17 Line 028	108.161	38.147	18.857	0.297	42.465	0.159	0.011	0.126	100.062		0.978733	0.404633	0.00646667	1.62413	0.00436667	0.000216667	0.0026	3.02115	0.800552		0.15	0.23	1.69	0.11	3.87	35.91	4.66	46.62	10.71
304	brn17 Line 029	112.403	36.912	18.531	0.291	41.202	0.175	0.034	0.113	97.258		0.975817	0.409717	0.00651667	1.62368	0.00495	0.000716667	0.00241667	3.02382	0.798507		0.16	0.24	1.74	0.12	3.55	11.81	5.17	22.79	10.98
305	brn17 Line 030	116.646	38.017	18.827	0.285	42.363	0.164	0.014	0.113	99.783		0.9782	0.405133	0.00621667	1.62493	0.00453333	0.0003	0.00233333	3.02165	0.800433		0.15	0.24	1.76	0.11	3.6	27.19	5.25	38.3	11.11
306	brn17 Line 032	124.456	38.127	18.608	0.297	42.405	0.161	0.025	0.12	99.743		0.98025	0.4001	0.00646667	1.62525	0.00445	0.000516667	0.00248333	3.01952	0.802454		0.15	0.24	1.69	0.11	3.69	15.83	4.95	26.66	10.83
307	brn17 Line 034	132.266	38.218	18.59	0.287	42.546	0.173	0.009	0.116	99.939		0.980317	0.398817	0.00623333	1.62687	0.00476667	0.000183333	0.00238333	3.01957	0.80312		0.15	0.24	1.74	0.11	3.47	43.03	5.02	53.76	10.73
308	brn17 Line 036	140.752	38.01	18.438	0.286	42.749	0.156	0.034	0.12	99.793		0.976417	0.396117	0.00623333	1.63702	0.0043	0.000683333	0.00246667	3.02323	0.805169		0.15	0.24	1.74	0.11	3.86	11.75	4.95	22.8	11.05
309	brn17 Line 038	148.562	37.964	18.413	0.296	42.597	0.16	0.008	0.121	99.559		0.977467	0.3965	0.00646667	1.63493	0.00441667	0.000166667	0.00251667	3.02247	0.804818		0.15	0.24	1.68	0.11	3.66	49.94	4.83	60.61	10.67
310	brn17 Line 040	156.372	38.161	18.205	0.256	42.857	0.148	0.022	0.105	99.754		0.978983	0.3906	0.00556667	1.63895	0.00406667	0.00045	0.00216667	3.02078	0.807544		0.15	0.24	1.92	0.11	4.04	17.21	5.56	29.23	12.02
311	brn17 Line 042	164.857	38.252	18.035	0.273	42.973	0.165	0.008	0.12	99.826		0.9798	0.38635	0.00593333	1.64087	0.00451667	0.000166667	0.00246667	3.0201	0.809418		0.15	0.24	1.83	0.11	3.68	47.26	4.79	58.06	10.8
312	brn17 Line 044	172.668	38.327	17.997	0.264	43.105	0.161	0.026	0.105	99.985		0.979767	0.384767	0.00571667	1.64262	0.0044	0.000533333	0.00216667	3.01997	0.810215		0.15	0.24	1.86	0.11	3.67	14.86	5.63	26.52	11.66
313	brn17 Line 046	180.478	38.142	17.958	0.275	43.113	0.164	0.015	0.109	99.776		0.977467	0.384883	0.00596667	1.64698	0.0045	0.000316667	0.00225	3.02237	0.810576		0.15	0.24	1.81	0.11	3.59	25.41	5.38	36.69	11.28
314	brn17 Line 048	188.963	38.348	17.786	0.257	43.02	0.162	0.018	0.139	99.73		0.981867	0.38085	0.00558333	1.642	0.00443333	0.000366667	0.00285	3.01795	0.811726		0.15	0.24	1.92	0.11	3.69	21.49	4.25	31.85	10.36
315	brn17 Line 050	196.774	38.378	17.854	0.262	43.159	0.155	0.013	0.127	99.948		0.980717	0.381567	0.00568333	1.64407	0.00423333	0.000266667	0.00261667	3.01915	0.811631		0.15	0.24	1.87	0.11	3.79	29.54	4.62	40.32	10.78
316	brn17 Line 052	204.584	38.37	17.605	0.274	43.065	0.162	0.003	0.105	99.584		0.982867	0.37715	0.00593333	1.64447	0.00443333	6.66667e-05	0.00216667	3.01708	0.813441		0.15	0.24	1.82	0.11	3.66	118.99	5.53	130.5	11.51
317	brn17 Line 054	213.069	38.496	17.725	0.274	43.448	0.172	0.012	0.115	100.242		0.980117	0.377417	0.00591667	1.649	0.0047	0.00025	0.00235	3.01975	0.813752		0.15	0.24	1.82	0.11	3.53	32.51	5.13	43.49	10.98
318	brn17 Line 056	220.14	38.594	17.439	0.252	43.474	0.154	0.014	0.107	100.034		0.9829	0.37145	0.00543333	1.65048	0.0042	0.000283333	0.0022	3.01695	0.81629		0.15	0.24	1.96	0.11	3.83	27.11	5.42	38.82	11.71
319	brn17 Line 058	228.742	38.475	17.471	0.259	43.348	0.146	0.017	0.104	99.82		0.982383	0.373067	0.0056	1.64992	0.00398333	0.00035	0.00215	3.01745	0.815586		0.15	0.24	1.88	0.11	4.02	22.77	5.6	34.77	12
320	brn17 Line 060	236.553	38.483	17.497	0.257	43.61	0.167	0.016	0.116	100.146		0.979717	0.372533	0.00553333	1.65507	0.00455	0.000333333	0.00236667	3.0201	0.816269		0.15	0.24	1.92	0.11	3.56	23.78	5.05	34.81	11.03
321	brn17 Line 062	244.363	38.376	17.226	0.254	43.692	0.171	0.009	0.115	99.843		0.97905	0.367533	0.00548333	1.66162	0.00466667	0.000166667	0.00236667	3.02088	0.818873		0.15	0.25	1.94	0.11	3.58	45.68	5.04	56.75	11.07
322	brn17 Line 064	252.173	38.566	17.288	0.262	43.677	0.165	0.02	0.123	100.101		0.981183	0.36785	0.00565	1.65648	0.00451667	0.000416667	0.00251667	3.01862	0.818286		0.15	0.25	1.89	0.11	3.61	19.21	4.75	29.97	10.76
323	brn17 Line 066	260.658	38.069	17.104	0.268	43.336	0.172	0.016	0.119	99.084		0.978833	0.3678	0.00583333	1.66103	0.00473333	0.000316667	0.00246667	3.02102	0.818714		0.15	0.25	1.84	0.11	3.52	25.03	4.88	35.78	10.75

## Sheet: MAN background
			Composition									Cation Formula Unit (Assuming 4 O)										Analytical Error
LINE	SAMPLE	distance along profile	SiO2	FeO	MnO	MgO	CaO	Cr2O3	NiO	TOTAL		Si	Fe	Mn	Mg	Ca	Cr	Ni	Cation sum	Fo		Si	Fe	Mn	Mg	Ca	Cr	Ni
Unit		um	wt%	wt%	wt%	wt%	wt%	wt%	wt%	wt%										mol%		%	%	%	%	%	%	%
110	8LM-331A-C15	0	38.3112	20.0189	0.285378	40.1944	0.187394	0.017492	0.110507	99.1253		0.996168	0.435323	0.00628517	1.55807	0.00522067	0.000359667	0.002311	3.00374	0.781617		0.189761	0.356516	4.16842	0.172283	3.22567	37.972	9.21624
111	8LM-331A-C15	2.69072	38.3173	19.6864	0.271195	40.2515	0.184279	0.014667	0.132862	98.8582		0.997465	0.428583	0.00597967	1.56207	0.00513983	0.000301833	0.00278167	3.00232	0.784702		0.189771	0.359674	4.3334	0.172035	3.26655	45.0909	7.76607
112	8LM-331A-C15	5.44935	38.3628	19.7476	0.270836	40.3572	0.1908	0.00557	0.120607	99.0554		0.996783	0.42911	0.00596067	1.56324	0.00531167	0.0001145	0.00252033	3.00304	0.784621		0.189689	0.359155	4.33844	0.171827	3.18252	117	8.49265
113	8LM-331A-C15	7.50847	38.4778	19.6625	0.298685	40.2212	0.194763	0.013243	0.123271	98.9915		0.99982	0.427283	0.00657383	1.55805	0.00542233	0.000272	0.00257617	3	0.78478		0.189381	0.360001	4.02623	0.17213	3.13422	49.8411	8.32304
114	8LM-331A-C15	10.1992	38.3166	19.5615	0.291194	40.261	0.188546	0.016901	0.111385	98.7471		0.997952	0.426077	0.00642383	1.56323	0.0052615	0.000348	0.00233317	3.00162	0.785816		0.189838	0.361016	4.10474	0.172017	3.21161	39.2864	9.14288
115	8LM-331A-C15	12.8899	38.6086	19.4841	0.283915	40.4514	0.188558	0.008895	0.126631	99.1521		1.00043	0.422227	0.00623133	1.5626	0.005235	0.000182167	0.002639	2.99954	0.787273		0.189231	0.362047	4.18699	0.17166	3.21361	73.7441	8.12054
116	8LM-331A-C15	15.5806	38.4376	19.5185	0.275737	40.4199	0.188961	0.009693	0.118754	98.9691		0.99835	0.423972	0.00606617	1.56508	0.0052585	0.000199	0.00248067	3.00141	0.786847		0.18961	0.361576	4.28047	0.171687	3.20732	67.7291	8.61547
117	8LM-331A-C15	17.6398	38.686	19.4598	0.283433	40.6304	0.178256	0.019501	0.118939	99.3763		0.99985	0.420615	0.00620483	1.56547	0.00493617	0.0003985	0.00247233	2.99995	0.78822		0.189171	0.362525	4.19462	0.17134	3.35483	34.2363	8.60839
118	8LM-331A-C15	20.3305	38.536	19.4327	0.274229	40.5977	0.189383	0.008072	0.133611	99.1717		0.998298	0.42101	0.00601733	1.56787	0.0052565	0.000165333	0.00278367	3.0014	0.788318		0.188901	0.361501	4.28702	0.170816	3.1937	80.9174	7.70539
119	8LM-331A-C15	23.0212	38.5192	19.3687	0.280053	40.6526	0.190567	0.013517	0.127748	99.1524		0.997877	0.419628	0.00614517	1.57001	0.0052895	0.000276833	0.00266167	3.00189	0.789093		0.188974	0.362172	4.21869	0.170686	3.17904	48.7594	8.02996
120	8LM-331A-C15	25.0803	38.5796	19.2829	0.26806	40.6588	0.190608	0.016211	0.133295	99.1295		0.9991	0.417628	0.00588	1.56972	0.00528883	0.000332	0.00277633	3.00072	0.789856		0.188766	0.362921	4.36134	0.170588	3.17758	40.8221	7.71807
121	8LM-331A-C15	27.839	33.8524	17.3385	0.219032	36.8357	0.16165	0.003923	0.07853	88.4897		0.983785	0.421393	0.0053915	1.59586	0.00503333	9.01667e-05	0.0018355	3.01339	0.791105		0.202035	0.383511	5.11297	0.179411	3.60438	165.382	12.6675
122	8LM-331A-C15	30.5297	38.6062	19.1877	0.285318	40.7009	0.183629	0.021183	0.133972	99.1189		0.999488	0.41544	0.00625667	1.57087	0.00509367	0.000433667	0.0027895	3.00037	0.790848		0.188911	0.364266	4.16176	0.170649	3.27157	31.5247	7.68913
123	8LM-331A-C15	33.2204	38.414	19.111	0.268334	40.7697	0.191008	0.006644	0.128007	98.8887		0.996825	0.414742	0.005898	1.57718	0.00531067	0.000136333	0.0026715	3.00277	0.791789		0.189431	0.365028	4.3619	0.170459	3.1758	98.1679	8.01669
124	8LM-331A-C15	35.2795	38.2511	19.0088	0.281519	40.763	0.186227	0.012742	0.128256	98.6316		0.995325	0.413657	0.00620467	1.58125	0.005192	0.000262167	0.002684	3.00458	0.792644		0.189861	0.366037	4.20396	0.170447	3.23675	51.7027	8.0014
125	8LM-331A-C15	37.9703	38.388	19.0316	0.259531	40.833	0.191802	0.011038	0.12989	98.8449		0.996447	0.413142	0.00570617	1.5801	0.00533433	0.0002265	0.00271167	3.00367	0.792729		0.189553	0.365913	4.47642	0.170327	3.16656	59.5303	7.90985
126	8LM-331A-C15	40.661	38.3233	18.8875	0.276684	40.914	0.18744	0.01994	0.140493	98.7494		0.995318	0.41024	0.00608667	1.58411	0.00521583	0.0004095	0.00293467	3.00432	0.794299		0.18976	0.367398	4.26084	0.17012	3.22189	33.4356	7.35884
127	8LM-331A-C15	42.7201	38.5095	18.8466	0.257964	41.0426	0.186226	0.023178	0.134766	99.0008		0.996883	0.408013	0.00565633	1.58389	0.00516517	0.000474333	0.00280583	3.00289	0.795164		0.189351	0.367973	4.49833	0.169858	3.23869	28.9223	7.64549
128	8LM-331A-C15	45.4108	38.3046	18.8365	0.254919	40.9954	0.187125	0.015037	0.118247	98.7118		0.994745	0.409095	0.00560733	1.58712	0.00520667	0.000308667	0.00246967	3.00455	0.795065		0.189844	0.367985	4.53897	0.169914	3.22614	43.9928	8.62392
129	8LM-331A-C15	48.1016	38.3233	18.8015	0.259298	41.0919	0.182796	0.009624	0.13574	98.8042		0.99435	0.407975	0.00569867	1.58945	0.00508167	0.0001975	0.0028325	3.00559	0.79575		0.189832	0.368379	4.47964	0.169716	3.28392	68.1439	7.59366
130	8LM-331A-C15	50.7923	38.4001	18.692	0.266083	41.0774	0.186461	0.024383	0.146529	98.793		0.995835	0.405392	0.00584483	1.58808	0.005181	0.0005	0.00305617	3.00389	0.796641		0.189693	0.369634	4.39223	0.169772	3.23619	27.5536	7.08158
131	8LM-331A-C15	52.8514	38.4685	18.7103	0.259959	41.1843	0.188603	0.014409	0.154964	98.981		0.995673	0.405002	0.00569917	1.58912	0.00523033	0.000294833	0.00322583	3.00425	0.796902		0.189623	0.369634	4.47405	0.169624	3.2101	45.9163	6.73284
132	8LM-331A-C15	55.61	38.3773	18.6483	0.266183	41.2435	0.202246	0.003693	0.128822	98.87		0.994288	0.404055	0.00584133	1.59297	0.00561417	7.56667e-05	0.00268417	3.00553	0.797671		0.189917	0.370382	4.3938	0.169497	3.04746	176.069	7.97299
133	8LM-331A-C15	58.3008	38.4332	18.6832	0.25835	41.1107	0.19171	0.014149	0.139395	98.8307		0.996042	0.404937	0.00567117	1.58833	0.00532333	0.000289833	0.0029055	3.0035	0.796848		0.189704	0.36992	4.49559	0.169767	3.17092	46.7395	7.41508
134	8LM-331A-C15	60.9915	38.4134	18.5187	0.284136	41.3251	0.194548	0.010016	0.136404	98.8823		0.994542	0.400973	0.006231	1.59503	0.00539683	0.000205	0.00284033	3.00522	0.799112		0.189807	0.371678	4.17801	0.169248	3.13624	65.5916	7.56131
135	8LM-331A-C15	63.0506	38.6051	18.4572	0.25617	41.3486	0.192944	0.025709	0.132961	99.0187		0.997222	0.39873	0.00560483	1.59229	0.00534	0.000525	0.00276233	3.00247	0.799736		0.189368	0.37248	4.52579	0.169213	3.15674	26.2128	7.74158
136	8LM-331A-C15	65.7413	38.3789	18.4871	0.278062	41.3107	0.181428	0.010048	0.135581	98.7818		0.994572	0.40066	0.0061035	1.59596	0.0050375	0.000205833	0.00282583	3.00536	0.79933		0.189897	0.372008	4.24742	0.169265	3.3052	65.3848	7.60285
137	8LM-331A-C15	68.4321	38.4606	18.5222	0.244889	41.4149	0.180523	0.02473	0.142731	98.9906		0.99444	0.400517	0.00536317	1.59637	0.005001	0.0005055	0.002968	3.00517	0.79943		0.189745	0.371743	4.687	0.169084	3.31854	27.2036	7.2548
138	8LM-331A-C15	70.4912	38.6292	18.5459	0.272557	41.5385	0.189586	0.013439	0.137939	99.3271		0.995208	0.399587	0.00594767	1.59538	0.00523317	0.000273667	0.00285817	3.00449	0.799702		0.188817	0.370531	4.30256	0.168373	3.18979	49.04	7.46491
139	8LM-331A-C15	73.1819	38.5447	18.4006	0.25007	41.4696	0.193136	0.007574	0.141323	99.007		0.995587	0.397475	0.005471	1.59683	0.005345	0.000154667	0.00293583	3.0038	0.800695		0.189146	0.372281	4.601	0.168563	3.14752	86.2335	7.30346
140	8LM-331A-C15	75.8726	38.475	18.3604	0.271138	41.502	0.184224	0.015294	0.131135	98.9392		0.994567	0.39692	0.00593667	1.59933	0.00510233	0.000312667	0.00272633	3.0049	0.801168		0.189215	0.372471	4.3191	0.168376	3.25907	43.2188	7.81687
141	8LM-331A-C15	77.9318	38.3762	18.3082	0.273055	41.4165	0.185591	0.010673	0.116159	98.6864		0.994547	0.3968	0.00599383	1.60011	0.00515333	0.000218667	0.00242117	3.00525	0.801293		0.18946	0.373027	4.29572	0.168537	3.2409	61.4681	8.7429
142	8LM-331A-C15	80.6904	38.4601	18.2563	0.258064	41.3513	0.188027	0.011879	0.126873	98.6525		0.996533	0.395602	0.00566367	1.59729	0.00522	0.000243333	0.00264383	3.0032	0.801494		0.189156	0.373435	4.48494	0.168591	3.20802	55.3155	8.05392
143	8LM-331A-C15	83.3811	38.4599	18.3747	0.273685	41.6355	0.185567	0.016453	0.133948	99.0798		0.993037	0.396772	0.0059855	1.60264	0.00513367	0.000335833	0.0027815	3.00668	0.801556		0.18937	0.372509	4.29026	0.168179	3.24286	40.27	7.66956
144	8LM-331A-C15	86.0718	38.3401	18.3269	0.247473	41.4973	0.182604	0.010134	0.125137	98.7296		0.993293	0.39708	0.0054305	1.60272	0.00506867	0.000207667	0.00260733	3.00641	0.80144		0.189667	0.373014	4.63769	0.168451	3.28243	64.7056	8.16485
145	8LM-331A-C15	88.131	38.4752	18.3512	0.254022	41.4989	0.192038	0.014072	0.128709	98.9141		0.9948	0.396812	0.00556317	1.59958	0.00532	0.000287667	0.0026765	3.00504	0.801235		0.189306	0.37276	4.54446	0.168457	3.16046	46.9032	7.95602
146	8LM-331A-C15	90.8217	38.5806	18.2859	0.26055	41.5513	0.194544	0.01471	0.135465	99.0231		0.995962	0.394778	0.00569717	1.59909	0.005381	0.000300167	0.0028125	3.00402	0.802003		0.189103	0.373594	4.45716	0.168378	3.13101	44.9343	7.59182
147	8LM-331A-C15	93.5124	38.3055	18.1149	0.255248	41.6472	0.192232	0.009411	0.123627	98.6481		0.992542	0.392543	0.005602	1.60875	0.00533683	0.000192833	0.00257633	3.00754	0.803855		0.189868	0.375474	4.52842	0.16812	3.15916	69.6298	8.25635
148	8LM-331A-C15	96.2031	38.4139	18.2127	0.266232	41.6338	0.183794	0.01398	0.108956	98.8334		0.993437	0.393903	0.00583183	1.60514	0.00509267	0.000285833	0.00226617	3.00595	0.802954		0.189485	0.374247	4.38147	0.168095	3.26601	47.202	9.27959
149	8LM-331A-C15	98.2623	38.3097	18.2908	0.260694	41.6141	0.188757	0.014478	0.119879	98.7984		0.991862	0.396042	0.005717	1.60619	0.00523617	0.000296333	0.00249617	3.00784	0.8022		0.189716	0.373308	4.4526	0.168143	3.20058	45.6044	8.4921
150	8LM-331A-C15	100.953	38.467	18.2129	0.252283	41.5842	0.18884	0.008836	0.131251	98.8453		0.9947	0.393865	0.00552567	1.60305	0.005232	0.000180667	0.00272967	3.00528	0.802763		0.189479	0.374514	4.5713	0.168336	3.20263	74.118	7.8169
151	8LM-331A-C15	103.712	38.5478	18.1832	0.261165	41.5564	0.200859	0.017742	0.116667	98.8838		0.996035	0.392925	0.00571583	1.60076	0.00556067	0.0003625	0.0024245	3.00379	0.802916		0.189231	0.374797	4.44966	0.168355	3.0579	37.4459	8.71335
152	8LM-331A-C15	105.771	38.4929	18.2009	0.260555	41.6973	0.196588	0.008735	0.128898	98.9859		0.993978	0.393055	0.00569883	1.60516	0.005439	0.000178333	0.002677	3.00619	0.803297		0.189425	0.374649	4.45817	0.168085	3.10761	74.9643	7.94744
153	8LM-331A-C15	108.461	38.5273	18.2586	0.257863	41.5933	0.186892	0.018037	0.10422	98.9462		0.995135	0.394408	0.0056415	1.60159	0.00517217	0.000368333	0.002165	3.00448	0.8024		0.189413	0.374234	4.49677	0.168403	3.22927	36.8713	9.68513
154	8LM-331A-C15	111.152	38.4699	18.0633	0.257991	41.4998	0.183481	0.013647	0.104785	98.5929		0.996377	0.391258	0.00565983	1.60237	0.00509167	0.0002795	0.00218267	3.00322	0.803746		0.189523	0.376283	4.4936	0.168503	3.27369	48.3829	9.6312
155	8LM-331A-C15	113.843	38.4746	18.1174	0.272373	41.5993	0.197365	0.0069	0.115366	98.7833		0.995033	0.391855	0.0059665	1.60385	0.00546883	0.000141167	0.0023995	3.00471	0.803651		0.189503	0.375643	4.30919	0.168299	3.09913	94.6309	8.80639
156	8LM-331A-C15	115.902	38.51	18.112	0.246515	41.5283	0.199425	0.015764	0.113926	98.7259		0.996267	0.391863	0.00540183	1.60162	0.00552767	0.0003225	0.00237033	3.00338	0.803428		0.189279	0.375471	4.65212	0.168337	3.07335	41.9996	8.90381
157	8LM-331A-C15	118.593	38.5852	18.1477	0.245574	41.51	0.194563	0.011414	0.119464	98.8139		0.997278	0.392267	0.00537617	1.59942	0.005388	0.000233167	0.00248333	3.00244	0.803048		0.189197	0.375322	4.66908	0.168496	3.13247	57.6332	8.52635
158	8LM-331A-C15	121.283	38.4578	18.1477	0.265424	41.5952	0.194531	0.006928	0.098427	98.766		0.994922	0.392637	0.00581617	1.60421	0.00539217	0.000141667	0.00204783	3.00516	0.803371		0.189569	0.375376	4.39642	0.168331	3.13315	94.2545	10.2136
159	8LM-331A-C15	123.343	38.4822	18.1068	0.263391	41.549	0.182544	0.025701	0.088506	98.6981		0.995937	0.391902	0.00577383	1.60305	0.00506183	0.000525833	0.00184217	3.00409	0.803553		0.189447	0.37573	4.4213	0.168367	3.28553	26.1812	11.2823
160	8LM-331A-C15	126.101	38.4234	18.3233	0.268752	41.6404	0.193095	0.020662	0.097484	98.9671		0.992925	0.395995	0.0058825	1.60417	0.00534633	0.000422167	0.002026	3.00677	0.802019		0.189792	0.373732	4.35804	0.16842	3.15279	32.3379	10.3173
208	8LM-331A-B22	0	38.5923	20.7029	0.314092	39.4983	0.272057	0.018855	0.077318	99.4758		1.00203	0.449547	0.00690767	1.52887	0.0075685	0.000387	0.0016145	2.99693	0.772775		0.18875	0.350035	3.87653	0.174035	2.45575	35.284	12.9138
209	8LM-331A-B22	2.9	38.7468	21.0375	0.325109	39.5097	0.258412	0.024562	0.082508	99.9846		1.00228	0.455105	0.00712317	1.5236	0.007162	0.000502333	0.0017165	2.99748	0.769998		0.188449	0.347301	3.78056	0.174237	2.54878	27.3415	12.1571
210	8LM-331A-B22	5.22594	38.7639	21.0175	0.299104	39.4683	0.246274	0.017166	0.077003	99.8892		1.00329	0.454932	0.00655717	1.52287	0.0068295	0.000351333	0.00160283	2.99643	0.769981		0.188376	0.347437	4.02501	0.174289	2.63787	38.6606	12.9772
211	8LM-331A-B22	7.55188	38.7219	21.1412	0.299338	39.3933	0.253365	0.013896	0.086307	99.9093		1.00272	0.457847	0.00656567	1.52076	0.00702967	0.0002845	0.0017975	2.99701	0.768602		0.188385	0.346194	4.02128	0.174443	2.58353	47.4869	11.6462
212	8LM-331A-B22	10.3803	38.4831	21.223	0.304744	39.4213	0.24477	0.029597	0.078099	99.7846		0.998848	0.460683	0.00669983	1.52537	0.006807	0.000607333	0.00163033	3.00065	0.768041		0.18907	0.345577	3.96862	0.174473	2.64911	22.8537	12.81
213	8LM-331A-B22	12.7062	38.5694	21.3529	0.309528	39.1738	0.237881	0.012663	0.078	99.7342		1.00184	0.463848	0.00681	1.51693	0.00662033	0.00026	0.0016295	2.99794	0.765825		0.18888	0.344605	3.92438	0.175181	2.7056	52.0376	12.8359
214	8LM-331A-B22	15.0322	38.5336	21.2766	0.309841	39.0612	0.237563	0.019189	0.060824	99.4988		1.00285	0.463088	0.00683017	1.5155	0.00662433	0.000394833	0.00127317	2.99657	0.765951		0.188906	0.345165	3.92028	0.17537	2.70747	34.6894	16.2723
215	8LM-331A-B22	17.9322	38.5911	21.287	0.318479	39.1553	0.241904	0.027194	0.073975	99.695		1.00245	0.462438	0.00700733	1.51628	0.00673267	0.0005585	0.0015455	2.99701	0.766294		0.188721	0.344988	3.83892	0.175112	2.67156	24.7801	13.4909
216	8LM-331A-B22	20.2581	38.568	21.5331	0.314999	39.1753	0.230161	0.006307	0.078234	99.9061		1.00081	0.467302	0.0069235	1.51549	0.00639917	0.000129333	0.00163267	2.99869	0.764321		0.188869	0.343057	3.87306	0.175231	2.77107	103.382	12.8032
217	8LM-331A-B22	22.5841	38.5721	21.4544	0.308134	39.0463	0.252756	0.021258	0.085144	99.7401		1.00236	0.466265	0.0067825	1.51268	0.0070375	0.000436833	0.0017795	2.99734	0.764387		0.188761	0.343574	3.93645	0.175453	2.58876	31.4098	11.8112
218	8LM-331A-B22	25.4841	38.5849	21.6737	0.315722	39.1246	0.237608	0.01967	0.067072	100.023		1.00076	0.470122	0.006936	1.51279	0.006603	0.000403333	0.00139917	2.99901	0.762913		0.188816	0.341902	3.86703	0.175411	2.70784	33.87	14.8324
219	8LM-331A-B22	27.81	38.5226	21.6447	0.313703	38.9923	0.239208	0.016759	0.0684	99.7977		1.00137	0.470538	0.006907	1.51103	0.00666217	0.0003445	0.00143	2.99828	0.762542		0.188985	0.342174	3.88635	0.175747	2.6951	39.5743	14.5597
220	8LM-331A-B22	30.136	38.4722	21.6827	0.316049	39.0122	0.237462	0.015036	0.082049	99.8177		1.00039	0.471522	0.006961	1.5123	0.00661583	0.000309167	0.00171583	2.99981	0.762316		0.189052	0.341723	3.86334	0.175663	2.70849	43.9741	12.2417
221	8LM-331A-B22	33.036	38.3652	21.6053	0.320619	38.8843	0.240551	0.012085	0.079274	99.5073		1.00056	0.471225	0.0070825	1.51179	0.00672167	0.000249167	0.00166283	2.99929	0.76237		0.189291	0.342307	3.82137	0.175927	2.68291	54.4486	12.6458
222	8LM-331A-B22	35.3619	38.5897	21.7347	0.31842	38.8026	0.244757	0.018429	0.067807	99.7764		1.00356	0.472707	0.007014	1.50435	0.00681983	0.000379	0.00141817	2.99625	0.760904		0.188779	0.341431	3.84352	0.176247	2.65099	36.0856	14.6863
223	8LM-331A-B22	38.2619	38.5026	21.7091	0.313288	38.7805	0.237279	0.015651	0.066158	99.6246		1.00283	0.472872	0.0069115	1.50579	0.0066215	0.000322333	0.00138583	2.99673	0.761015		0.189008	0.341637	3.89077	0.176292	2.71112	42.3035	15.0359
224	8LM-331A-B22	40.498	38.5428	21.7868	0.308029	38.7758	0.245078	0.023785	0.073669	99.756		1.00287	0.474087	0.00678867	1.5041	0.00683233	0.000489333	0.00154167	2.9967	0.760342		0.188902	0.341001	3.9411	0.17634	2.64856	28.1948	13.5713
225	8LM-331A-B22	42.8239	38.5749	21.9649	0.30989	38.7742	0.245047	0.024493	0.070477	99.9639		1.00239	0.477335	0.00682083	1.50206	0.0068225	0.000503167	0.00147283	2.9974	0.758848		0.188775	0.339477	3.92291	0.176373	2.64831	27.4023	14.159
226	8LM-331A-B22	45.1498	38.6201	21.9973	0.311113	38.6128	0.24517	0.010788	0.061804	99.8591		1.0045	0.478487	0.00685417	1.49721	0.00683233	0.000221833	0.00129283	2.9954	0.757813		0.188702	0.339346	3.913	0.17684	2.64843	60.9016	16.0638
227	8LM-331A-B22	48.0498	38.3743	21.95	0.309536	38.6597	0.240065	0.019067	0.081668	99.6343		1.00094	0.478817	0.00683867	1.50329	0.00670917	0.000393167	0.00171317	2.9987	0.75843		0.18934	0.33966	3.92753	0.176715	2.68866	34.9124	12.3121
228	8LM-331A-B22	50.3758	38.4738	22.0093	0.34545	38.7183	0.236415	0.010049	0.076621	99.8699		1.00123	0.479005	0.00761467	1.5021	0.00659183	0.000206833	0.00160367	2.99836	0.758214		0.189039	0.339104	3.6169	0.176548	2.718	65.2856	13.0786
229	8LM-331A-B22	53.2758	38.3968	22.04	0.331156	38.5337	0.233912	0.011836	0.073292	99.6207		1.00202	0.481015	0.00732	1.49913	0.00654033	0.000244167	0.00153833	2.99781	0.75708		0.189097	0.338638	3.73052	0.176909	2.73752	55.5485	13.6381
230	8LM-331A-B22	55.6017	38.4038	22.0407	0.327342	38.5196	0.236657	0.012383	0.065677	99.6062		1.00227	0.481065	0.00723617	1.49868	0.0066175	0.0002555	0.0013785	2.9975	0.757006		0.189146	0.338764	3.7644	0.177004	2.71542	53.1626	15.1504
231	8LM-331A-B22	57.9277	38.4671	22.1238	0.325248	38.5489	0.235435	0.013459	0.083054	99.797		1.00226	0.482075	0.00717783	1.49732	0.0065725	0.000277333	0.00174033	2.99742	0.756454		0.189012	0.338138	3.78322	0.176994	2.7261	49.0029	12.1183
232	8LM-331A-B22	60.8277	38.4176	22.1835	0.329296	38.5005	0.237688	0.011454	0.058598	99.7386		1.00189	0.48382	0.007274	1.49682	0.0066415	0.000236167	0.001229	2.99791	0.755726		0.189299	0.33797	3.75195	0.177285	2.70973	57.4436	16.9251
233	8LM-331A-B22	63.1536	38.4493	22.1916	0.336706	38.6838	0.233923	0.019538	0.079033	99.9939		1.0003	0.482833	0.00741967	1.50033	0.0065205	0.000401833	0.00165367	2.99946	0.756534		0.189318	0.338028	3.69134	0.176915	2.74232	34.1251	12.7193
234	8LM-331A-B22	65.4795	38.5864	22.2533	0.32329	38.5579	0.240563	0.019877	0.074501	100.056		1.00296	0.483737	0.00711767	1.4941	0.0066995	0.0004085	0.0015575	2.99658	0.755421		0.188842	0.337379	3.80362	0.177146	2.68596	33.5447	13.4491
235	8LM-331A-B22	68.3795	38.5193	22.1469	0.332877	38.5615	0.238346	0.01297	0.072296	99.8842		1.00264	0.482108	0.00733917	1.49636	0.00664717	0.000267	0.0015135	2.99688	0.756322		0.188993	0.338175	3.72054	0.177074	2.70358	50.8446	13.8351
236	8LM-331A-B22	70.7055	38.3875	22.2184	0.327395	38.5164	0.244324	0.02041	0.078115	99.7925		1.00097	0.484518	0.007231	1.49725	0.006826	0.000420833	0.00163817	2.99885	0.755512		0.189219	0.337386	3.76511	0.177123	2.65404	32.6716	12.8482
237	8LM-331A-B22	73.0314	38.5387	22.2915	0.328139	38.5635	0.238797	0.014129	0.067973	100.043		1.00218	0.484788	0.00722767	1.49499	0.00665333	0.0002905	0.00142167	2.99755	0.75513		0.188969	0.337078	3.76159	0.177148	2.70035	46.7642	14.6805
238	8LM-331A-B22	75.8599	38.2726	22.2746	0.335918	38.396	0.239749	0.014289	0.06641	99.5996		1.00042	0.486932	0.00743733	1.49622	0.0067145	0.000295333	0.00139617	2.99942	0.754466		0.18965	0.33719	3.69672	0.177584	2.69268	46.2508	15.015
239	8LM-331A-B22	78.1858	38.33	22.142	0.336297	38.3603	0.232528	0.01606	0.077333	99.4945		1.0022	0.48417	0.00744783	1.49524	0.00651417	0.000332	0.00162617	2.99754	0.755397		0.189394	0.338065	3.69129	0.177529	2.75165	41.2487	12.9744
240	8LM-331A-B22	80.5117	38.5767	22.2793	0.336514	38.4728	0.230277	0.016673	0.070295	99.9826		1.00361	0.484735	0.00741533	1.49212	0.00641883	0.000343	0.00147083	2.99611	0.754795		0.188808	0.337085	3.69056	0.177326	2.77195	39.78	14.2138
241	8LM-331A-B22	83.4117	38.4008	22.2396	0.332972	38.4315	0.230924	0.019289	0.072935	99.728		1.00193	0.485275	0.00735867	1.49485	0.0064555	0.000398	0.0015305	2.9978	0.754927		0.189267	0.337386	3.71987	0.177428	2.76629	34.5252	13.7232
242	8LM-331A-B22	85.7377	38.4865	22.3506	0.331808	38.3639	0.231571	0.020011	0.062865	99.8473		1.00321	0.487233	0.007326	1.4908	0.0064675	0.000412333	0.00131783	2.99676	0.753678		0.189101	0.336647	3.73142	0.177699	2.76182	33.3303	15.8282
243	8LM-331A-B22	88.0636	38.401	22.441	0.347333	38.3883	0.230315	0.016398	0.067367	99.8917		1.00114	0.489282	0.00767	1.49199	0.00643333	0.000338	0.0014125	2.99826	0.753046		0.189172	0.335638	3.60375	0.177533	2.77046	40.4078	14.8047
244	8LM-331A-B22	90.9636	38.5158	22.4023	0.334699	38.4628	0.226908	0.010288	0.060872	100.014		1.00246	0.487622	0.00737867	1.49238	0.00632767	0.000211667	0.00127417	2.99765	0.753727		0.18897	0.336123	3.70594	0.177401	2.80206	63.8081	16.3193
245	8LM-331A-B22	93.2896	38.5089	22.4125	0.301147	38.3829	0.231375	0.007844	0.074921	99.9196		1.00316	0.488273	0.00664483	1.4906	0.00645783	0.0001615	0.00156967	2.99686	0.753256		0.188861	0.335827	4.01016	0.177492	2.76084	83.3005	13.3722
246	8LM-331A-B22	95.6155	38.2969	22.5125	0.320762	38.4162	0.233731	0.012501	0.071955	99.8645		0.999355	0.491298	0.00708983	1.49446	0.00653483	0.000257833	0.00151017	3.00051	0.75259		0.189575	0.33529	3.82697	0.177608	2.74272	52.7067	13.9126
247	8LM-331A-B22	98.5155	38.466	22.4367	0.332527	38.505	0.240068	0.016015	0.073797	100.07		1.00096	0.488272	0.00732917	1.49372	0.00669317	0.0003295	0.0015445	2.99884	0.753646		0.189158	0.335931	3.72507	0.177368	2.6902	41.3812	13.579
248	8LM-331A-B22	100.841	38.4406	22.367	0.340848	38.3019	0.236867	0.014216	0.087597	99.789		1.00288	0.488012	0.007532	1.48968	0.006621	0.000293167	0.001838	2.99686	0.753242		0.189052	0.336203	3.65439	0.177726	2.71453	46.4519	11.5323
249	8LM-331A-B22	103.167	38.4062	22.4153	0.323699	38.3204	0.231897	0.01843	0.072047	99.788		1.00217	0.489158	0.0071545	1.49068	0.00648333	0.000380167	0.001512	2.99754	0.75293		0.189265	0.336047	3.80055	0.1778	2.75843	36.0886	13.8929
250	8LM-331A-B22	105.996	38.4216	22.4369	0.320333	38.2463	0.233506	0.003352	0.083528	99.7455		1.00305	0.489865	0.0070835	1.48851	0.0065315	6.91667e-05	0.00175383	2.99687	0.752391		0.189026	0.335535	3.82681	0.177819	2.74193	193.5	12.0604
251	8LM-331A-B22	108.322	38.4146	22.4573	0.344321	38.3069	0.237946	0.015883	0.082001	99.859		1.00197	0.489873	0.007607	1.48954	0.00664967	0.0003275	0.00172017	2.99769	0.752516		0.189101	0.335458	3.62683	0.17773	2.70534	41.6803	12.2769
252	8LM-331A-B22	110.648	38.5	22.4895	0.320067	38.468	0.232065	0.008788	0.073198	100.092		1.00166	0.489332	0.00705333	1.49201	0.006469	0.000180833	0.00153167	2.99823	0.75303		0.188924	0.33527	3.83048	0.17734	2.75524	74.4799	13.6758
253	8LM-331A-B22	113.548	38.2151	22.4489	0.345418	38.2562	0.232923	0.00557	0.074706	99.5788		1.00005	0.491302	0.0076565	1.49246	0.00653083	0.000115167	0.00157233	2.99969	0.752339		0.189626	0.335515	3.61843	0.177864	2.74762	116.897	13.4149
254	8LM-331A-B22	115.874	38.4667	22.6194	0.315888	38.1691	0.230807	0.014282	0.074664	99.8908		1.00339	0.493435	0.00697933	1.48426	0.00645067	0.0002945	0.00156633	2.99637	0.7505		0.188994	0.334295	3.86994	0.178172	2.76683	46.2437	13.4291
255	8LM-331A-B22	118.774	38.5271	22.5682	0.343819	38.3429	0.243312	0.014464	0.071131	100.111		1.00257	0.491147	0.00757833	1.48747	0.00678383	0.000297667	0.00148867	2.99734	0.751773		0.188903	0.334781	3.63282	0.17776	2.66341	45.6883	14.0644
256	8LM-331A-B22	121.1	38.4628	22.4469	0.322323	38.2629	0.246315	0.015041	0.07722	99.8335		1.00329	0.489675	0.0071215	1.48792	0.006884	0.000310167	0.00162	2.99682	0.752388		0.188939	0.335505	3.80958	0.177801	2.63823	43.9499	12.9951
257	8LM-331A-B22	123.426	38.4648	22.4951	0.330896	38.2686	0.236037	0.015277	0.068791	99.8795		1.00304	0.490578	0.00730867	1.48769	0.00659483	0.000315	0.00144267	2.99697	0.752016		0.188937	0.335134	3.73554	0.177804	2.72088	43.2858	14.5103
258	8LM-331A-B22	125.751	38.5199	22.5309	0.331727	38.184	0.231523	0.014304	0.079974	99.8923		1.00432	0.49128	0.00732583	1.48416	0.00646767	0.000294833	0.001677	2.99552	0.751306		0.188735	0.334765	3.72778	0.17799	2.75878	46.1488	12.5693
259	8LM-331A-B22	128.651	38.3096	22.5711	0.332716	38.2445	0.236714	0.017617	0.052783	99.765		1.00083	0.49314	0.0073625	1.48949	0.00662583	0.000363833	0.001109	2.99892	0.751269		0.189323	0.334504	3.72021	0.177879	2.71496	37.6671	18.7178
260	8LM-331A-B22	130.977	38.3072	22.5519	0.333543	38.2625	0.236899	0.019329	0.064567	99.7759		1.00074	0.492708	0.0073805	1.49015	0.00663083	0.000399167	0.0013565	2.99938	0.751517		0.189356	0.334688	3.71372	0.177857	2.71375	34.4284	15.4213
261	8LM-331A-B22	133.877	38.3657	22.569	0.330383	38.2457	0.241149	0.012417	0.062721	99.8271		1.0016	0.49275	0.00730567	1.48849	0.00674533	0.000256333	0.001317	2.99846	0.751293		0.189127	0.334434	3.73885	0.177831	2.67803	52.9892	15.8501
262	8LM-331A-B22	136.203	38.4535	22.5816	0.342274	38.1935	0.231363	0.012351	0.060089	99.8747		1.00318	0.492678	0.00756333	1.48541	0.006467	0.000254833	0.00126083	2.99682	0.750932		0.188934	0.334423	3.64251	0.178006	2.76052	53.282	16.5205
263	8LM-331A-B22	138.439	38.4292	22.5645	0.344166	38.034	0.232484	0.01392	0.068187	99.6865		1.00444	0.493233	0.0076195	1.482	0.00651067	0.000287667	0.00143333	2.99553	0.750292		0.188951	0.334499	3.62733	0.178388	2.75057	47.3918	14.6353
264	8LM-331A-B22	141.339	38.445	22.4596	0.341856	38.187	0.241557	0.014376	0.074229	99.7636		1.00364	0.490348	0.00755917	1.48618	0.0067565	0.000296667	0.0015585	2.99634	0.751914		0.189023	0.335484	3.64684	0.178048	2.67637	45.947	13.498
265	8LM-331A-B22	143.665	38.4181	22.5407	0.341329	38.2067	0.239526	0.020177	0.076046	99.8426		1.00264	0.491975	0.00754533	1.4865	0.00669767	0.000416333	0.00159617	2.99737	0.751336		0.188982	0.334644	3.64901	0.177926	2.69117	33.0161	13.1853
266	8LM-331A-B22	145.991	38.4417	22.5419	0.330598	38.3827	0.233354	0.023617	0.077222	100.031		1.00127	0.491027	0.00729367	1.49039	0.00651217	0.000486333	0.00161767	2.9986	0.752184		0.188971	0.334686	3.73717	0.177502	2.74291	28.3599	12.9937
267	8LM-331A-B22	148.891	38.5029	22.6664	0.343437	38.2003	0.231508	0.01099	0.06673	100.022		1.00314	0.493873	0.007579	1.48371	0.0064625	0.000226333	0.00139817	2.99639	0.750264		0.188786	0.333728	3.63311	0.178001	2.75901	59.7449	14.9415
268	8LM-331A-B22	151.217	38.3441	22.5947	0.324746	38.1804	0.236048	0.018018	0.099062	99.7971		1.00156	0.493568	0.00718483	1.48673	0.006606	0.000372167	0.002081	2.9981	0.75076		0.189111	0.334087	3.78612	0.177963	2.71899	36.8328	10.2674
269	8LM-331A-B22	153.543	38.4689	22.7326	0.315706	38.1087	0.236741	0.012035	0.059694	99.9344		1.00356	0.495962	0.006976	1.48208	0.00661717	0.000248167	0.0012525	2.9967	0.749267		0.18879	0.3331	3.86828	0.178187	2.71362	54.6226	16.6236
270	8LM-331A-B22	156.443	38.5495	22.4915	0.318213	38.2262	0.232561	0.01989	0.068535	99.9064		1.00457	0.490168	0.00702383	1.48504	0.00649333	0.000409833	0.00143633	2.99514	0.75184		0.188636	0.335041	3.84514	0.177831	2.74935	33.4749	14.5559
271	8LM-331A-B22	158.769	38.5442	22.6374	0.329305	38.2406	0.23172	0.012232	0.075913	100.071		1.00355	0.492915	0.00726233	1.48429	0.00646417	0.000251833	0.00158967	2.99632	0.750701		0.188729	0.334034	3.74947	0.177931	2.75783	53.7992	13.2133
272	8LM-331A-B22	161.095	38.4273	22.6142	0.316413	38.0728	0.244932	0.001641	0.071022	99.7483		1.00388	0.49407	0.0070015	1.48277	0.00685567	3.38333e-05	0.00149217	2.9961	0.75007		0.188916	0.334039	3.86189	0.178257	2.64789	393.854	14.0737
273	8LM-331A-B22	163.995	38.5002	22.6872	0.345654	38.2057	0.23076	0.021578	0.078875	100.07		1.00287	0.494228	0.00762633	1.48363	0.00644033	0.000444333	0.00165233	2.99689	0.750119		0.188701	0.333394	3.61409	0.17792	2.7642	30.9275	12.7343
274	8LM-331A-B22	166.321	38.5005	22.6742	0.325399	38.1464	0.231751	0.025649	0.081617	99.9855		1.00356	0.494282	0.00718433	1.48233	0.00647233	0.000528667	0.001711	2.99607	0.749935		0.188644	0.33341	3.77966	0.178015	2.75491	26.1764	12.3246
275	8LM-331A-B22	168.647	38.343	22.6572	0.308844	38.0727	0.231347	0.01746	0.075543	99.7061		1.0026	0.495463	0.00684033	1.48412	0.00648133	0.000361	0.00158867	2.99745	0.749713		0.189049	0.333535	3.93137	0.178198	2.75845	37.963	13.2653
276	8LM-331A-B22	171.547	38.5126	22.8392	0.306238	38.0971	0.232196	0.00632	0.078824	100.072		1.00352	0.497703	0.00675883	1.47989	0.0064825	0.000130167	0.00165183	2.99614	0.748329		0.188635	0.3322	3.95765	0.178218	2.75161	103.029	12.7448
277	8LM-331A-B22	173.783	38.5025	22.796	0.322945	38.2331	0.243608	0.019608	0.080503	100.198		1.00211	0.496193	0.0071195	1.48348	0.00679333	0.0004035	0.00168517	2.99778	0.749356		0.188654	0.332487	3.80154	0.177846	2.65706	33.9211	12.4891
278	8LM-331A-B22	176.109	38.5782	22.4986	0.327645	38.1174	0.242674	0.017071	0.070947	99.8525		1.00584	0.490577	0.00723583	1.48158	0.00677917	0.000351833	0.00148767	2.99385	0.751249		0.188308	0.334563	3.75725	0.177888	2.66251	38.7855	14.0669
279	8LM-331A-B22	179.009	38.5698	22.5696	0.322031	37.9993	0.235133	0.017692	0.073604	99.7872		1.00663	0.492618	0.00711883	1.47847	0.006575	0.000365	0.001545	2.99332	0.750078		0.188338	0.33405	3.80714	0.178241	2.72461	37.4649	13.5873
280	8LM-331A-B22	181.335	38.2497	22.7014	0.323168	38.123	0.234264	0.015698	0.059377	99.7066		1.00061	0.496655	0.00716083	1.48675	0.00656617	0.000324667	0.00124917	2.99932	0.749595		0.189116	0.332869	3.79575	0.177914	2.73066	42.0648	16.6872
281	8LM-331A-B22	183.661	38.5374	22.716	0.326981	38.2004	0.23738	0.021015	0.072567	100.112		1.00331	0.494597	0.00721067	1.48264	0.00662167	0.000432667	0.0015195	2.99634	0.749855		0.188366	0.332768	3.76224	0.17771	2.70455	31.6873	13.7686
282	8LM-331A-B22	186.561	38.485	22.6026	0.326828	38.0476	0.235808	0.018862	0.070012	99.7867		1.00484	0.493547	0.007228	1.48097	0.00659667	0.000389333	0.00147017	2.99504	0.750042		0.188477	0.333628	3.7634	0.178051	2.71759	35.1874	14.2458
283	8LM-331A-B22	188.887	38.4771	22.6487	0.338862	38.1662	0.25084	0.009446	0.0762	99.9673		1.00325	0.49387	0.00748383	1.48354	0.0070075	0.000194667	0.001598	2.99694	0.750244		0.188516	0.333274	3.66319	0.177779	2.59893	69.2194	13.1418
284	8LM-331A-B22	191.213	38.3873	22.608	0.327565	38.0139	0.238952	0.012073	0.070237	99.658		1.00385	0.494432	0.0072555	1.48196	0.00669517	0.000249667	0.00147717	2.99592	0.749831		0.188661	0.333456	3.75579	0.178079	2.69063	54.3639	14.1984
285	8LM-331A-B22	194.113	38.542	22.6995	0.33247	38.059	0.230167	0.013223	0.082002	99.9584		1.00492	0.494968	0.0073425	1.47934	0.00642983	0.000272667	0.0017195	2.99499	0.749295		0.18824	0.332716	3.71394	0.177977	2.76466	49.7229	12.2526
286	8LM-331A-B22	196.439	38.6141	22.6927	0.329681	38.1474	0.250924	0.012376	0.082158	100.129		1.00489	0.49388	0.007267	1.47996	0.0069965	0.000254667	0.0017195	2.99497	0.749787		0.188178	0.332984	3.73958	0.177855	2.59868	53.0899	12.2368
287	8LM-331A-B22	198.765	38.5462	22.5964	0.352145	38.1236	0.240832	0.016245	0.063798	99.9392		1.0048	0.492608	0.00777517	1.48151	0.00672633	0.000334833	0.0013375	2.9951	0.750467		0.188231	0.333515	3.55818	0.177766	2.67498	40.6696	15.562
288	8LM-331A-B22	201.665	38.5763	22.7724	0.336005	38.1386	0.241442	0.018732	0.081739	100.165		1.00406	0.495695	0.00740767	1.47986	0.00673317	0.0003855	0.001711	2.99586	0.749085		0.188186	0.332207	3.68536	0.177829	2.67063	35.4116	12.2929
289	8LM-331A-B22	203.901	38.5205	22.7327	0.326227	37.9769	0.239317	0.024121	0.067317	99.8871		1.00521	0.496113	0.00721067	1.47741	0.00669117	0.000497667	0.00141283	2.99454	0.748615		0.188165	0.332262	3.76492	0.178083	2.68578	27.7107	14.7791
290	8LM-331A-B22	206.801	38.606	22.6704	0.348914	38.056	0.237657	0.010119	0.063861	99.993		1.00594	0.494015	0.00770067	1.47827	0.00663483	0.0002085	0.00133833	2.99411	0.749522		0.187832	0.332536	3.57835	0.17774	2.69758	64.5761	15.5306
291	8LM-331A-B22	209.127	38.6954	22.5665	0.336578	38.1219	0.237899	0.013447	0.069038	100.041		1.00698	0.491125	0.007419	1.47895	0.00663317	0.000276667	0.001445	2.99283	0.750707		0.187769	0.333628	3.67804	0.177675	2.69779	48.8948	14.4214
292	8LM-331A-B22	211.453	38.581	22.7011	0.32652	38.1454	0.239661	0.015268	0.064329	100.073		1.00462	0.494358	0.00720167	1.48076	0.00668633	0.000314333	0.00134717	2.9953	0.749708		0.1881	0.332638	3.7634	0.1777	2.68386	43.1896	15.4374
293	8LM-331A-B22	213.778	38.4927	22.7266	0.322529	38.249	0.234174	0.011782	0.070117	100.107		1.00239	0.494947	0.00711417	1.48489	0.00653383	0.0002425	0.0014685	2.99758	0.750006		0.188258	0.332275	3.79639	0.177371	2.72799	55.6301	14.2093
294	8LM-331A-B22	216.678	38.6475	22.7763	0.345147	38.2617	0.234585	0.01106	0.061922	100.338		1.00401	0.494837	0.00759467	1.48181	0.0065295	0.000227167	0.00129383	2.9963	0.749659		0.188484	0.333026	3.6213	0.177947	2.73372	59.3958	16.0597
295	8LM-331A-B22	219.004	38.5056	22.7494	0.299352	38.0087	0.231175	0.018364	0.070365	99.883		1.00483	0.49648	0.00661667	1.47864	0.0064635	0.000378833	0.00147683	2.99488	0.748633		0.188682	0.332966	4.02732	0.178446	2.76107	36.1583	14.2014
296	8LM-331A-B22	221.904	38.5873	22.666	0.326212	37.9617	0.233264	0.017104	0.073251	99.8648		1.00658	0.494472	0.00720767	1.47626	0.0065195	0.000352833	0.00153683	2.99292	0.749092		0.188409	0.333517	3.77319	0.178487	2.74229	38.7405	13.6616
297	8LM-331A-B22	224.23	38.5346	22.6357	0.331371	38.0753	0.233445	0.021132	0.070381	99.9019		1.00494	0.493682	0.00731983	1.48029	0.00652283	0.000435667	0.00147617	2.99466	0.749904		0.188469	0.333584	3.72709	0.178103	2.73929	31.539	14.1839
298	8LM-331A-B22	226.556	38.5421	22.6298	0.34055	37.8871	0.234243	0.019668	0.087446	99.7409		1.0068	0.49437	0.007535	1.47541	0.006556	0.000406167	0.00183717	2.99292	0.749023		0.188422	0.333611	3.65214	0.178592	2.73263	33.8119	11.5425
299	8LM-331A-B22	229.456	38.4462	22.6774	0.33377	37.9913	0.24092	0.019148	0.071844	99.7806		1.00438	0.495455	0.00738567	1.4796	0.0067435	0.0003955	0.0015095	2.99548	0.749144		0.188643	0.333173	3.70648	0.1783	2.67678	34.6908	13.9079
300	8LM-331A-B22	231.782	38.4698	22.5479	0.336005	37.8743	0.239768	0.018973	0.0708	99.5575		1.00657	0.493395	0.00744667	1.47735	0.00672167	0.0003925	0.00148983	2.99337	0.749641		0.188558	0.334164	3.68775	0.17854	2.68601	35.0027	14.1003
301	8LM-331A-B22	234.108	38.5475	22.663	0.324154	38.1075	0.233822	0.020019	0.069856	99.9659		1.0047	0.493997	0.00715633	1.4807	0.00652967	0.0004125	0.00146433	2.99496	0.749836		0.188441	0.333379	3.78908	0.178029	2.73608	33.2328	14.2859
302	8LM-331A-B22	237.008	38.4252	22.7501	0.327943	37.9883	0.242247	0.015416	0.073056	99.8223		1.0037	0.496975	0.00725567	1.47928	0.00677967	0.000318333	0.00153483	2.99585	0.748527		0.188585	0.332411	3.75353	0.178226	2.66458	42.8096	13.6815
303	8LM-331A-B22	239.244	38.4579	22.7548	0.331464	38.0789	0.235318	0.015721	0.074533	99.9486		1.00328	0.496448	0.00732433	1.48093	0.0065775	0.000324333	0.00156383	2.99645	0.748936		0.188513	0.332378	3.72353	0.177998	2.72118	41.9977	13.4221
304	8LM-331A-B22	241.57	38.3455	22.6914	0.352512	38.1737	0.234882	0.015861	0.075294	99.8891		1.00111	0.495443	0.00779533	1.48575	0.00657033	0.000327333	0.001581	2.99858	0.749927		0.1888	0.332815	3.55625	0.177726	2.72442	41.6322	13.2898
305	8LM-331A-B22	244.47	38.5757	22.7232	0.346135	38.1139	0.238498	0.015136	0.064383	100.077		1.00462	0.494903	0.00763533	1.47974	0.00665483	0.000311667	0.0013485	2.9952	0.74937		0.188063	0.332382	3.60244	0.177751	2.69271	43.5501	15.4231
306	8LM-331A-B22	246.796	38.5823	22.5561	0.341897	38.0754	0.231131	0.015466	0.087556	99.8899		1.00595	0.491832	0.0075505	1.47995	0.00645667	0.000318833	0.001836	2.99389	0.750564		0.187992	0.333564	3.63412	0.177746	2.75404	42.6334	11.5033
307	8LM-331A-B22	249.122	38.4581	22.706	0.329131	38.0934	0.241273	0.011222	0.088456	99.9276		1.00337	0.495427	0.00727333	1.48162	0.0067445	0.0002315	0.001856	2.99653	0.749411		0.18828	0.33233	3.73843	0.177727	2.66897	58.3466	11.3943
308	8LM-331A-B22	252.022	38.5317	22.6176	0.312398	38.1548	0.236909	0.018514	0.068568	99.9405		1.00435	0.493033	0.00689717	1.48261	0.00661617	0.0003815	0.00143733	2.99532	0.750445		0.188535	0.333815	3.89663	0.177931	2.71073	35.8576	14.5434
309	8LM-331A-B22	254.348	38.3934	22.6803	0.329004	38.0239	0.233563	0.007307	0.080384	99.7479		1.00343	0.49573	0.00728333	1.48151	0.00654033	0.000151	0.00168967	2.99633	0.749281		0.188816	0.333187	3.74697	0.178245	2.73805	89.2151	12.4996
310	8LM-331A-B22	256.674	38.3917	22.6299	0.335403	37.9984	0.243504	0.020541	0.089631	99.7091		1.00374	0.4948	0.0074275	1.48102	0.00682117	0.000424667	0.00188467	2.99612	0.749573		0.188789	0.333523	3.69291	0.178278	2.65621	32.411	11.2738
311	8LM-331A-B22	259.574	38.4534	22.6219	0.325685	38.1811	0.237914	0.016944	0.073242	99.9102		1.0029	0.49342	0.00719467	1.48452	0.00664817	0.000349333	0.00153633	2.99657	0.750538		0.188583	0.333482	3.77321	0.177724	2.70007	39.0511	13.6453
312	8LM-331A-B22	261.9	38.4592	22.5883	0.320898	38.0545	0.237565	0.020397	0.077238	99.7581		1.00444	0.49337	0.00709883	1.48165	0.00664767	0.000421167	0.00162233	2.99525	0.750195		0.188476	0.333609	3.814	0.177966	2.70198	32.6051	12.9679
313	8LM-331A-B22	264.226	38.3326	22.5472	0.331093	38.0044	0.239359	0.019419	0.070318	99.5444		1.0035	0.493632	0.00734167	1.48319	0.00671367	0.000402	0.0014805	2.99625	0.75029		0.188802	0.33392	3.72567	0.178085	2.68726	34.1949	14.1816
314	8LM-331A-B22	267.126	38.3499	22.6333	0.294733	38.0765	0.246092	0.009083	0.077886	99.6875		1.00269	0.494898	0.00652717	1.48414	0.00689383	0.000187833	0.00163783	2.99697	0.749929		0.188795	0.333305	4.06827	0.17795	2.63431	71.9161	12.8681
315	8LM-331A-B22	269.452	38.5216	22.711	0.329006	38.1234	0.238008	0.012194	0.072901	100.008		1.00391	0.494983	0.0072625	1.48114	0.00664583	0.000251333	0.001528	2.99572	0.749518		0.188256	0.332553	3.74218	0.177769	2.6974	53.8137	13.6989
316	8LM-331A-B22	271.688	38.571	22.6177	0.342974	38.0199	0.232407	0.01375	0.069571	99.8673		1.00613	0.493407	0.00757783	1.47849	0.00649533	0.0002835	0.0014595	2.99384	0.74978		0.188012	0.333098	3.62591	0.177902	2.74307	47.8226	14.3147
317	8LM-331A-B22	274.588	38.4925	22.682	0.32906	38.0943	0.23761	0.012867	0.087285	99.9356		1.00399	0.494763	0.00726983	1.48124	0.00664017	0.000265333	0.001831	2.996	0.749614		0.188164	0.332474	3.73845	0.177689	2.69836	51.0118	11.5363
318	8LM-331A-B22	276.914	38.4794	22.7119	0.336679	37.9749	0.238151	0.013768	0.085623	99.8404		1.00477	0.495972	0.0074465	1.47825	0.00666283	0.000284167	0.00179817	2.99518	0.748776		0.188111	0.332116	3.67398	0.17794	2.693	47.7275	11.7457
319	8LM-331A-B22	279.24	38.3848	22.3866	0.351436	37.9486	0.240155	0.022477	0.076736	99.4108		1.00547	0.490413	0.0077975	1.48191	0.00674017	0.0004655	0.00161667	2.99441	0.751352		0.188813	0.33545	3.56671	0.178321	2.68303	29.7134	13.0563
320	8LM-331A-B22	282.14	38.5083	22.7874	0.345239	38.0318	0.241064	0.009959	0.066007	99.9898		1.00421	0.49697	0.00762583	1.47853	0.0067355	0.000205333	0.00138433	2.99566	0.748434		0.188653	0.332632	3.61784	0.178391	2.67803	65.7874	15.0971
321	8LM-331A-B22	284.466	37.8565	22.4712	0.329198	38.0151	0.253824	0.012437	0.067764	99.006		0.997545	0.495203	0.0073475	1.49335	0.00716617	0.000259167	0.00143617	3.00231	0.750974		0.19022	0.334734	3.74464	0.178197	2.57785	52.8428	14.7044
325	8LM-331A-A33	0	38.3895	20.6666	0.299696	38.848	0.286381	0.024608	0.080506	98.5953		1.0058	0.452828	0.00665083	1.51734	0.00803917	0.000509667	0.00169633	2.99287	0.770158		0.188784	0.349577	4.00879	0.175231	2.36377	27.2244	12.408
326	8LM-331A-A33	2.6	38.3395	20.8717	0.313938	38.6428	0.287068	0.020542	0.079784	98.5553		1.00611	0.458057	0.006978	1.51175	0.00807133	0.000426167	0.00168383	2.99307	0.767461		0.188891	0.347772	3.87176	0.175832	2.36002	32.4059	12.5233
327	8LM-331A-A33	5.10799	38.3162	21.1403	0.294209	38.4745	0.272385	0.020001	0.076029	98.5936		1.00617	0.464262	0.006544	1.50617	0.00766367	0.000415333	0.00160567	2.99283	0.764386		0.188892	0.345375	4.06701	0.176312	2.4486	33.2425	13.1165
328	8LM-331A-A33	7.70799	38.1498	21.311	0.308317	38.4821	0.268681	0.01039	0.067352	98.5976		1.00312	0.46863	0.00686683	1.50846	0.0075695	0.000216	0.00142433	2.99629	0.76297		0.189201	0.34367	3.923	0.176247	2.47075	62.9651	14.7201
329	8LM-331A-A33	10.108	38.233	21.4415	0.322788	38.285	0.273162	0.012742	0.07824	98.6464		1.00528	0.471483	0.00718883	1.50068	0.00769533	0.000264833	0.0016545	2.99425	0.760931		0.18907	0.34278	3.79298	0.176911	2.44369	51.5785	12.775
330	8LM-331A-A33	12.708	38.4043	21.6441	0.320853	38.1735	0.271858	0.018042	0.086373	98.919		1.00743	0.474833	0.00712917	1.49284	0.00764083	0.000374167	0.00182233	2.99207	0.758683		0.188511	0.340935	3.80899	0.177182	2.45097	36.7168	11.632
331	8LM-331A-A33	15.308	38.3526	21.885	0.341858	38.0092	0.275009	0.003038	0.080019	98.9467		1.00715	0.48063	0.007604	1.488	0.00773767	6.3e-05	0.00169	2.99287	0.755855		0.188605	0.338925	3.63344	0.177683	2.43101	212.839	12.5129
332	8LM-331A-A33	17.908	38.1595	22.009	0.338993	37.9643	0.261434	0.018416	0.075311	98.827		1.00438	0.484462	0.0075575	1.48965	0.00737267	0.000383167	0.00159417	2.9954	0.754593		0.189025	0.337753	3.65505	0.177778	2.51887	35.9673	13.2544
333	8LM-331A-A33	20.308	38.1511	22.0433	0.307578	37.8992	0.263781	0.011067	0.073411	98.7494		1.00493	0.485592	0.0068625	1.48825	0.0074445	0.0002305	0.00155517	2.99487	0.753986		0.189109	0.337609	3.93335	0.178012	2.50385	59.1698	13.587
334	8LM-331A-A33	22.908	37.98	22.1875	0.331787	37.7226	0.264431	0.005746	0.087282	98.5793		1.00343	0.490233	0.00742483	1.48575	0.00748533	0.00012	0.00185467	2.99629	0.751904		0.189337	0.33606	3.71237	0.178356	2.49692	112.865	11.5234
335	8LM-331A-A33	25.416	38.1243	22.4889	0.338651	37.7008	0.27886	0.014221	0.060851	99.0066		1.00378	0.495185	0.00755233	1.47979	0.00786667	0.000296	0.0012885	2.99576	0.74927		0.189705	0.335062	3.67168	0.17923	2.41438	46.4166	16.3267
336	8LM-331A-A33	28.016	37.9695	22.504	0.342515	37.5761	0.264254	0.013213	0.06788	98.7375		1.00304	0.497173	0.007664	1.47982	0.0074795	0.000276	0.00144217	2.99689	0.74852		0.189986	0.334716	3.63885	0.179466	2.5068	49.8457	14.6974
337	8LM-331A-A33	30.616	37.9108	22.7478	0.326626	37.4579	0.265551	0.014466	0.06127	98.7844		1.00212	0.502877	0.00731317	1.4761	0.00752083	0.000302333	0.0013025	2.99754	0.74589		0.190064	0.332718	3.76982	0.179806	2.49738	45.5991	16.2184
338	8LM-331A-A33	33.016	37.9162	23.032	0.355903	37.4486	0.263331	0.004077	0.065097	99.0852		1.00064	0.508333	0.00795567	1.47334	0.007446	8.5e-05	0.00138167	2.99918	0.743483		0.190225	0.330856	3.54053	0.180119	2.51481	159.232	15.3273
339	8LM-331A-A33	35.616	38.0499	23.0734	0.360013	37.3421	0.271729	0.004648	0.06863	99.1704		1.00315	0.50873	0.00803933	1.46765	0.00767567	9.68333e-05	0.00145517	2.9968	0.742596		0.189634	0.330176	3.50688	0.180205	2.45659	139.678	14.5568
340	8LM-331A-A33	38.216	37.963	23.3102	0.343177	37.3331	0.275022	0.01316	0.064406	99.3021		1.00081	0.513928	0.00766317	1.46724	0.00776833	0.000274333	0.0013655	2.99905	0.740593		0.189922	0.328508	3.63529	0.180378	2.43649	50.021	15.4825
341	8LM-331A-A33	40.816	37.8643	23.1993	0.35468	37.2189	0.268006	0.017474	0.065696	98.9884		1.00122	0.513027	0.00794383	1.46716	0.007593	0.000365333	0.00139717	2.9987	0.74092		0.190097	0.329188	3.546	0.180577	2.48063	37.9152	15.1843
342	8LM-331A-A33	43.216	37.8062	23.3398	0.370513	37.0071	0.269881	0.01102	0.068117	98.8726		1.00164	0.517143	0.00831467	1.46166	0.007661	0.000230833	0.0014515	2.9981	0.738659		0.190298	0.328261	3.43568	0.181275	2.4695	59.5319	14.6812
343	8LM-331A-A33	45.816	37.6808	23.5203	0.35586	37.0621	0.276093	0.008145	0.078211	98.9815		0.998522	0.521248	0.0079875	1.46414	0.007839	0.000170667	0.00166683	3.00157	0.737458		0.190536	0.326737	3.53778	0.181108	2.4286	80.1235	12.8666
344	8LM-331A-A33	48.324	37.722	23.587	0.346964	36.9166	0.280972	0.009933	0.062789	98.9263		1.00019	0.523027	0.00779233	1.45923	0.007982	0.000208167	0.001339	2.99976	0.736146		0.190449	0.326343	3.60604	0.181552	2.39939	65.9029	15.8774
345	8LM-331A-A33	50.924	37.5759	23.6037	0.345992	36.8488	0.280716	0.004719	0.057503	98.7173		0.998865	0.524738	0.00779033	1.46028	0.00799517	9.91667e-05	0.00122933	3.00099	0.73565		0.190719	0.326012	3.61156	0.181636	2.39947	137.469	17.2703
346	8LM-331A-A33	53.524	37.7513	23.7319	0.361115	36.7974	0.279657	0.003567	0.085301	99.0102		1.00084	0.526175	0.00810917	1.45433	0.00794367	7.48333e-05	0.00181883	2.99929	0.734323		0.190121	0.324881	3.49711	0.181722	2.40455	181.406	11.846
347	8LM-331A-A33	55.924	37.5346	23.7883	0.35267	36.7092	0.271274	0.003196	0.064565	98.7238		0.998673	0.529322	0.007948	1.45606	0.00773333	6.71667e-05	0.00138167	3.00119	0.733391		0.190796	0.324638	3.56102	0.182077	2.45822	202.411	15.4585
348	8LM-331A-A33	58.524	37.6463	23.9728	0.336808	36.7357	0.269835	0.013493	0.069778	99.0447		0.998853	0.531942	0.00756933	1.45306	0.00767083	0.000283	0.001489	3.00086	0.732019		0.19043	0.323221	3.68416	0.182006	2.46673	48.7324	14.3507
349	8LM-331A-A33	61.124	37.6638	23.9778	0.378786	36.6509	0.270813	0.013283	0.060905	99.0163		0.99985	0.532333	0.00851717	1.45047	0.00770267	0.000278833	0.00130033	3.00045	0.731525		0.190436	0.323302	3.37905	0.182313	2.46134	49.5112	16.3569
350	8LM-331A-A33	63.724	37.5247	24.0706	0.362737	36.546	0.270989	0.005371	0.055232	98.8356		0.998607	0.535708	0.00817633	1.44988	0.00772667	0.000113	0.00118217	3.00139	0.730201		0.190663	0.322406	3.48617	0.182502	2.45848	120.793	17.9639
351	8LM-331A-A33	66.124	37.4601	24.2017	0.378489	36.3874	0.279081	0.010672	0.059398	98.7768		0.99846	0.539475	0.008545	1.44586	0.00797	0.000224833	0.00127333	3.00181	0.72827		0.19199	0.323456	3.40034	0.184131	2.42273	61.7003	16.8612
352	8LM-331A-A33	68.6319	37.471	24.1531	0.354061	36.3877	0.263924	0.009469	0.052767	98.692		0.999123	0.538593	0.0079965	1.44642	0.00754	0.000199667	0.0011315	3.001	0.72867		0.19136	0.322788	3.56025	0.183518	2.51282	69.1772	18.836
353	8LM-331A-A33	71.2319	37.5706	24.3056	0.371701	36.3537	0.274555	-0.00101	0.080756	98.9559		0.999597	0.540813	0.0083765	1.44191	0.0078265	-2.16667e-05	0.001728	3.00023	0.727238		0.19109	0.321719	3.43522	0.183687	2.44339	-636.5	12.5338
354	8LM-331A-A33	73.8319	37.4396	24.4337	0.374408	36.4233	0.276795	0.014634	0.060335	99.0228		0.996515	0.543885	0.008441	1.44526	0.00789367	0.000308	0.0012915	3.0036	0.726574		0.191605	0.321087	3.41995	0.183696	2.43121	45.1667	16.5781
355	8LM-331A-A33	76.4319	37.5192	24.5891	0.368755	36.3532	0.263642	0.007444	0.069177	99.1705		0.997488	0.546717	0.008304	1.44082	0.00750983	0.0001565	0.00147917	3.00248	0.724928		0.191121	0.319586	3.45408	0.183694	2.51357	87.6532	14.5259
356	8LM-331A-A33	78.8319	37.5325	24.7108	0.366512	36.3001	0.27274	0.007596	0.080122	99.2704		0.99741	0.549183	0.00824983	1.43809	0.00776567	0.000159667	0.0017125	3.00258	0.723651		0.191176	0.318918	3.47181	0.183989	2.45493	85.973	12.6388
357	8LM-331A-A33	81.4319	37.6066	24.6357	0.373386	36.3499	0.267891	0.01545	0.071101	99.32		0.998342	0.546948	0.008396	1.43858	0.00761967	0.000324333	0.001518	3.00173	0.724532		0.190929	0.319353	3.42348	0.183765	2.48572	42.7879	14.1548
358	8LM-331A-A33	84.0319	37.3965	24.6842	0.377529	36.1936	0.267352	0.011157	0.078983	99.0093		0.996727	0.550212	0.008523	1.43811	0.00763467	0.000235167	0.001693	3.00313	0.723278		0.191486	0.319003	3.39634	0.184242	2.48944	58.8535	12.8106
359	8LM-331A-A33	86.6319	37.4523	24.611	0.376383	36.0444	0.276554	0.005498	0.056995	98.8231		0.999505	0.549288	0.008508	1.43403	0.00790767	0.000116	0.00122333	3.00058	0.723046		0.191325	0.319546	3.40428	0.184627	2.43057	118.361	17.5073
360	8LM-331A-A33	88.9319	37.5373	24.8607	0.361387	36.1372	0.265561	-0.00429	0.050771	99.2086		0.998597	0.553102	0.00814317	1.43317	0.00756933	-9e-05	0.00108633	3.00157	0.721537		0.191092	0.317846	3.50779	0.184432	2.5015	-149.24	19.5795
361	8LM-331A-A33	91.5319	37.3728	24.7207	0.36663	36.1032	0.261807	0.008938	0.059015	98.8931		0.99737	0.551728	0.0082875	1.43635	0.007486	0.000188667	0.00126667	3.00268	0.722482		0.191464	0.318646	3.46919	0.184425	2.52605	73.1684	16.9253
362	8LM-331A-A33	94.1319	37.2839	24.8444	0.362546	36.0642	0.274795	0.004357	0.060436	98.8946		0.995823	0.554952	0.008202	1.43599	0.00786383	9.2e-05	0.00129817	3.00422	0.721262		0.191684	0.317773	3.49805	0.184571	2.44024	148.977	16.5468
363	8LM-331A-A33	96.7319	37.5534	24.8948	0.374852	35.9847	0.275948	0.003812	0.056098	99.1436		0.99989	0.554342	0.00845383	1.42835	0.00787217	8.01667e-05	0.00120133	3.00019	0.72041		0.190929	0.317449	3.41314	0.184787	2.43305	170.149	17.7771
364	8LM-331A-A33	99.3319	37.415	24.8638	0.366885	35.9343	0.263747	8.2e-05	0.04898	98.8928		0.998877	0.555133	0.00829633	1.43017	0.00754433	1.66667e-06	0.00105167	3.00108	0.720379		0.191373	0.31777	3.46885	0.184989	2.51355	7834.24	20.2753
365	8LM-331A-A33	101.732	37.4487	25.1294	0.381694	36.0697	0.260824	0.009264	0.055912	99.3555		0.996315	0.559122	0.00860133	1.4306	0.00743483	0.000194833	0.00119633	3.00346	0.718995		0.191122	0.315703	3.36667	0.184548	2.5313	70.5784	17.8326
366	8LM-331A-A33	104.332	37.2895	24.9338	0.365003	36.0294	0.273474	-0.0053	0.070327	98.9562		0.995792	0.556848	0.008256	1.43435	0.00782467	-0.000111667	0.00151033	3.00447	0.720345		0.191596	0.317053	3.47965	0.184642	2.44779	-120.5	14.3073
367	8LM-331A-A33	106.932	37.4091	25.0456	0.37885	35.7446	0.260036	6.5e-05	0.060772	98.899		0.999573	0.559673	0.00857433	1.42384	0.0074445	1.33333e-06	0.001306	3.00042	0.717838		0.191177	0.316233	3.38534	0.185426	2.5369	9905.07	16.4595
368	8LM-331A-A33	109.532	37.6862	24.7798	0.37487	35.8074	0.278422	0.001064	0.062687	98.9904		1.004	0.552097	0.00845917	1.42213	0.00794733	2.25e-05	0.00134317	2.99601	0.720348		0.190392	0.317974	3.41025	0.185084	2.41591	606.241	15.9606
369	8LM-331A-A33	111.832	37.4262	25.1982	0.387605	35.9406	0.285496	0.002455	0.061994	99.3025		0.996767	0.561243	0.00874383	1.42698	0.00814667	5.16667e-05	0.00132783	3.00326	0.717716		0.191258	0.315401	3.33112	0.185037	2.3752	263.618	16.159
370	8LM-331A-A33	114.432	37.3381	25.0639	0.374328	35.7258	0.285715	0.007989	0.061309	98.8571		0.998563	0.56058	0.0084795	1.42436	0.008187	0.000169	0.00131867	3.00166	0.717583		0.191319	0.316031	3.41466	0.185451	2.37214	81.6577	16.3193
371	8LM-331A-A33	117.032	37.6382	25.3107	0.369236	35.9091	0.277594	0.002834	0.060281	99.5679		0.999508	0.562117	0.00830533	1.4216	0.00789833	5.95e-05	0.0012875	3.00077	0.716634		0.19051	0.31441	3.44903	0.184983	2.42074	228.233	16.5871
372	8LM-331A-A33	119.632	37.3697	25.2288	0.363703	35.7933	0.261422	0.008615	0.065288	99.0908		0.997538	0.563212	0.00822333	1.42438	0.00747683	0.000181833	0.00140167	3.00242	0.716636		0.191205	0.314879	3.4873	0.185279	2.52614	75.7771	15.3633
373	8LM-331A-A33	122.232	37.2458	25.3211	0.402488	35.8345	0.274468	0.012062	0.041189	99.1316		0.994768	0.565577	0.00910517	1.42679	0.00785417	0.000254667	0.000884667	3.00524	0.716128		0.191647	0.314439	3.2399	0.185307	2.44119	54.4483	23.9973
374	8LM-331A-A33	124.632	37.3844	25.3964	0.377445	35.7852	0.264125	0.011006	0.05232	99.2709		0.996847	0.566337	0.00852483	1.42251	0.007546	0.000232	0.001122	3.00312	0.715244		0.191143	0.313761	3.39344	0.185346	2.50742	59.5326	19.0183
375	8LM-331A-A33	127.232	37.3865	25.471	0.394469	35.8197	0.272006	0.009502	0.0634	99.4166		0.995862	0.567407	0.0089	1.42239	0.007763	0.000200167	0.00135817	3.00388	0.714843		0.191194	0.313354	3.28672	0.185338	2.4561	68.8093	15.8131
376	8LM-331A-A33	129.832	37.2662	25.3084	0.375073	35.8743	0.265627	0.001428	0.0592	99.1502		0.994878	0.565047	0.00848133	1.42776	0.00759783	3.01667e-05	0.001271	3.00506	0.716456		0.191411	0.314206	3.40764	0.185003	2.49628	451.687	16.8727
377	8LM-331A-A33	132.34	37.2432	25.3391	0.384428	35.8457	0.279201	0.004758	0.07135	99.1677		0.994515	0.565873	0.00869517	1.42697	0.00798817	0.0001005	0.00153233	3.00568	0.716048		0.19147	0.313998	3.34683	0.185112	2.40946	136.286	14.11
378	8LM-331A-A33	134.74	37.2411	25.3754	0.364276	35.7233	0.268349	0.008051	0.066724	99.0472		0.995673	0.567378	0.00824933	1.42384	0.007687	0.000170167	0.00143467	3.00443	0.71506		0.191507	0.313841	3.48303	0.185508	2.47895	80.9933	15.0503
379	8LM-331A-A33	137.34	37.5039	25.5117	0.389547	35.7987	0.269635	0.011453	0.06621	99.5511		0.9976	0.567525	0.00877683	1.41958	0.00768467	0.000240833	0.0014165	3.00283	0.714397		0.19082	0.31302	3.31619	0.185358	2.47088	57.2557	15.1657
380	8LM-331A-A33	139.94	37.4992	25.4586	0.384041	35.8811	0.283272	0.005312	0.064748	99.5763		0.996877	0.566003	0.0086475	1.422	0.0080685	0.000111667	0.00138433	3.00309	0.715291		0.190868	0.313405	3.35106	0.185123	2.38615	122.252	15.4924
381	8LM-331A-A33	142.54	37.4997	25.4073	0.385483	35.7161	0.27681	0.006612	0.07464	99.3666		0.998872	0.565985	0.00869733	1.41828	0.0079	0.000139333	0.001599	3.00147	0.714763		0.190816	0.313682	3.34152	0.18555	2.42518	98.4147	13.5222
382	8LM-331A-A33	145.14	37.5725	25.3629	0.378042	35.6523	0.267391	0.007313	0.069079	99.3095		1.00077	0.564973	0.008529	1.41568	0.00763083	0.000154	0.00147983	2.99922	0.714755		0.190582	0.313933	3.389	0.185673	2.48527	89.0621	14.5562
383	8LM-331A-A33	147.54	37.4616	25.4375	0.382779	35.7355	0.267514	0.013564	0.065926	99.3644		0.998052	0.56677	0.00863783	1.41932	0.00763617	0.000285667	0.00141267	3.00212	0.714631		0.190782	0.313257	3.35634	0.185368	2.48294	48.4675	15.2155
384	8LM-331A-A33	150.14	37.4239	25.5457	0.369074	35.7979	0.264429	0.004525	0.049899	99.4554		0.996628	0.56894	0.00832517	1.4212	0.007545	9.53333e-05	0.00106867	3.00381	0.714121		0.190898	0.312577	3.44767	0.185226	2.5036	143.184	19.9008
385	8LM-331A-A33	152.648	37.3891	25.5188	0.361598	35.7975	0.27097	-0.0006	0.060959	99.3983		0.996272	0.568665	0.00816117	1.422	0.007736	-1.33333e-05	0.00130633	3.00413	0.714334		0.191018	0.312782	3.50053	0.185246	2.46068	-1077.2	16.4073
386	8LM-331A-A33	155.048	37.4245	25.4942	0.377764	35.6444	0.255435	0.000888	0.066531	99.2637		0.998282	0.568727	0.00853517	1.41744	0.00730033	1.86667e-05	0.00142733	3.00172	0.713655		0.190828	0.312811	3.38834	0.185601	2.56589	725.122	15.0819
387	8LM-331A-A33	157.648	37.7794	25.7099	0.384579	35.9207	0.269096	-0.00117	0.058581	100.121		0.999052	0.568588	0.00861417	1.4161	0.00762433	-2.5e-05	0.00124583	3.00119	0.713512		0.190404	0.312293	3.35302	0.18536	2.47847	-548.42	17.0871
388	8LM-331A-A33	160.248	37.5022	25.5518	0.371188	35.6638	0.266742	0.002261	0.064911	99.4229		0.998873	0.569167	0.00837417	1.4161	0.00761217	4.76667e-05	0.0013905	3.00157	0.713305		0.190806	0.312762	3.43589	0.185746	2.49004	285.761	15.4588
389	8LM-331A-A33	162.848	37.4867	25.5848	0.383135	35.7156	0.263125	0.001891	0.062103	99.4974		0.997863	0.569562	0.0086385	1.41731	0.0075045	3.98333e-05	0.0013295	3.00225	0.713338		0.190812	0.312475	3.3561	0.18557	2.51381	341.43	16.1259
390	8LM-331A-A33	165.448	37.6331	25.439	0.370075	35.6442	0.262904	0.009228	0.065312	99.4238		1.00144	0.566135	0.00834133	1.41403	0.00749583	0.000194167	0.00139783	2.99903	0.714097		0.19037	0.313372	3.44181	0.185672	2.51492	70.7785	15.3573
391	8LM-331A-A33	167.848	37.5319	25.4957	0.378255	35.6372	0.273026	0.012056	0.077973	99.4061		0.999588	0.567875	0.008533	1.41494	0.007791	0.000253833	0.00167017	3.00065	0.713602		0.190696	0.313073	3.38806	0.185784	2.44879	54.4376	12.9726
392	8LM-331A-A33	170.448	37.5814	25.4867	0.363378	35.5804	0.270897	0.009666	0.055503	99.3479		1.00103	0.567742	0.00819833	1.41286	0.00773117	0.0002035	0.001189	2.99895	0.713348		0.190478	0.313029	3.4883	0.185846	2.4615	67.6131	17.9595
393	8LM-331A-A33	173.048	37.4033	25.403	0.389089	35.6188	0.272139	0.008881	0.052435	99.1476		0.998675	0.567237	0.0087995	1.41777	0.00778517	0.0001875	0.001126	3.00158	0.71424		0.190897	0.313437	3.31613	0.185659	2.45252	73.4668	18.965
394	8LM-331A-A33	175.556	37.4764	25.427	0.376173	35.601	0.273761	-0.00268	0.057151	99.2088		0.999843	0.567328	0.00850067	1.41596	0.0078255	-5.66667e-05	0.00122633	3.00063	0.713945		0.190695	0.313286	3.39915	0.185708	2.44222	-239.25	17.4526
395	8LM-331A-A33	177.956	37.4549	25.5016	0.392031	35.7045	0.268481	0.004679	0.067237	99.3934		0.997952	0.56824	0.00884733	1.4182	0.0076645	9.85e-05	0.00144083	3.00244	0.713941		0.190822	0.312882	3.29889	0.185509	2.47694	138.542	14.9358
396	8LM-331A-A33	180.556	37.5538	25.5042	0.387754	35.7311	0.265314	0.007323	0.069431	99.5189		0.99893	0.567358	0.00873633	1.41691	0.0075615	0.000154	0.00148533	3.00113	0.714071		0.190485	0.312755	3.32406	0.185354	2.49704	88.8681	14.4771
397	8LM-331A-A33	183.156	37.6101	25.4013	0.365525	35.8051	0.264917	0.00257	0.051863	99.5014		0.999778	0.564702	0.00823017	1.41892	0.00754533	5.4e-05	0.00110883	3.00034	0.715318		0.190314	0.313395	3.47043	0.185054	2.49925	251.224	19.1549
402	8LM-331A-A33	195.864	37.3108	24.7637	0.376495	35.4762	0.248312	0.005935	0.055673	98.2371		1.00273	0.556585	0.0085705	1.42135	0.00715017	0.000126167	0.00120333	2.99772	0.718603		0.191633	0.318484	3.4047	0.186306	2.62563	109.724	17.9244
403	8LM-331A-A33	198.464	37.6261	25.4864	0.364981	35.5578	0.255418	0.006266	0.069961	99.3669		1.00192	0.56757	0.00823217	1.41155	0.00728717	0.000132	0.00149833	2.99819	0.713221		0.190855	0.313844	3.48606	0.186401	2.57404	103.998	14.4172
404	8LM-331A-A33	200.864	37.5484	25.64	0.371204	35.5187	0.261665	0.007449	0.057025	99.4044		1.00045	0.571332	0.0083775	1.41083	0.00747	0.000157	0.001222	2.99985	0.711764		0.190897	0.31259	3.44045	0.186418	2.52773	87.5706	17.5354
405	8LM-331A-A33	203.464	37.6628	25.5253	0.372369	35.5498	0.268744	0.011429	0.055995	99.4464		1.00217	0.568022	0.00839267	1.4102	0.00766183	0.0002405	0.00119833	2.99788	0.712862		0.190584	0.313329	3.43208	0.186269	2.47989	57.444	17.8397
406	8LM-331A-A33	206.064	37.4178	25.5254	0.36075	35.625	0.263658	0.001362	0.056632	99.2506		0.998367	0.569572	0.008153	1.41704	0.00753733	2.86667e-05	0.00121517	3.00191	0.713295		0.191318	0.313398	3.51425	0.186123	2.51455	474.345	17.6522
407	8LM-331A-A33	208.664	37.7821	25.5608	0.399461	35.6547	0.259488	0.006561	0.070916	99.734		1.0024	0.56715	0.00897683	1.41023	0.00737633	0.000137667	0.00151317	2.99779	0.713181		0.190471	0.313415	3.26339	0.186176	2.54532	99.3891	14.2339
408	8LM-331A-A33	211.264	37.6769	25.574	0.374256	35.6777	0.267592	0.011646	0.058502	99.6406		1.00082	0.568123	0.00842067	1.41283	0.00761583	0.000244667	0.00124983	2.9993	0.713207		0.190616	0.313101	3.42017	0.185974	2.48809	56.4054	17.107
409	8LM-331A-A33	213.664	37.5029	25.7192	0.378852	35.6513	0.264161	0.008514	0.057833	99.5828		0.998018	0.572395	0.00853967	1.41437	0.007532	0.000179167	0.00123783	3.00227	0.711896		0.191141	0.312247	3.39107	0.186176	2.51189	76.7859	17.31
410	8LM-331A-A33	216.172	37.5411	25.4135	0.372882	35.6013	0.262239	0.008622	0.066463	99.2661		1.00064	0.5665	0.0084185	1.41466	0.00748917	0.000181667	0.00142483	2.99931	0.714056		0.190996	0.314154	3.42959	0.186163	2.52451	75.8317	15.1329
411	8LM-331A-A33	218.772	37.5417	25.6642	0.373616	35.6567	0.259686	0.002101	0.048645	99.5466		0.998915	0.571092	0.0084205	1.41439	0.00740333	4.41667e-05	0.001041	3.00131	0.712366		0.190986	0.312525	3.42483	0.186077	2.54209	307.855	20.4494
412	8LM-331A-A33	221.372	37.7894	25.4954	0.365182	35.4989	0.264909	-0.00213	0.057274	99.4689		1.00476	0.566912	0.00822417	1.40708	0.00754667	-4.5e-05	0.00122467	2.9957	0.712809		0.190255	0.313565	3.482	0.186407	2.50575	-301.21	17.4554
413	8LM-331A-A33	223.772	37.5576	25.5613	0.367464	35.5606	0.268193	0.01002	0.061744	99.3869		1.00053	0.569483	0.00829167	1.41227	0.007655	0.000211	0.00132283	2.99976	0.712636		0.190971	0.313248	3.46767	0.18636	2.4848	65.4033	16.2486
414	8LM-331A-A33	226.372	37.7323	25.5492	0.377936	35.6174	0.26808	-0.00121	0.065375	99.6091		1.00232	0.567588	0.00850367	1.41048	0.00762983	-2.5e-05	0.00139667	2.99789	0.713059		0.190527	0.313374	3.3969	0.186201	2.48582	-532.99	15.3807
415	8LM-331A-A33	228.972	37.6948	25.4798	0.380927	35.6191	0.268533	-0.00479	0.057356	99.4957		1.00229	0.566595	0.00857917	1.41192	0.00765017	-0.0001	0.0012265	2.99816	0.713626		0.190483	0.313584	3.37462	0.186027	2.4809	-133.52	17.4262
416	8LM-331A-A33	231.572	37.6567	25.5243	0.373316	35.5716	0.265716	-0.0029	0.055772	99.4445		1.00212	0.56806	0.00841483	1.41122	0.00757633	-6.16667e-05	0.00119367	2.99852	0.712997		0.190604	0.313337	3.42564	0.186205	2.50001	-221.06	17.9081
417	8LM-331A-A33	234.172	37.5353	25.4785	0.38549	35.5837	0.260659	0.011339	0.058031	99.313		1.00032	0.567857	0.00870183	1.41373	0.00744283	0.000238833	0.00124383	2.99953	0.713433		0.190963	0.313659	3.34633	0.186194	2.53487	57.8989	17.2379
418	8LM-331A-A33	236.572	37.7864	25.5764	0.366709	35.6495	0.263642	0.014419	0.060165	99.7172		1.00256	0.567518	0.00824117	1.41008	0.00749467	0.0003025	0.00128383	2.99748	0.713026		0.190243	0.312974	3.4705	0.185972	2.51372	45.7413	16.6443
419	8LM-331A-A33	239.08	37.6114	25.5861	0.383367	35.6264	0.268887	0.003102	0.057441	99.5367		1.00042	0.569158	0.00863717	1.4127	0.007663	6.51667e-05	0.00122883	2.99987	0.712816		0.190692	0.312861	3.35882	0.186039	2.47835	208.768	17.4045
420	8LM-331A-A33	241.68	37.6527	25.6563	0.365296	35.5818	0.263323	-0.00061	0.055579	99.5744		1.00114	0.570502	0.008227	1.41039	0.0075015	-1.33333e-05	0.0011885	2.99894	0.711998		0.190671	0.312576	3.48211	0.186275	2.51694	-1049.1	17.9773
421	8LM-331A-A33	244.28	37.7913	25.6338	0.342631	35.6847	0.266278	0.001174	0.061958	99.7818		1.00217	0.568493	0.007696	1.41073	0.00756567	2.46667e-05	0.0013215	2.998	0.71277		0.190333	0.31277	3.65175	0.18598	2.4972	550.426	16.1898
422	8LM-331A-A33	246.68	37.702	25.6337	0.376283	35.6869	0.270503	0.003406	0.056996	99.7298		1.00077	0.569043	0.00846017	1.41219	0.00769317	7.15e-05	0.00121683	2.99944	0.712783		0.190551	0.312724	3.40676	0.185969	2.46903	190.351	17.5437
423	8LM-331A-A33	249.28	37.6848	25.6784	0.390595	35.6189	0.274967	0.01659	0.064836	99.7291		1.00066	0.570237	0.008785	1.41	0.007823	0.000348333	0.00138467	2.99924	0.712035		0.190684	0.312587	3.31681	0.186287	2.44177	39.929	15.5108
424	8LM-331A-A33	251.88	37.7526	25.514	0.363933	35.6257	0.267666	0.005022	0.061872	99.5908		1.0027	0.566717	0.00818733	1.41059	0.007617	0.0001055	0.00132167	2.99723	0.71339		0.190401	0.313487	3.4912	0.186084	2.48758	129.412	16.2071
425	8LM-331A-A33	254.48	37.5829	25.5286	0.381763	35.6222	0.281084	0.007499	0.055693	99.4597		1.00019	0.568175	0.0086055	1.41327	0.00801483	0.000157833	0.001192	2.9996	0.713252		0.190838	0.313345	3.3703	0.186098	2.40239	87.0177	17.9356
426	8LM-331A-A33	283.397	37.8346	25.8038	0.381052	35.7848	0.273743	0.002845	0.05915	100.14		1.00065	0.570742	0.00853633	1.41093	0.00775717	5.95e-05	0.00125817	2.99993	0.71199		0.190258	0.311737	3.37653	0.1858	2.4489	227.743	16.9361
427	8LM-331A-A33	316.997	37.8046	25.7788	0.364342	35.5628	0.293193	0.005545	0.059212	99.8685		1.00232	0.5716	0.00818217	1.40564	0.00832883	0.000116167	0.00126267	2.99745	0.71091		0.190233	0.311769	3.48873	0.186345	2.33224	117.304	16.9151
428	8LM-331A-A33	319.597	37.7392	25.6685	0.38371	35.6072	0.265514	0.005632	0.059049	99.7288		1.0018	0.569842	0.0086275	1.40909	0.00755167	0.000118167	0.00126067	2.99829	0.712047		0.190415	0.31246	3.35802	0.186185	2.50176	115.513	16.9563
429	8LM-331A-A33	322.197	37.5869	25.7198	0.398959	35.5632	0.274149	0.003992	0.053108	99.6001		0.99978	0.572138	0.0089885	1.41021	0.007813	8.4e-05	0.00113617	3.00015	0.711383		0.190729	0.311971	3.26256	0.186256	2.44423	162.458	18.7777
430	8LM-331A-A33	324.797	37.7247	25.4874	0.385346	35.6316	0.278875	0.006749	0.066842	99.5815		1.00225	0.566293	0.0086715	1.41124	0.00793833	0.000141833	0.00142817	2.99796	0.713637		0.190451	0.313611	3.34711	0.186048	2.41582	96.5704	15.0479
431	8LM-331A-A33	327.197	37.7375	25.6823	0.381843	35.5489	0.257396	0.003354	0.063265	99.6746		1.00233	0.570472	0.0085905	1.40759	0.00732483	7.05e-05	0.0013515	2.99773	0.711601		0.190461	0.312447	3.37096	0.186404	2.55869	193.292	15.8739
432	8LM-331A-A33	329.797	37.6078	25.6391	0.38337	35.6597	0.265121	0.00717	0.066039	99.6283		0.999665	0.56996	0.0086315	1.41308	0.00755067	0.000150667	0.00141183	3.00045	0.712583		0.190806	0.312677	3.36058	0.186066	2.5047	90.9689	15.2306
433	8LM-331A-A33	332.397	37.5803	25.7902	0.37793	35.6896	0.276119	0.008497	0.06139	99.784		0.998123	0.572852	0.00850217	1.41312	0.0078575	0.0001785	0.00131133	3.00195	0.711551		0.190866	0.311687	3.39597	0.186021	2.43307	76.9088	16.3391
434	8LM-331A-A33	334.997	37.9065	25.7315	0.386676	35.5864	0.282979	0.014068	0.065728	99.9739		1.00362	0.569753	0.00867167	1.40461	0.0080275	0.0002945	0.00139967	2.99638	0.711424		0.189959	0.312067	3.33927	0.186261	2.39116	46.8724	15.2993
435	8LM-331A-A33	337.505	37.6326	25.5776	0.370508	35.5232	0.274654	0.007556	0.074009	99.4601		1.00168	0.569365	0.00835333	1.40959	0.00783283	0.000159	0.00158433	2.99857	0.71229		0.19069	0.313023	3.44542	0.186404	2.44222	86.364	13.6566
437	8LM-331A-A33	342.505	37.4045	25.3303	0.384048	35.5031	0.308291	0.011964	0.066938	99.0091		0.999903	0.56629	0.00869583	1.41486	0.00883	0.000252833	0.00143917	3.00027	0.714161		0.191155	0.314364	3.35292	0.186244	2.24992	54.8988	15.0162
438	8LM-331A-A33	345.105	37.6363	25.6438	0.405276	35.6804	0.259334	0.00632	0.068907	99.7003		0.999742	0.569677	0.0091185	1.41294	0.00738083	0.000132667	0.00147217	3.00047	0.712665		0.190637	0.312489	3.22558	0.185923	2.54329	103.012	14.6161
439	8LM-331A-A33	347.705	37.6689	25.5337	0.378484	35.5423	0.274707	0.00543	0.06956	99.4731		1.00221	0.568142	0.00852933	1.40973	0.00783083	0.000114167	0.0014885	2.99805	0.712751		0.190591	0.313307	3.39172	0.186326	2.44183	119.771	14.4877
440	8LM-331A-A33	350.105	37.6857	25.7801	0.383409	35.6357	0.259243	0.00535	0.055498	99.805		1.00022	0.572228	0.00861933	1.41	0.00737217	0.000112333	0.00118467	2.99975	0.711321		0.190547	0.311717	3.35982	0.186131	2.54467	121.508	18.0025
441	8LM-331A-A33	352.705	37.7756	25.6933	0.379681	35.6558	0.273883	0.001578	0.062868	99.8427		1.00162	0.569742	0.00852717	1.40941	0.00778083	3.3e-05	0.00134067	2.99846	0.712129		0.190349	0.312346	3.3845	0.186078	2.44739	409.622	15.9667
442	8LM-331A-A33	355.305	37.64	25.6129	0.383228	35.707	0.26614	-0.00089	0.068182	99.6766		0.999892	0.569018	0.008623	1.41407	0.007575	-1.83333e-05	0.00145667	3.00062	0.713065		0.190605	0.312652	3.35925	0.185803	2.49626	-721.29	14.7609
443	8LM-331A-A33	357.905	37.7848	25.7488	0.384564	35.5388	0.260799	0.009251	0.054194	99.7812		1.0027	0.571447	0.008644	1.40595	0.00741517	0.000194167	0.00115667	2.99751	0.711011		0.190212	0.311837	3.35156	0.186337	2.53316	70.7009	18.415
444	8LM-331A-A33	360.413	37.6558	25.7173	0.384063	35.6739	0.273457	-0.00159	0.057071	99.76		0.999758	0.571022	0.008637	1.41198	0.00777883	-3.33333e-05	0.00121867	3.00036	0.712042		0.190607	0.312074	3.35505	0.185977	2.44919	-404.51	17.5193
445	8LM-331A-A33	362.813	37.7755	25.6612	0.395279	35.7673	0.260989	0.008318	0.071282	99.9399		1.00063	0.568465	0.00886867	1.41242	0.00740717	0.000174167	0.0015185	2.99948	0.713025		0.190367	0.312547	3.28615	0.185761	2.53296	78.5549	14.1552
446	8LM-331A-A33	365.413	37.6945	25.6507	0.374268	35.6231	0.259151	0.001082	0.059945	99.6627		1.00133	0.569852	0.00842133	1.41074	0.007376	2.26667e-05	0.00128067	2.99902	0.712281		0.190587	0.312651	3.42075	0.186181	2.54618	596.839	16.7158
447	8LM-331A-A33	368.013	37.7857	25.7293	0.376522	35.6342	0.269573	0.000901	0.059064	99.8553		1.00195	0.570573	0.00845683	1.40864	0.00765883	1.88333e-05	0.00125967	2.99856	0.711717		0.190342	0.312159	3.40586	0.186174	2.4755	716.98	16.9575
448	8LM-331A-A33	370.613	37.7091	25.4931	0.394194	35.7132	0.258834	-0.00184	0.062442	99.629		1.0014	0.566175	0.00886683	1.41386	0.00736467	-3.83333e-05	0.00133367	2.99896	0.714058		0.190508	0.313577	3.29199	0.185818	2.54761	-350.04	16.0623
449	8LM-331A-A33	373.013	37.7239	25.5838	0.384387	35.6208	0.259599	0.01127	0.056838	99.6406		1.00202	0.568313	0.00864817	1.41051	0.007388	0.000236667	0.00121417	2.99833	0.712803		0.190431	0.31296	3.35304	0.18609	2.54201	58.238	17.5855
450	8LM-331A-A33	375.613	37.9762	25.7926	0.376716	35.8964	0.265576	0.00552	0.06025	100.373		1.00147	0.568837	0.00841467	1.41122	0.00750383	0.000115167	0.00127783	2.99884	0.712716		0.189799	0.311665	3.403	0.185372	2.50098	117.82	16.6264
451	8LM-331A-A33	378.213	37.7583	25.649	0.355752	35.718	0.255459	0.002298	0.052246	99.7911		1.00133	0.568857	0.00799117	1.41211	0.00725867	4.81667e-05	0.00111433	2.99872	0.712839		0.190286	0.312442	3.54845	0.185754	2.57054	281.328	19.0669
452	8LM-331A-A33	380.721	37.5817	25.3745	0.38241	36.5102	0.265417	0.00583	0.054578	100.175		0.992518	0.560433	0.00855433	1.43744	0.00751033	0.000121667	0.00115917	3.00774	0.719486		0.190927	0.314296	3.36381	0.183517	2.50114	111.578	18.2633
453	8LM-331A-A33	383.121	9.77291	9.91271	0.076622	4.70388	0.165361	-0.05869	-0.15667	24.4161		1.12307	0.952665	0.00745817	0.805848	0.0203602	-0.00533167	-0.01448	2.88959	0.458255		0.374933	0.506578	13.1764	0.557103	3.6011	-10.393	-5.7795
454	8LM-331A-A33	385.721	37.9756	25.5874	0.376274	35.5884	0.258808	0.008779	0.06884	99.8641		1.00554	0.56661	0.008439	1.40481	0.00734233	0.000183833	0.001466	2.99439	0.712588		0.189772	0.312984	3.40614	0.186182	2.54791	74.4781	14.6302
455	8LM-331A-A33	388.321	37.8621	25.6155	0.378854	35.6561	0.254563	0.005761	0.063572	99.8364		1.00329	0.56766	0.00850333	1.40854	0.00722733	0.000120667	0.00135483	2.99669	0.712752		0.190185	0.31296	3.39087	0.186104	2.57963	112.993	15.7988
456	8LM-331A-A33	390.921	37.7988	25.5451	0.382736	35.5728	0.266578	0.005889	0.062405	99.6343		1.00359	0.567217	0.00860733	1.40802	0.0075835	0.000123667	0.00133267	2.99648	0.712837		0.190244	0.313246	3.36393	0.186226	2.49455	110.523	16.074
457	8LM-331A-A33	393.321	37.8814	25.52	0.37431	35.5626	0.26579	0.009516	0.054959	99.6686		1.00504	0.56624	0.00841167	1.40658	0.0075555	0.000199667	0.00117267	2.9952	0.712979		0.189944	0.313298	3.41792	0.18616	2.49886	68.7642	18.1562
458	8LM-331A-A33	395.921	37.7182	25.6101	0.384758	35.6382	0.261963	-0.00031	0.070462	99.6834		1.00156	0.568725	0.00865383	1.41077	0.007453	-6.66667e-06	0.00150483	2.99866	0.712692		0.190406	0.312709	3.34988	0.186012	2.52498	-2101.7	14.3055
459	8LM-331A-A33	398.521	37.9377	25.4775	0.369103	35.6931	0.264724	0.000521	0.066973	99.8096		1.0047	0.564267	0.0082795	1.40917	0.00751133	1.08333e-05	0.0014265	2.99535	0.714068		0.189933	0.313769	3.45514	0.185885	2.50753	1239.13	15.0192
460	8LM-331A-A33	401.029	37.6974	25.6035	0.367269	35.6011	0.267572	0.005198	0.046056	99.5881		1.00184	0.569048	0.00826733	1.41046	0.00761883	0.000109167	0.000984333	2.99833	0.712531		0.190548	0.312919	3.4681	0.18619	2.48826	125.069	21.5579
461	8LM-331A-A33	403.629	37.9334	25.6382	0.357498	35.6022	0.266765	0.011345	0.068407	99.8778		1.00462	0.56785	0.0080195	1.40563	0.00756967	0.0002375	0.001457	2.99539	0.71226		0.189817	0.312545	3.53606	0.186095	2.49243	57.8488	14.7149
462	8LM-331A-A33	406.029	37.7656	25.6635	0.367825	35.7059	0.260826	0.001879	0.053613	99.8191		1.00132	0.56906	0.00826067	1.41134	0.00740967	3.93333e-05	0.00114317	2.99858	0.712654		0.19036	0.312504	3.46377	0.185891	2.53376	344.049	18.6075
463	8LM-331A-A33	408.629	37.8847	25.576	0.386562	35.6234	0.258609	0.0157	0.057614	99.8026		1.00402	0.566862	0.0086775	1.40744	0.00734333	0.000329	0.001228	2.99591	0.71288		0.189996	0.313018	3.33907	0.186063	2.54895	42.0996	17.3549
464	8LM-331A-A33	411.229	37.92	25.7028	0.376496	35.6176	0.262796	0.007079	0.053256	99.94		1.00395	0.5691	0.008443	1.40579	0.00745467	0.000148167	0.001134	2.99602	0.711832		0.189952	0.312297	3.40542	0.186168	2.52053	92.1154	18.7318
465	8LM-331A-A33	413.829	37.8723	25.5382	0.378113	35.6294	0.262947	-0.00254	0.062259	99.7407		1.00412	0.566263	0.00849133	1.40827	0.0074695	-5.33333e-05	0.0013275	2.99588	0.713216		0.18996	0.313141	3.39217	0.185958	2.51782	-252.95	16.0999
466	8LM-331A-A33	416.229	37.6839	25.668	0.391876	35.7168	0.261255	0.003475	0.066409	99.7917		0.999955	0.569613	0.00880783	1.4129	0.00742767	7.28333e-05	0.00141717	3.0002	0.712681		0.190513	0.312344	3.30541	0.185818	2.52987	186.48	15.1414
467	8LM-331A-A33	418.829	37.7904	25.5812	0.377147	35.69	0.25975	0.008142	0.059161	99.7658		1.00228	0.567403	0.0084725	1.41113	0.00738117	0.000170667	0.001262	2.9981	0.71322		0.190238	0.312944	3.39952	0.185861	2.5406	80.1967	16.9158
468	8LM-331A-A33	421.429	37.7049	25.5423	0.384872	35.6208	0.258031	0.004806	0.076362	99.5921		1.00195	0.567643	0.00866283	1.41114	0.00734667	0.000101	0.001632	2.99848	0.713134		0.190366	0.313018	3.34776	0.18597	2.5515	135.074	13.2427
469	8LM-331A-A33	423.937	37.896	25.6665	0.370467	35.6914	0.267484	0.009705	0.062492	99.964		1.00306	0.568153	0.00830583	1.40836	0.00758567	0.000203167	0.00133033	2.997	0.712547		0.190098	0.312642	3.44723	0.186021	2.4898	67.5059	16.062
470	8LM-331A-A33	426.537	37.9062	25.677	0.355947	35.7033	0.272643	0.012333	0.055062	99.9825		1.00305	0.568227	0.007978	1.40843	0.00772983	0.000258	0.00117183	2.99685	0.712531		0.190001	0.312466	3.54926	0.185912	2.45523	53.3192	18.1358
471	8LM-331A-A33	428.937	37.7607	25.6675	0.381953	35.6267	0.263529	0.004914	0.067886	99.7732		1.00199	0.569603	0.00858483	1.40934	0.00749233	0.000103167	0.00144883	2.99856	0.712168		0.190336	0.312426	3.36887	0.18611	2.51491	132.227	14.8297
472	8LM-331A-A33	431.537	37.8126	25.4305	0.38288	35.6444	0.258363	0.013389	0.05061	99.5927		1.00382	0.564598	0.0086095	1.41067	0.00734883	0.000281	0.0010805	2.99642	0.714167		0.190116	0.313833	3.36091	0.185875	2.54961	49.1669	19.6544
473	8LM-331A-A33	434.137	37.9444	25.5587	0.367873	35.7407	0.26497	0.005321	0.069725	99.9517		1.00384	0.565485	0.0082435	1.4096	0.00751067	0.000111333	0.0014835	2.99627	0.71369		0.189807	0.313056	3.46167	0.185671	2.50434	122.143	14.4444
474	8LM-331A-A33	436.737	37.7984	25.5227	0.377309	35.5656	0.26651	0.007788	0.059939	99.5982		1.00375	0.566822	0.00848683	1.40799	0.00758283	0.0001635	0.00128017	2.99608	0.712974		0.190219	0.313351	3.39886	0.18621	2.49467	83.8112	16.7062
475	8LM-331A-A33	439.137	38.0017	25.6164	0.366674	35.8021	0.256953	0.002912	0.066035	100.113		1.00381	0.565888	0.008204	1.40984	0.00727217	6.08333e-05	0.00140283	2.99648	0.71358		0.189783	0.312891	3.4722	0.185629	2.56165	222.423	15.2259
476	8LM-331A-A33	441.737	37.8445	25.6373	0.370555	35.7163	0.268555	0.009739	0.064006	99.911		1.00226	0.567825	0.00831233	1.41013	0.00762033	0.000204	0.00136333	2.99771	0.712922		0.19017	0.312708	3.44526	0.185875	2.48176	67.2462	15.6904
477	8LM-331A-A33	444.245	37.9682	25.5607	0.385946	35.7334	0.265061	0.00286	0.062575	99.9787		1.00416	0.565357	0.00864583	1.40888	0.007511	5.98333e-05	0.001331	2.99595	0.713633		0.18974	0.313045	3.3419	0.185691	2.50372	226.327	16.0225
481	8LM-331A-A20	0	38.7874	20.5957	0.293591	39.497	0.325426	0.010687	0.086057	99.5959		1.0034	0.445577	0.006433	1.52321	0.00901983	0.0002185	0.0017905	2.98965	0.77368		0.188012	0.350556	4.07382	0.173743	2.16485	61.3775	11.648
482	8LM-331A-A20	3.05941	38.4651	20.3731	0.29989	39.6479	0.267144	0.021882	0.074825	99.1498		1.00088	0.443338	0.0066095	1.53798	0.00744767	0.000450167	0.00156583	2.99827	0.77624		0.188862	0.352536	4.00788	0.173324	2.48423	30.5091	13.2942
483	8LM-331A-A20	5.12096	38.5253	20.4919	0.302741	39.6387	0.27575	0.022028	0.08528	99.3417		1.00099	0.445278	0.00666267	1.53539	0.0076765	0.0004525	0.001782	2.99823	0.775188		0.188706	0.351466	3.97976	0.173402	2.42923	30.3146	11.7468
484	8LM-331A-A20	8.18038	38.4503	20.5839	0.323732	39.4732	0.259036	0.014605	0.078989	99.1838		1.00126	0.448272	0.0071405	1.53238	0.00722733	0.000300667	0.00165433	2.99823	0.773674		0.188883	0.350637	3.78453	0.17384	2.53957	45.1867	12.6361
485	8LM-331A-A20	10.2684	38.3725	20.614	0.30055	39.32	0.25459	0.015424	0.075915	98.953		1.00181	0.450082	0.00664633	1.53036	0.0071215	0.000318333	0.001594	2.99793	0.772737		0.18902	0.350279	4.0017	0.174173	2.57063	42.8288	13.1209
486	8LM-331A-A20	12.33	38.3765	20.556	0.31714	39.2886	0.267715	0.011352	0.081823	98.8991		1.00236	0.449017	0.00701617	1.52982	0.007492	0.0002345	0.00171883	2.99765	0.77309		0.189047	0.350873	3.84357	0.174276	2.48079	57.8308	12.2221
487	8LM-331A-A20	15.3894	38.4804	20.8261	0.31962	39.3364	0.251913	0.011125	0.076034	99.3016		1.00182	0.453445	0.00704817	1.52672	0.007027	0.000229	0.001592	2.99789	0.771007		0.18879	0.348506	3.82198	0.174266	2.591	58.9865	13.1109
488	8LM-331A-A20	17.4775	38.49	21.0738	0.331188	39.2879	0.267241	0.018931	0.093847	99.5629		1.00074	0.458228	0.00729367	1.52281	0.00744467	0.000389167	0.00196233	2.99887	0.768693		0.188789	0.346397	3.72315	0.174528	2.48466	35.1081	10.7526
489	8LM-331A-A20	20.5188	38.3353	20.9416	0.326278	39.1458	0.260132	0.015622	0.083153	99.1079		1.00102	0.457317	0.0072165	1.52385	0.00727783	0.0003225	0.00174633	2.99875	0.769168		0.18915	0.347484	3.76423	0.174794	2.53241	42.3139	12.0499
490	8LM-331A-A20	22.6069	38.3398	21.1166	0.335404	39.1253	0.261867	0.022459	0.093806	99.2952		1.00014	0.460682	0.007411	1.52154	0.00731917	0.000463167	0.001968	2.99953	0.767594		0.189118	0.34593	3.68775	0.174909	2.5203	29.7482	10.7577
491	8LM-331A-A20	25.6663	38.2967	21.1283	0.325715	39.0656	0.255436	0.01636	0.087211	99.1753		1.00032	0.46154	0.00720633	1.52121	0.00714867	0.000337833	0.00183217	2.9996	0.767222		0.189248	0.345874	3.7699	0.175075	2.56579	40.4503	11.5251
492	8LM-331A-A20	27.7544	38.4473	21.3482	0.340363	39.1675	0.265307	0.015799	0.072985	99.6575		1.00002	0.464373	0.0074985	1.51874	0.00739367	0.000324833	0.00152683	2.99987	0.765836		0.189032	0.344334	3.65202	0.17506	2.49962	41.8875	13.6637
493	8LM-331A-A20	30.7958	38.197	21.2726	0.314206	39.0653	0.253381	0.011798	0.079661	99.1939		0.998337	0.464978	0.006956	1.52213	0.0070955	0.000243833	0.0016745	3.00142	0.766003		0.189544	0.344696	3.87416	0.175157	2.58111	55.6851	12.5629
494	8LM-331A-A20	32.8838	38.3904	21.3878	0.307326	38.8973	0.262202	0.016983	0.062775	99.3248		1.00188	0.466793	0.00679333	1.51331	0.0073315	0.0003505	0.0013175	2.99778	0.764258		0.189001	0.343743	3.93993	0.175589	2.51889	39.0062	15.7732
495	8LM-331A-A20	34.9719	37.5014	21.3642	0.331809	38.4645	0.223719	0.014055	0.074835	97.9745		0.994707	0.473913	0.00745467	1.52097	0.006358	0.000294667	0.0015965	3.0053	0.762436		0.191323	0.34382	3.72017	0.17671	2.82484	46.9025	13.3447
496	8LM-331A-A20	38.0133	38.5439	21.4195	0.307582	38.9637	0.257029	0.012994	0.074259	99.579		1.00313	0.466203	0.00678033	1.51173	0.00716717	0.000267333	0.00155433	2.99683	0.764298		0.188701	0.343653	3.93931	0.175523	2.55626	50.6857	13.4397
497	8LM-331A-A20	40.1013	38.3392	21.4529	0.320365	39.0322	0.247008	0.01319	0.090875	99.4957		0.999572	0.467758	0.00707483	1.51708	0.0069	0.000271833	0.0019055	3.00056	0.764334		0.189189	0.343226	3.81912	0.175336	2.62931	49.9278	11.0972
498	8LM-331A-A20	43.1607	38.4248	21.6586	0.316253	38.9306	0.254103	0.015115	0.075517	99.675		1.00056	0.471658	0.00697533	1.51125	0.00708933	0.000311167	0.0015815	2.99943	0.762139		0.188973	0.341578	3.85771	0.175677	2.5769	43.708	13.2323
499	8LM-331A-A20	45.2223	38.5088	21.8083	0.328612	38.8246	0.252319	0.005022	0.078145	99.8058		1.00188	0.474505	0.0072415	1.50583	0.0070335	0.000103333	0.00163517	2.99822	0.760391		0.188787	0.340437	3.74991	0.17604	2.59078	129.445	12.8172
500	8LM-331A-A20	48.2817	38.452	21.7151	0.326239	38.7922	0.248956	0.013302	0.077851	99.6256		1.00202	0.473243	0.007201	1.50701	0.006951	0.000274	0.00163167	2.99834	0.761019		0.188858	0.341065	3.76864	0.17602	2.61482	49.5161	12.8564
501	8LM-331A-A20	50.3698	38.3562	21.8961	0.298705	38.7113	0.253761	0.004915	0.073664	99.5946		1.00064	0.477723	0.0066005	1.50555	0.007093	0.000101333	0.00154567	2.99926	0.759124		0.189108	0.339594	4.02861	0.17629	2.57938	132.185	13.5571
502	8LM-331A-A20	52.4313	38.3052	21.9162	0.326752	38.6542	0.263841	0.006619	0.075081	99.5479		1.0002	0.478585	0.00722667	1.50467	0.00738133	0.000136667	0.00157667	2.99977	0.758686		0.189139	0.339252	3.76338	0.176367	2.50738	98.3937	13.3094
503	8LM-331A-A20	55.4907	38.3045	22.0747	0.336281	38.5538	0.258869	0.012407	0.069026	99.6096		1.00018	0.482047	0.0074375	1.50076	0.00724217	0.000256167	0.0014495	2.99937	0.756886		0.189226	0.338148	3.68595	0.176771	2.54307	53.0112	14.4343
504	8LM-331A-A20	57.5788	38.3412	22.1524	0.336141	38.4498	0.270636	0.011197	0.067757	99.6291		1.00115	0.483745	0.00743433	1.49672	0.0075715	0.000231167	0.00142283	2.99827	0.755741		0.189114	0.337529	3.68749	0.177059	2.46396	58.6283	14.6965
505	8LM-331A-A20	60.6202	38.3	22.0344	0.328752	38.3962	0.260218	0.011494	0.053676	99.3847		1.0019	0.482052	0.00728433	1.49737	0.00729333	0.000237667	0.00112933	2.99727	0.756468		0.189235	0.338516	3.74928	0.177155	2.53395	57.1428	18.3794
506	8LM-331A-A20	62.7082	38.275	22.0875	0.32542	38.5281	0.256011	0.016013	0.062668	99.5507		1.00003	0.482627	0.00720167	1.50069	0.00716683	0.000330833	0.00131683	2.99937	0.756657		0.18923	0.337923	3.77615	0.17677	2.56238	41.2929	15.8281
507	8LM-331A-A20	65.7676	38.3	22.2469	0.324586	38.4312	0.265387	0.009572	0.066622	99.6443		1.00048	0.486007	0.00718183	1.4966	0.00742767	0.000197667	0.00139967	2.99929	0.754865		0.189224	0.336782	3.78554	0.177145	2.49857	68.3996	14.9393
508	8LM-331A-A20	67.8557	38.3463	22.3021	0.352309	38.2971	0.264806	0.012226	0.058882	99.6337		1.00185	0.487288	0.00779633	1.49162	0.0074125	0.0002525	0.00123717	2.99745	0.753758		0.189152	0.336471	3.5631	0.177571	2.50349	53.8026	16.8289
509	8LM-331A-A20	69.9173	38.3589	22.4809	0.345262	38.3262	0.267237	0.018195	0.071045	99.8677		1.00075	0.490497	0.00762967	1.49063	0.00747	0.000375333	0.00149067	2.99884	0.752415		0.189082	0.334987	3.6165	0.177537	2.4868	36.4887	14.0605
510	8LM-331A-A20	72.9767	38.2747	22.4861	0.335278	38.2127	0.266432	0.012697	0.073494	99.6614		1.00083	0.491732	0.00742583	1.48961	0.0074645	0.0002625	0.00154567	2.99887	0.751818		0.189266	0.334896	3.69606	0.177806	2.4919	51.8275	13.6135
512	8LM-331A-A20	78.1061	38.3682	22.6159	0.340911	38.1847	0.256223	0.011254	0.075052	99.8522		1.00165	0.493767	0.00753833	1.4861	0.00716683	0.000232333	0.00157583	2.99803	0.750606		0.188972	0.333813	3.64994	0.177882	2.56184	58.3194	13.3444
513	8LM-331A-A20	80.1942	38.1712	22.5744	0.316786	38.0343	0.256676	0.018921	0.064376	99.4367		1.00093	0.49505	0.007036	1.48682	0.00721133	0.000392333	0.00135767	2.9988	0.750211		0.189448	0.334084	3.85577	0.178227	2.5583	35.1067	15.4505
514	8LM-331A-A20	83.2536	38.2874	22.6518	0.344333	37.9305	0.262611	0.01012	0.060698	99.5475		1.00286	0.496195	0.00763933	1.48111	0.00737	0.0002095	0.00127867	2.99667	0.749055		0.189123	0.333489	3.62299	0.178518	2.51695	64.7331	16.3514
515	8LM-331A-A20	85.3151	38.2323	22.7767	0.343058	37.9541	0.261054	0.019049	0.068042	99.6543		1.00116	0.498805	0.00760917	1.48165	0.00732433	0.000394333	0.001433	2.99838	0.748137		0.189255	0.332487	3.63298	0.178501	2.52745	34.8762	14.659
516	8LM-331A-A20	87.4032	38.2257	22.6899	0.35227	37.9351	0.260327	0.013065	0.073106	99.5495		1.00174	0.497275	0.00781933	1.48203	0.0073095	0.000270667	0.00154083	2.99799	0.748763		0.189362	0.33331	3.56381	0.178607	2.5337	50.3971	13.6926
517	8LM-331A-A20	90.4626	38.0699	22.8558	0.341981	37.9874	0.259243	0.005828	0.064095	99.5842		0.998452	0.50131	0.007597	1.48525	0.00728483	0.000120833	0.001352	3.00137	0.747649		0.189699	0.331884	3.64181	0.178458	2.54011	111.599	15.5258
518	8LM-331A-A20	92.5242	38.1285	22.8592	0.354231	37.8616	0.25911	0.011165	0.069988	99.5438		1.00024	0.50151	0.007871	1.4807	0.00728283	0.0002315	0.00147667	2.99931	0.746995		0.189523	0.33185	3.54813	0.178784	2.54111	58.7618	14.2744
519	8LM-331A-A20	95.5836	38.1556	22.8761	0.362882	37.8757	0.268355	0.012082	0.049881	99.6006		1.00039	0.501603	0.00805883	1.48043	0.0075385	0.0002505	0.00105183	2.99933	0.746925		0.189495	0.331818	3.48643	0.178789	2.47898	54.3974	19.7735
520	8LM-331A-A20	97.6716	38.2345	22.9387	0.350374	37.8365	0.262585	0.016767	0.057662	99.6971		1.0015	0.50249	0.0077735	1.47748	0.00736933	0.000347167	0.00121467	2.99817	0.746213		0.189306	0.331388	3.57855	0.178933	2.51804	39.4951	17.1968
521	8LM-331A-A20	100.713	38.1505	23.1795	0.352819	37.89	0.265592	0.018388	0.05893	99.9157		0.998508	0.507363	0.00782167	1.4784	0.00744783	0.0003805	0.0012405	3.00116	0.744499		0.189594	0.32967	3.56184	0.178953	2.49849	36.1121	16.855
522	8LM-331A-A20	102.801	38.2187	23.019	0.33661	37.7881	0.261154	0.014763	0.077847	99.7162		1.00128	0.50435	0.00746967	1.47588	0.00733067	0.000305833	0.00164033	2.99826	0.745307		0.189371	0.330815	3.68754	0.179122	2.52833	44.7178	12.9089
523	8LM-331A-A20	105.86	38.2488	23.2683	0.36492	37.6974	0.265111	0.006025	0.068243	99.9188		1.00113	0.509333	0.00809033	1.47095	0.00743467	0.000124667	0.0014365	2.99849	0.742797		0.189259	0.328922	3.47382	0.179438	2.50126	108.038	14.6434
524	8LM-331A-A20	107.949	38.3231	23.3392	0.356239	37.6769	0.258033	0.011838	0.058867	100.024		1.00199	0.510335	0.00788933	1.46857	0.0072285	0.000244667	0.00123783	2.9975	0.742113		0.189013	0.32833	3.53533	0.179461	2.54947	55.4882	16.8709
525	8LM-331A-A20	110.01	38.1503	23.2421	0.353661	37.5828	0.266893	0.010265	0.054823	99.6608		1.00123	0.51012	0.00786167	1.47041	0.00750467	0.000213	0.00115717	2.99849	0.742432		0.189573	0.329238	3.55655	0.179789	2.4903	63.8671	18.0785
526	8LM-331A-A20	113.07	38.045	23.3429	0.346257	37.6198	0.267619	0.013244	0.073645	99.7085		0.998942	0.51258	0.00770083	1.47256	0.00752883	0.000275	0.00155517	3.00114	0.741792		0.189914	0.328566	3.61406	0.179802	2.48622	49.7503	13.6297
527	8LM-331A-A20	115.131	38.0404	23.3386	0.350464	37.3776	0.267846	0.009856	0.059662	99.4444		1.00128	0.51375	0.0078135	1.46669	0.00755367	0.000205167	0.001263	2.99855	0.740588		0.189391	0.327735	3.57273	0.17995	2.4783	66.3197	16.6332
528	8LM-331A-A20	118.19	38.1022	23.3736	0.358374	37.4077	0.259012	0.01287	0.065663	99.5794		1.00163	0.513867	0.00797983	1.466	0.00729533	0.0002675	0.00138833	2.99843	0.740454		0.189162	0.327357	3.51294	0.179821	2.53739	51.0145	15.1665
529	8LM-331A-A20	120.279	38.1894	23.5916	0.348679	37.4313	0.267877	0.014434	0.057842	99.9011		1.00119	0.517243	0.00774267	1.46293	0.0075245	0.000299167	0.00121967	2.99815	0.738789		0.188987	0.325872	3.58646	0.179879	2.47795	45.6114	17.1417
530	8LM-331A-A20	123.338	38.1074	23.6044	0.352354	37.4604	0.262233	0.010126	0.058693	99.8556		0.999935	0.51799	0.00783133	1.46538	0.0073725	0.00021	0.00123867	2.99996	0.738833		0.189683	0.326588	3.56764	0.180267	2.52213	64.7271	16.9458
531	8LM-331A-A20	125.4	38.0101	23.5209	0.346015	37.2839	0.262686	0.013503	0.057931	99.495		1.00082	0.517932	0.00771683	1.46349	0.00741067	0.000281167	0.00122683	2.99887	0.738606		0.190033	0.327385	3.61829	0.180814	2.52061	48.835	17.1709
532	8LM-331A-A20	127.488	38.0812	23.7055	0.364714	37.3015	0.242676	0.013147	0.064073	99.7728		1.00059	0.520908	0.008117	1.46113	0.00683183	0.000273167	0.001354	2.9992	0.737185		0.18983	0.326011	3.48016	0.180826	2.66814	50.1185	15.5909
533	8LM-331A-A20	130.547	38.169	23.7693	0.357861	37.4501	0.262176	0.007745	0.064261	100.08		0.999892	0.520743	0.0079405	1.46255	0.00735867	0.0001605	0.00135383	3	0.737435		0.189594	0.325528	3.52874	0.180431	2.52361	84.3306	15.5449
534	8LM-331A-A20	132.609	38.1206	23.7343	0.386576	37.28	0.262606	0.01022	0.06696	99.8613		1.00089	0.521153	0.00859717	1.4592	0.0073875	0.000212167	0.001414	2.99885	0.736838		0.189648	0.32568	3.33368	0.180832	2.52009	64.1602	14.9427
535	8LM-331A-A20	135.668	38.0662	23.7075	0.378376	37.2355	0.25603	0.013022	0.077213	99.7338		1.00078	0.521253	0.00842583	1.45939	0.007212	0.000270667	0.00163267	2.99896	0.736826		0.189742	0.325781	3.38546	0.180902	2.56562	50.5649	13.0401
536	8LM-331A-A20	137.756	38.0895	23.8125	0.363705	37.1512	0.258246	0.007794	0.062178	99.7451		1.00156	0.52365	0.0081005	1.45633	0.00727567	0.000162	0.001315	2.99839	0.735527		0.189644	0.325001	3.48517	0.181129	2.5496	83.7655	16.0406
537	8LM-331A-A20	140.797	38.1739	23.7469	0.344358	37.143	0.255563	0.0139	0.06123	99.7389		1.00314	0.521873	0.00766467	1.45507	0.0071955	0.000288833	0.001294	2.99652	0.73602		0.189462	0.325556	3.62971	0.181154	2.56933	47.4395	16.2792
538	8LM-331A-A20	142.885	38.1078	23.9864	0.343868	37.1495	0.25056	0.006519	0.07159	99.9162		1.00093	0.526892	0.00765033	1.45465	0.00705133	0.000135333	0.00151233	2.99882	0.7341		0.189675	0.323892	3.63482	0.181272	2.60666	99.9668	14.0262
539	8LM-331A-A20	145.945	38.1091	23.9319	0.358187	37.2071	0.253652	0.008733	0.061089	99.9298		1.00069	0.525547	0.00796667	1.4565	0.00713633	0.000181333	0.00129017	2.99931	0.734846		0.189723	0.324363	3.52719	0.181141	2.58432	74.9129	16.3285
540	8LM-331A-A20	148.006	38.1052	23.8802	0.359684	37.1504	0.25709	0.004369	0.062987	99.8199		1.00147	0.524873	0.008007	1.45556	0.00723933	9.08333e-05	0.00133133	2.99856	0.73497		0.189817	0.324887	3.51801	0.181361	2.56075	148.741	15.8629
541	8LM-331A-A20	150.094	37.9074	24.0388	0.348202	37.1071	0.272757	0.010478	0.065023	99.7498		0.998278	0.529425	0.007767	1.45679	0.007696	0.000218167	0.00137717	3.00156	0.733451		0.190183	0.323475	3.60115	0.181403	2.453	62.5861	15.3811
542	8LM-331A-A20	153.154	38.1487	23.9601	0.378138	37.091	0.259689	0.011089	0.054473	99.9032		1.00206	0.52634	0.00841317	1.45243	0.0073085	0.000230333	0.00115083	2.99793	0.734006		0.189645	0.324242	3.39038	0.181505	2.54181	59.2398	18.2412
543	8LM-331A-A20	155.215	38.0015	24.0878	0.376913	37.0983	0.272332	0.008359	0.058338	99.9035		0.999187	0.529673	0.00839417	1.45417	0.007672	0.000173833	0.00123367	3.0005	0.733006		0.189999	0.323257	3.39808	0.18151	2.45665	78.2194	17.078
544	8LM-331A-A20	158.275	38.1024	24.1997	0.366803	36.958	0.267475	0.011559	0.058504	99.9644		1.00139	0.531897	0.00816533	1.44802	0.00753183	0.000240167	0.00123667	2.99848	0.731354		0.189638	0.322357	3.46572	0.181851	2.48749	56.8366	17.03
545	8LM-331A-A20	160.363	38.0408	24.2595	0.343022	36.9965	0.253803	0.010548	0.065941	99.9701		1.00005	0.533358	0.00763817	1.44993	0.00714883	0.000219167	0.00139417	2.99974	0.731074		0.189816	0.321941	3.6422	0.181775	2.58265	62.1749	15.1832
546	8LM-331A-A20	163.404	37.9256	24.1744	0.358115	36.9021	0.259918	0.01405	0.057312	99.6915		0.999842	0.53299	0.00799683	1.45032	0.00734183	0.000292833	0.00121517	3	0.731262		0.190059	0.322443	3.52678	0.181958	2.53827	46.9299	17.3681
547	8LM-331A-A20	165.492	38.0926	24.2514	0.368494	37.0169	0.26457	0.017334	0.064135	100.075		1.00029	0.53258	0.00819617	1.4491	0.00744367	0.000359833	0.0013545	2.99932	0.731248		0.189701	0.322039	3.45453	0.181744	2.50726	38.2527	15.5946
548	8LM-331A-A20	167.58	38.1623	24.2912	0.343788	36.8689	0.257578	0.020586	0.064022	100.008		1.00262	0.533722	0.00765033	1.44402	0.00725067	0.000427667	0.00135283	2.99704	0.730136		0.189493	0.321765	3.6368	0.182142	2.55583	32.3721	15.6228
549	8LM-331A-A20	170.64	38.01	24.2805	0.359566	36.8724	0.255619	0.006324	0.062481	99.8469		1.00069	0.534595	0.00801817	1.44716	0.0072105	0.000131667	0.001323	2.99913	0.730242		0.189951	0.32191	3.51872	0.182189	2.57051	103.039	15.9976
550	8LM-331A-A20	172.701	37.9633	24.2405	0.374483	36.7665	0.254789	0.009822	0.068329	99.6777		1.00117	0.534625	0.00836517	1.44547	0.00719933	0.000204833	0.00144933	2.99849	0.730001		0.18987	0.321852	3.41162	0.182288	2.57397	66.6556	14.6695
551	8LM-331A-A20	175.761	37.8715	24.2717	0.362757	36.8933	0.262763	0.013833	0.070322	99.7462		0.998532	0.535198	0.00810133	1.45015	0.007423	0.000288333	0.00149117	3.00118	0.730425		0.190162	0.321678	3.49288	0.181992	2.51808	47.6398	14.2739
552	8LM-331A-A20	177.849	37.9925	24.2441	0.374409	36.7143	0.25276	0.011855	0.064406	99.6543		1.00216	0.534823	0.00836533	1.44374	0.0071435	0.000247333	0.00136633	2.99785	0.729692		0.189853	0.321949	3.41345	0.182494	2.5898	55.4258	15.5307
553	8LM-331A-A20	180.89	37.9421	24.2964	0.360391	36.8634	0.261401	0.016233	0.064196	99.8041		0.999672	0.535357	0.00804283	1.44792	0.00737917	0.000338167	0.00136033	3.00007	0.730065		0.190085	0.321714	3.51204	0.182185	2.52905	40.7735	15.5853
554	8LM-331A-A20	182.978	38.03	24.4778	0.364552	36.8256	0.268514	0.0186	0.050953	100.036		1.00024	0.538412	0.0081215	1.44392	0.00756683	0.000386833	0.00107783	2.99972	0.728394		0.189797	0.320401	3.48209	0.182304	2.48059	35.7074	19.472
555	8LM-331A-A20	185.066	37.8911	24.4575	0.371651	36.8104	0.264771	0.007768	0.062024	99.8652		0.998697	0.539103	0.00829717	1.44637	0.00747717	0.000161833	0.00131483	3.00143	0.728477		0.190124	0.320444	3.43221	0.182311	2.50493	84.0245	16.1081
556	8LM-331A-A20	188.108	37.8743	24.3878	0.374039	36.749	0.254528	0.00946	0.060346	99.7095		0.999443	0.538208	0.00836033	1.44568	0.00719633	0.000197333	0.00128067	3.00037	0.728711		0.190159	0.320917	3.41596	0.182447	2.57664	69.1836	16.5365
557	8LM-331A-A20	190.196	37.9001	24.6065	0.386284	36.763	0.248318	0.025518	0.06054	99.9903		0.998298	0.542042	0.00861833	1.44359	0.007008	0.0005315	0.0012825	3.00138	0.727019		0.190146	0.319508	3.33776	0.182552	2.62371	26.3056	16.4981
558	8LM-331A-A20	193.255	37.9869	24.4131	0.389258	36.6547	0.25791	0.007071	0.063252	99.7722		1.00157	0.538315	0.00869317	1.44076	0.00728583	0.000147333	0.00134133	2.99812	0.727997		0.189912	0.320862	3.31908	0.182775	2.55338	92.2491	15.8136
559	8LM-331A-A20	195.317	37.8932	24.6577	0.376504	36.6967	0.2521	0.021071	0.055737	99.953		0.998708	0.543495	0.00840517	1.44185	0.007119	0.000439	0.0011815	3.00119	0.726246		0.190084	0.319044	3.39993	0.182679	2.59439	31.6282	17.8604
560	8LM-331A-A20	198.376	37.9627	24.4937	0.350714	36.8002	0.266205	0.009141	0.04832	99.931		0.999638	0.539393	0.00782233	1.44461	0.0075105	0.000190333	0.00102333	3.00019	0.728129		0.19	0.320332	3.58374	0.182399	2.49622	71.583	20.5012
561	8LM-331A-A20	200.464	37.973	24.4706	0.371819	36.6666	0.262005	0.007665	0.052434	99.8041		1.00113	0.53954	0.00830317	1.44111	0.007401	0.000159833	0.00111183	2.99875	0.727595		0.189833	0.320278	3.43033	0.182643	2.5232	85.1182	18.9333
562	8LM-331A-A20	203.506	37.8036	24.5346	0.356572	36.5943	0.27016	0.005146	0.055649	99.62		0.999258	0.542362	0.00798333	1.44202	0.00765117	0.0001075	0.001183	3.00057	0.726685		0.19033	0.319911	3.53921	0.182925	2.46938	126.296	17.8868
563	8LM-331A-A20	205.594	37.6442	24.534	0.37541	36.5975	0.262951	0.007866	0.051897	99.4738		0.99721	0.543527	0.0084235	1.44528	0.00746317	0.000164833	0.00110567	3.00318	0.726708		0.190787	0.319945	3.40802	0.182961	2.51777	82.9944	19.1386
564	8LM-331A-A20	208.653	37.924	24.5621	0.366173	36.4423	0.264227	0.002129	0.047101	99.608		1.00226	0.542872	0.00819683	1.43578	0.00748183	4.45e-05	0.00100117	2.99764	0.725636		0.190004	0.319768	3.47103	0.183358	2.50914	303.758	21.0206
565	8LM-331A-A20	210.741	37.8457	24.5033	0.361298	36.5678	0.251426	0.001965	0.055565	99.5871		1.00039	0.541682	0.00808933	1.44101	0.00712083	4.1e-05	0.00118133	2.99952	0.726795		0.19026	0.320204	3.50566	0.183026	2.6003	329.021	17.9156
566	8LM-331A-A20	212.803	37.8232	24.646	0.377754	36.5237	0.257384	0.014883	0.0574	99.7003		0.999545	0.544697	0.00845567	1.43891	0.00728767	0.000311	0.00122	3.00043	0.725401		0.190199	0.319032	3.39106	0.183104	2.55547	44.3388	17.3604
567	8LM-331A-A20	215.862	37.8621	24.6294	0.366118	36.5474	0.257131	0.013458	0.06322	99.7388		0.999958	0.543995	0.00819017	1.43896	0.007276	0.000281	0.00134283	3	0.725664		0.190121	0.319185	3.47025	0.183051	2.55757	48.929	15.8215
568	8LM-331A-A20	217.95	37.9028	24.6354	0.357593	36.4917	0.256562	0.005599	0.050053	99.6997		1.00125	0.544245	0.00800117	1.43707	0.0072615	0.000117	0.00106333	2.999	0.725311		0.190048	0.319232	3.53207	0.183235	2.56228	116.164	19.8195
569	8LM-331A-A20	220.992	37.8746	24.6223	0.357892	36.7138	0.255392	0.012582	0.056401	99.893		0.998657	0.542952	0.00799317	1.44315	0.00721517	0.000262333	0.001196	3.00143	0.726625		0.190112	0.319246	3.52872	0.18259	2.56995	52.2602	17.6533
570	8LM-331A-A20	223.08	37.8312	24.6106	0.355302	36.4517	0.259246	0.008817	0.051429	99.5683		1.00066	0.544403	0.00796017	1.43736	0.007347	0.000184333	0.001094	2.99901	0.725294		0.190118	0.319195	3.54672	0.183225	2.54166	74.1008	19.2946
571	8LM-331A-A20	226.139	37.8861	24.6806	0.36535	36.5071	0.262036	0.006965	0.061948	99.7701		1.00038	0.545015	0.00817133	1.43708	0.00741333	0.000145333	0.0013155	2.99952	0.72503		0.190052	0.318841	3.47581	0.183177	2.52326	93.5654	16.1353
572	8LM-331A-A20	228.201	37.6867	24.6523	0.366369	36.4764	0.257447	0.009772	0.062181	99.5112		0.998212	0.546082	0.0082195	1.44033	0.00730617	0.000204667	0.00132467	3.00168	0.725091		0.190494	0.318859	3.46706	0.183179	2.55411	66.9535	16.0708
573	8LM-331A-A20	230.289	38.0729	24.8177	0.356722	36.5307	0.271404	0.008635	0.054488	100.113		1.0019	0.546177	0.00795117	1.43311	0.00765217	0.000179667	0.00115317	2.99812	0.724054		0.189601	0.318019	3.53885	0.183192	2.46156	75.6923	18.2639
574	8LM-331A-A20	233.348	37.819	24.6818	0.370295	36.509	0.264493	0.008278	0.054269	99.7071		0.999443	0.545495	0.00828883	1.43834	0.007489	0.000173	0.0011535	3.00039	0.725031		0.190209	0.318793	3.4412	0.183154	2.50617	78.8811	18.3261
575	8LM-331A-A20	235.41	37.8879	24.6376	0.370735	36.4815	0.25379	0.003297	0.060754	99.6956		1.00099	0.544367	0.00829633	1.43687	0.007184	6.88333e-05	0.001291	2.99907	0.725239		0.190042	0.319129	3.43845	0.183229	2.58174	196.458	16.4385
576	8LM-331A-A20	238.469	37.8505	24.7654	0.378832	36.3587	0.258012	0.004634	0.04974	99.6658		1.00093	0.5477	0.00848533	1.43336	0.00731033	9.68333e-05	0.00105783	2.99894	0.723532		0.190127	0.318268	3.38489	0.183618	2.55149	140.084	19.9449
577	8LM-331A-A20	240.557	37.8861	24.8009	0.366476	36.5417	0.266307	0.009361	0.062038	99.9329		0.99946	0.547165	0.00818883	1.43711	0.00752717	0.000195167	0.00131633	3.00096	0.724249		0.190083	0.318075	3.46871	0.18316	2.4947	69.8981	16.1191
578	8LM-331A-A20	243.598	37.7074	24.7414	0.367271	36.4904	0.262095	0.009382	0.067592	99.6455		0.997807	0.54753	0.00823183	1.4395	0.007431	0.000196333	0.0014385	3.00214	0.724448		0.190585	0.318499	3.46362	0.183318	2.52357	69.7466	14.8493
579	8LM-331A-A20	245.687	37.8331	24.7791	0.369672	36.5479	0.257852	0.012445	0.044335	99.8444		0.998783	0.547078	0.00826633	1.43839	0.0072935	0.000259833	0.000941333	3.00101	0.724459		0.190251	0.318267	3.44696	0.18315	2.55317	52.8373	22.2999
580	8LM-331A-A20	247.775	37.8563	24.7328	0.359343	36.4688	0.255516	0.011779	0.081451	99.766		1.00008	0.54643	0.00804083	1.43626	0.00723233	0.000246	0.0017305	3.00003	0.7244		0.190036	0.318319	3.51709	0.183227	2.56806	55.7258	12.4201
581	8LM-331A-A20	250.816	37.788	24.6061	0.356834	36.3268	0.265067	0.012246	0.065868	99.4209		1.00131	0.545283	0.008009	1.43502	0.0075255	0.0002565	0.00140367	2.99881	0.724646		0.190263	0.319289	3.53654	0.183628	2.50235	53.6632	15.2121
582	8LM-331A-A20	252.904	37.984	24.7288	0.366607	36.5293	0.26116	0.007669	0.071578	99.9491		1.00114	0.54508	0.0081845	1.43532	0.007375	0.000159833	0.00151733	2.99878	0.724763		0.189818	0.318558	3.46749	0.183157	2.52967	85.0847	14.0525
583	8LM-331A-A20	255.963	37.8215	24.6821	0.378112	36.3676	0.26338	0.01432	0.062735	99.5897		1.00076	0.546183	0.00847433	1.43457	0.00746683	0.000299667	0.001335	2.99909	0.724254		0.190228	0.318858	3.38984	0.183595	2.51444	46.0542	15.946
584	8LM-331A-A20	258.052	37.9469	24.8674	0.37168	36.4084	0.254056	0.006943	0.061826	99.9172		1.00118	0.548693	0.00830617	1.43203	0.00718167	0.000144833	0.00131183	2.99884	0.722983		0.189903	0.317629	3.43316	0.183544	2.58035	93.8705	16.1755
585	8LM-331A-A20	261.093	37.7307	24.7759	0.357433	36.5387	0.252811	0.016939	0.06682	99.7393		0.997527	0.547803	0.00800417	1.44011	0.00716133	0.000354167	0.00142083	3.00238	0.724433		0.190389	0.318034	3.53112	0.183059	2.58775	39.0641	15.0022
586	8LM-331A-A20	263.181	37.8617	24.7867	0.352616	36.4447	0.270398	0.012788	0.059393	99.7883		1.00011	0.547557	0.00788933	1.43514	0.00765267	0.000267	0.00126183	2.99987	0.723833		0.190063	0.31805	3.56775	0.183346	2.46687	51.4252	16.8027
587	8LM-331A-A20	266.24	37.8867	24.9458	0.380873	36.4407	0.277654	0.010909	0.051856	99.9945		0.999442	0.550343	0.00851033	1.43308	0.00784767	0.0002275	0.00110017	3.00055	0.722529		0.190116	0.317191	3.37329	0.18354	2.42256	60.1407	19.1712
588	8LM-331A-A20	268.302	37.8709	24.8269	0.3895	36.2707	0.261205	0.00588	0.058492	99.6836		1.00164	0.549155	0.00872583	1.43014	0.00740217	0.000123	0.00124417	2.99843	0.72255		0.190048	0.317828	3.31692	0.183882	2.52907	110.634	17.0598
589	8LM-331A-A20	270.39	37.886	24.8813	0.352758	36.4213	0.268399	0.011348	0.063669	99.8848		1.00014	0.54931	0.00788767	1.43334	0.0075915	0.000236833	0.00135183	2.99986	0.722942		0.190092	0.317576	3.56876	0.183541	2.48126	57.8469	15.7287
590	8LM-331A-A20	273.449	37.8038	24.9153	0.388098	36.3511	0.269367	0.010498	0.039005	99.7772		0.999427	0.550867	0.00869067	1.43267	0.00763	0.0002195	0.000829333	3.00033	0.722281		0.190255	0.317271	3.32608	0.183705	2.4743	62.4299	25.2668
591	8LM-331A-A20	275.511	37.8774	24.7512	0.365584	36.276	0.261145	0.008456	0.065019	99.6048		1.0021	0.547633	0.00819233	1.43075	0.0074025	0.000176833	0.0013835	2.99764	0.723192		0.190043	0.318355	3.47465	0.183842	2.52959	77.2587	15.4091
592	8LM-331A-A20	278.57	37.8476	24.8159	0.378248	36.3101	0.264221	0.008118	0.056313	99.6805		1.00104	0.54892	0.008474	1.43172	0.00748767	0.000169833	0.00119783	2.99901	0.722857		0.190128	0.317925	3.38894	0.183779	2.50853	80.4273	17.6953
593	8LM-331A-A20	280.658	37.8959	24.8697	0.354168	36.2998	0.265362	0.000449	0.063725	99.7491		1.0016	0.549718	0.00792883	1.43029	0.00751467	9.33333e-06	0.00135467	2.99842	0.722365		0.189929	0.31745	3.55608	0.183751	2.49995	1435.73	15.7063
594	8LM-331A-A20	283.7	37.7726	24.9007	0.37617	36.3709	0.273937	0.001502	0.058771	99.7546		0.998917	0.550718	0.00842617	1.4339	0.00776183	3.13333e-05	0.00125	3.00101	0.722507		0.190368	0.317398	3.40332	0.183678	2.44522	430.13	16.9873
595	8LM-331A-A20	285.788	37.7457	24.9728	0.369233	36.3515	0.26452	0.007828	0.068699	99.7803		0.998422	0.55243	0.00827267	1.43345	0.00749667	0.000163667	0.0014615	3.0017	0.721821		0.190514	0.317033	3.45173	0.183839	2.5079	83.402	14.6331
596	8LM-331A-A20	287.876	37.8942	24.8204	0.35636	36.3436	0.270533	0.007286	0.065084	99.7575		1.00134	0.54851	0.00797617	1.43171	0.0076595	0.000152167	0.00138317	2.99873	0.723005		0.189985	0.317858	3.54058	0.18366	2.46638	89.4787	15.3937
597	8LM-331A-A20	290.917	37.8666	24.8346	0.377723	36.2856	0.2664	0.01692	0.048408	99.6963		1.00139	0.54925	0.00846083	1.43053	0.00754833	0.000353833	0.0010295	2.99856	0.72257		0.190024	0.317725	3.39162	0.183803	2.49326	39.1218	20.4756
598	8LM-331A-A20	293.005	37.7755	24.8563	0.363646	36.2484	0.262528	0.019446	0.060564	99.5864		1.00041	0.550515	0.00815717	1.4311	0.00744917	0.000407167	0.00129	2.99933	0.722189		0.190341	0.317689	3.48919	0.183996	2.52046	34.1853	16.5034
599	8LM-331A-A20	296.065	37.7161	24.968	0.372912	36.3107	0.265164	0.014519	0.067236	99.7146		0.998337	0.552712	0.00836083	1.43285	0.00752017	0.000303833	0.00143133	3.00151	0.721634		0.190588	0.317061	3.42671	0.183953	2.50356	45.4509	14.9384
600	8LM-331A-A20	298.126	37.8542	24.9342	0.378943	36.3571	0.263085	0.012312	0.049431	99.8493		1.00004	0.550888	0.0084795	1.43188	0.00744667	0.000257167	0.00105033	3.00004	0.722161		0.190144	0.317184	3.38508	0.183719	2.51663	53.3896	20.0761
601	8LM-331A-A20	301.186	37.755	24.8668	0.366368	36.4344	0.264379	0.008087	0.060196	99.7552		0.99844	0.549962	0.0082065	1.4364	0.007491	0.000169167	0.00128033	3.00194	0.72313		0.190401	0.317586	3.46944	0.183469	2.50746	80.7302	16.5961
602	8LM-331A-A20	303.274	37.6905	24.8405	0.368115	36.4242	0.27694	0.008607	0.0494	99.6583		0.997662	0.54989	0.00825333	1.43733	0.00785417	0.000180167	0.00105167	3.00222	0.723286		0.190549	0.317724	3.45688	0.183462	2.42571	75.9014	20.0797
603	8LM-331A-A20	305.335	37.7724	24.8879	0.361528	36.278	0.268408	0.010934	0.064217	99.6434		0.999927	0.550993	0.0081065	1.4317	0.007613	0.000228833	0.00136717	2.99993	0.722098		0.190355	0.317479	3.50433	0.183928	2.48096	59.9907	15.6016
604	8LM-331A-A20	308.395	37.7915	24.8592	0.365639	36.3069	0.250857	0.01847	0.057206	99.6498		1.00021	0.550237	0.00819683	1.43252	0.00711367	0.0003865	0.00121767	2.99988	0.722489		0.190283	0.317634	3.47462	0.18381	2.60371	35.9302	17.4312
605	8LM-331A-A20	310.483	37.831	24.8129	0.33279	36.2729	0.261681	0.011335	0.065829	99.5884		1.00143	0.549305	0.00746167	1.43142	0.00742183	0.000237167	0.0014015	2.99868	0.722675		0.190122	0.317865	3.72532	0.183828	2.52531	57.8806	15.2254
606	8LM-331A-A20	313.542	37.7938	24.9867	0.363068	36.3205	0.263598	0.006356	0.052843	99.7869		0.999382	0.552567	0.008132	1.43178	0.00746817	0.000132833	0.00112383	3.00059	0.721537		0.190306	0.316833	3.49355	0.183843	2.51321	102.436	18.8245
607	8LM-331A-A20	315.604	37.8396	24.7203	0.367456	36.2006	0.256894	0.009085	0.036672	99.4306		1.00263	0.54779	0.008247	1.42996	0.00729317	0.000190333	0.0007815	2.9969	0.723024		0.190082	0.318492	3.46075	0.183976	2.55881	71.9576	26.8147
608	8LM-331A-A20	318.663	37.8523	24.9361	0.370445	36.5383	0.250106	0.01169	0.057756	100.017		0.998322	0.550012	0.0082755	1.43662	0.0070675	0.000243833	0.00122517	3.00176	0.723143		0.190181	0.317176	3.44168	0.183227	2.60961	56.1751	17.2721
609	8LM-331A-A20	320.751	37.8192	24.9144	0.369296	36.3131	0.256455	0.018479	0.064332	99.7553		1.00002	0.550948	0.00827117	1.43144	0.00726567	0.000386333	0.00136817	2.9997	0.722079		0.190093	0.317067	3.44723	0.183704	2.56118	35.8935	15.5633
610	8LM-331A-A20	323.793	37.5598	24.7587	0.338294	36.3315	0.268609	0.014989	0.058747	99.3306		0.997497	0.549897	0.00760983	1.43842	0.00764317	0.000314667	0.00125483	3.00264	0.723436		0.190771	0.31806	3.67807	0.183579	2.47736	44.0018	16.9759
611	8LM-331A-A20	325.881	37.7955	24.8126	0.3553	36.4858	0.263861	0.001919	0.077782	99.7928		0.998705	0.54832	0.00795217	1.43726	0.00747033	4e-05	0.001653	3.0014	0.723849		0.19042	0.318143	3.55092	0.183421	2.51251	337.106	12.9932
612	8LM-331A-A20	327.969	37.7266	24.7937	0.354213	36.094	0.256976	0.016818	0.063106	99.3054		1.00184	0.550627	0.00796733	1.42889	0.0073115	0.000353167	0.00134783	2.99834	0.721838		0.19059	0.318334	3.56038	0.184538	2.5613	39.3944	15.8763
613	8LM-331A-A20	331.01	37.7882	24.6901	0.383684	36.2983	0.258965	0.009985	0.049974	99.4792		1.0011	0.547025	0.00860967	1.43357	0.00735067	0.000209167	0.00106483	2.99893	0.723808		0.190354	0.318885	3.35468	0.18383	2.54568	65.6123	19.8607
614	8LM-331A-A20	333.098	37.7016	24.808	0.36951	36.2358	0.257492	0.008315	0.061594	99.4423		0.999897	0.55024	0.00830067	1.43267	0.00731683	0.000174333	0.00131383	2.99992	0.722509		0.190587	0.318084	3.44907	0.184063	2.55627	78.5683	16.2412
615	8LM-331A-A20	336.158	37.7404	24.8169	0.372385	36.3201	0.260745	0.010212	0.056265	99.577		0.999507	0.549657	0.0083535	1.43397	0.00739883	0.000213833	0.0011985	3.0003	0.722903		0.190541	0.318112	3.43022	0.183875	2.53397	64.1854	17.7218
616	8LM-331A-A20	338.219	37.6813	24.879	0.378583	36.298	0.249331	0.009381	0.069707	99.5653		0.99863	0.551413	0.00849833	1.43409	0.00707983	0.0001965	0.00148583	3.00139	0.72228		0.19068	0.317646	3.38872	0.183956	2.61656	69.7704	14.429
617	8LM-331A-A20	341.279	37.7406	24.9041	0.358874	36.3915	0.266027	0.001466	0.05968	99.7222		0.998452	0.551002	0.00804183	1.43526	0.00754067	3.06667e-05	0.00126983	3.0016	0.722594		0.190603	0.317615	3.52602	0.183759	2.4986	440.93	16.7503
618	8LM-331A-A20	343.367	37.8814	24.9091	0.389894	36.4684	0.263764	0.013245	0.067939	99.9937		0.999232	0.549493	0.00871117	1.43407	0.0074545	0.000276167	0.00144133	3.00068	0.722977		0.190209	0.317544	3.31718	0.183531	2.51354	49.7368	14.789
622	8LM-331A-D8	0	38.7305	20.8494	0.296995	39.4267	0.266809	0.026243	0.073586	99.6702		1.00397	0.451987	0.006521	1.5236	0.00741033	0.000537833	0.00153417	2.99557	0.771215		0.188213	0.348457	4.04108	0.174102	2.48784	25.621	13.5283
623	8LM-331A-D8	2.6	38.7348	21.1313	0.329126	39.2046	0.255279	0.014706	0.076918	99.7467		1.00461	0.45834	0.00723017	1.51582	0.00709367	0.0003015	0.00160433	2.995	0.76783		0.188179	0.346012	3.74154	0.174764	2.56777	44.8991	12.9818
624	8LM-331A-D8	5.2	38.5929	21.5198	0.329605	39.0333	0.273789	0.028896	0.071842	99.8501		1.00207	0.467297	0.007249	1.51091	0.00761683	0.000593167	0.00150017	2.99723	0.763778		0.188584	0.342822	3.74019	0.175402	2.44402	23.3688	13.8735
625	8LM-331A-D8	7.70799	38.6591	21.6746	0.330154	38.8008	0.263952	0.015243	0.069173	99.813		1.0045	0.47099	0.00726617	1.50297	0.00734833	0.000313167	0.0014455	2.99483	0.761399		0.188404	0.341584	3.73674	0.176047	2.50883	43.3702	14.3925
626	8LM-331A-D8	10.308	38.6428	22.0158	0.331432	38.624	0.263915	0.014399	0.061785	99.9541		1.00419	0.478462	0.00729517	1.49631	0.00734817	0.000295833	0.00129133	2.99519	0.757712		0.188337	0.338645	3.72554	0.176538	2.50817	45.8271	16.0436
627	8LM-331A-D8	12.908	38.6413	22.096	0.337275	38.4146	0.266353	0.015013	0.067885	99.8384		1.00567	0.48093	0.007435	1.49044	0.00742717	0.000309	0.001421	2.99364	0.756043		0.188359	0.338076	3.67877	0.177143	2.49261	44.0082	14.6693
628	8LM-331A-D8	15.308	38.6403	22.2868	0.323701	38.3701	0.269627	0.02734	0.063611	99.9815		1.00511	0.484827	0.007132	1.48792	0.0075145	0.000562333	0.00133083	2.9944	0.754238		0.188312	0.336485	3.79328	0.177289	2.47062	24.6281	15.6153
629	8LM-331A-D8	17.816	38.4983	22.3896	0.334189	38.3268	0.26127	0.011246	0.064141	99.8855		1.00328	0.487968	0.00737683	1.48901	0.00729517	0.000231667	0.00134433	2.9965	0.753174		0.188685	0.335669	3.70437	0.177452	2.52671	58.3764	15.4972
630	8LM-331A-D8	20.416	38.6041	22.3991	0.341663	38.1505	0.272709	0.015921	0.06345	99.8474		1.0062	0.488253	0.007543	1.4824	0.00761583	0.000328167	0.00133	2.99367	0.752238		0.188306	0.335466	3.64269	0.177829	2.45005	41.5316	15.6552
631	8LM-331A-D8	23.016	38.5024	22.5299	0.330409	38.1428	0.265586	0.021149	0.064551	99.8568		1.00424	0.491445	0.0072995	1.48313	0.007422	0.000436167	0.00135417	2.99532	0.751113		0.188651	0.334572	3.73671	0.177976	2.49757	31.5325	15.4104
632	8LM-331A-D8	25.524	38.4373	22.6221	0.354667	37.9359	0.271844	0.015826	0.066474	99.7041		1.00478	0.494555	0.007853	1.47836	0.00761383	0.000327167	0.0013975	2.99489	0.749328		0.188558	0.333428	3.54123	0.178332	2.4537	41.74	14.9718
633	8LM-331A-D8	27.924	38.4503	22.8022	0.323288	37.9487	0.263291	0.019787	0.061715	99.8693		1.00411	0.49799	0.007151	1.47738	0.00736683	0.0004085	0.00129617	2.9957	0.7479		0.188744	0.332437	3.799	0.178564	2.51305	33.6251	16.1001
634	8LM-331A-D8	30.524	38.4691	22.7669	0.349304	37.8793	0.264078	0.011057	0.059385	99.7991		1.0052	0.497518	0.007731	1.47555	0.00739333	0.0002285	0.001248	2.99487	0.747846		0.188587	0.332534	3.58409	0.17864	2.50646	59.3195	16.6981
635	8LM-331A-D8	33.124	38.3082	22.9877	0.341289	37.9082	0.266701	0.017376	0.056311	99.8858		1.00157	0.50263	0.007558	1.47753	0.007471	0.000359167	0.001184	2.9983	0.746167		0.189073	0.330946	3.64814	0.178716	2.48967	38.1364	17.5895
636	8LM-331A-D8	35.6319	38.2631	22.8989	0.340435	37.6993	0.266355	0.00683	0.066279	99.5412		1.00349	0.502242	0.0075625	1.47394	0.0074845	0.000141667	0.001398	2.99626	0.745853		0.189043	0.33139	3.65265	0.179109	2.49046	95.3396	15.0314
637	8LM-331A-D8	38.2319	38.2644	23.1578	0.323746	37.6897	0.266998	0.022765	0.046289	99.7717		1.00223	0.507262	0.00718233	1.47166	0.00749283	0.0004715	0.000975167	2.99728	0.743668		0.189068	0.329512	3.79392	0.179252	2.48667	29.3383	21.2587
638	8LM-331A-D8	40.6319	38.3132	23.0632	0.333068	37.7786	0.276523	0.021815	0.065669	99.8521		1.00231	0.504588	0.00738033	1.47337	0.00775083	0.000451167	0.00138167	2.99723	0.744894		0.188973	0.330249	3.71413	0.179017	2.42584	30.5781	15.1735
639	8LM-331A-D8	43.1399	38.1792	22.8746	0.347997	37.3125	0.259028	0.01003	0.063487	99.0468		1.00625	0.504195	0.00776867	1.46605	0.00731467	0.000209	0.00134567	2.99313	0.744095		0.189136	0.331429	3.59261	0.180042	2.53971	65.24	15.6633
640	8LM-331A-D8	45.7399	38.2201	23.2386	0.338421	37.6945	0.257387	0.015815	0.056803	99.8216		1.00118	0.50909	0.00750883	1.47201	0.00722383	0.0003275	0.00119667	2.99854	0.743027		0.189145	0.328822	3.66954	0.179243	2.55205	41.7623	17.4437
641	8LM-331A-D8	48.3399	38.3266	23.2136	0.349373	37.7067	0.259411	0.019399	0.042008	99.9171		1.00255	0.507825	0.00774083	1.47041	0.00727033	0.000401167	0.000883833	2.99709	0.743294		0.188977	0.329224	3.58575	0.179298	2.5393	34.2623	23.3702
642	8LM-331A-D8	50.9399	38.3348	23.2247	0.359232	37.6423	0.256324	0.019526	0.064777	99.9017		1.00304	0.508205	0.0079615	1.4683	0.00718583	0.000404	0.00136317	2.99646	0.742877		0.188902	0.329043	3.51194	0.17944	2.5606	34.0404	15.3813
643	8LM-331A-D8	53.2399	38.1789	23.3092	0.33985	37.6821	0.256036	0.020345	0.054684	99.8411		1.00032	0.51075	0.00754217	1.47185	0.0071875	0.0004215	0.00115233	2.99923	0.742384		0.189374	0.328506	3.6606	0.17942	2.56335	32.7152	18.1099
644	8LM-331A-D8	55.8399	38.2647	23.2195	0.335651	37.5972	0.260978	0.020244	0.067024	99.7653		1.00264	0.50882	0.0074495	1.46865	0.00732683	0.000419333	0.0014125	2.99671	0.742691		0.189106	0.32912	3.69398	0.179577	2.52819	32.8723	14.8896
645	8LM-331A-D8	58.4399	38.4179	23.1621	0.342788	37.748	0.249416	0.020498	0.068101	100.009		1.00356	0.506005	0.0075845	1.47001	0.00698067	0.000423333	0.00143067	2.99599	0.743926		0.188626	0.329392	3.63419	0.179064	2.61025	32.4611	14.6518
646	8LM-331A-D8	61.0399	38.3272	23.0963	0.357869	37.5946	0.263475	0.023729	0.062755	99.7259		1.00411	0.506037	0.00794133	1.4683	0.00739567	0.0004915	0.00132233	2.99559	0.743692		0.188885	0.329951	3.52106	0.179488	2.51033	28.1914	15.8503
647	8LM-331A-D8	63.5479	38.2793	23.3921	0.344834	37.6504	0.254851	0.010132	0.064396	99.996		1.00148	0.511813	0.0076415	1.46846	0.00714383	0.0002095	0.001355	2.9981	0.741544		0.189058	0.327816	3.62048	0.179488	2.57135	64.6266	15.4744
648	8LM-331A-D8	66.1479	38.3527	23.34	0.351074	37.56	0.253526	0.017592	0.064022	99.9389		1.00355	0.510752	0.007781	1.46516	0.00710783	0.000364	0.00134733	2.99607	0.741511		0.188917	0.328318	3.57387	0.179765	2.58194	37.6804	15.5657
649	8LM-331A-D8	68.5479	38.3528	23.1637	0.366559	37.6661	0.261895	0.019126	0.064884	99.8951		1.00335	0.506788	0.0081225	1.46899	0.00734083	0.000395667	0.00136517	2.99635	0.7435		0.188902	0.329577	3.46076	0.1794	2.5221	34.7407	15.3585
650	8LM-331A-D8	71.1479	38.3277	23.2758	0.350898	37.5909	0.268951	0.014328	0.060574	99.8892		1.00318	0.509492	0.00777933	1.46678	0.00754233	0.0002965	0.00127517	2.99635	0.742195		0.18889	0.328628	3.57322	0.179567	2.47398	46.0072	16.4045
651	8LM-331A-D8	73.6559	38.5007	23.2269	0.36656	37.4751	0.262133	0.012392	0.061282	99.9051		1.00681	0.507965	0.00811933	1.46095	0.0073445	0.000256167	0.00128883	2.99273	0.742008		0.188459	0.329071	3.46059	0.179881	2.52026	53.0446	16.2247
652	8LM-331A-D8	76.2559	38.3402	23.3542	0.341363	37.6748	0.257388	0.011765	0.053443	100.033		1.00231	0.510593	0.00755883	1.46829	0.00720933	0.000243167	0.00112367	2.99732	0.741979		0.18892	0.328145	3.64808	0.179419	2.5534	55.8092	18.5129
653	8LM-331A-D8	78.8559	38.3648	23.1302	0.338702	37.5755	0.25948	0.019685	0.057536	99.7459		1.00486	0.50666	0.00751417	1.4672	0.00728183	0.000407667	0.001212	2.99514	0.743316		0.188759	0.329666	3.66742	0.179516	2.53757	33.7651	17.2278
654	8LM-331A-D8	81.3639	38.1513	23.279	0.343614	37.5551	0.261541	0.018611	0.067772	99.6769		1.00125	0.510928	0.00763833	1.46931	0.00735417	0.000386167	0.0014305	2.9983	0.741987		0.189404	0.328672	3.63038	0.179726	2.52438	35.6664	14.7362
655	8LM-331A-D8	83.7639	38.3416	23.2223	0.33303	37.5838	0.264824	0.02189	0.051159	99.8186		1.00384	0.508467	0.00738533	1.46693	0.00742883	0.000453167	0.00107717	2.99557	0.7426		0.188873	0.329071	3.71517	0.179574	2.50159	30.4746	19.3036
656	8LM-331A-D8	86.3639	38.3626	23.2802	0.368521	37.5963	0.261183	0.0204	0.061914	99.9511		1.00348	0.509277	0.008165	1.46609	0.00732	0.000421833	0.0013025	2.99606	0.742187		0.188963	0.32888	3.44934	0.179717	2.52838	32.6516	16.0777
657	8LM-331A-D8	88.9639	38.3487	23.2083	0.329073	37.4978	0.266318	0.016935	0.064425	99.7316		1.00485	0.50858	0.00730367	1.46478	0.00747683	0.000350833	0.00135767	2.9947	0.742277		0.188936	0.329329	3.75047	0.179886	2.49289	39.1075	15.4699
658	8LM-331A-D8	91.4719	38.4041	23.3462	0.357992	37.6448	0.258025	0.023597	0.058577	100.093		1.00327	0.510062	0.0079215	1.46609	0.00722217	0.000487333	0.00123067	2.99629	0.741892		0.188815	0.328321	3.523	0.179566	2.54986	28.3589	16.9537
659	8LM-331A-D8	93.8719	38.4387	23.1736	0.347643	37.4409	0.261397	0.025605	0.070298	99.7581		1.00661	0.507517	0.00771117	1.46169	0.00733433	0.000530167	0.0014805	2.99287	0.742273		0.188593	0.329417	3.59821	0.179933	2.52501	26.205	14.2235
660	8LM-331A-D8	96.4719	38.2646	23.158	0.346205	37.5977	0.253123	0.018245	0.056966	99.6948		1.00303	0.507668	0.00768667	1.46923	0.007109	0.000378167	0.001201	2.9963	0.7432		0.189104	0.329578	3.60959	0.179546	2.58405	36.3597	17.4022
661	8LM-331A-D8	99.0719	38.4092	23.2973	0.346968	37.7389	0.270786	0.024519	0.055081	100.143		1.00272	0.508642	0.00767233	1.46874	0.00757417	0.000506	0.0011565	2.99701	0.74277		0.188812	0.328689	3.60529	0.179298	2.46353	27.3326	17.9849
662	8LM-331A-D8	101.672	38.3496	23.2413	0.354151	37.5011	0.267603	0.018358	0.05085	99.783		1.00461	0.50917	0.00785817	1.46452	0.007511	0.000380167	0.00107133	2.99513	0.742022		0.188979	0.329171	3.55198	0.179937	2.48499	36.1671	19.4344
663	8LM-331A-D8	104.18	38.388	23.2115	0.345673	37.5529	0.260164	0.014956	0.057184	99.8304		1.00489	0.508147	0.0076645	1.46548	0.00729683	0.0003095	0.00120383	2.99499	0.742532		0.188721	0.329105	3.61298	0.17963	2.5332	44.1153	17.3354
664	8LM-331A-D8	106.58	38.2392	23.267	0.35563	37.5303	0.263562	0.016199	0.062444	99.7343		1.00267	0.510215	0.0078985	1.46704	0.0074045	0.000335833	0.00131683	2.99688	0.741959		0.189187	0.328806	3.5394	0.179799	2.51085	40.8281	15.94
665	8LM-331A-D8	109.18	38.1649	23.2694	0.333842	37.418	0.262881	0.022236	0.051963	99.5232		1.00293	0.511397	0.00743083	1.46589	0.00740167	0.000462	0.00109817	2.99661	0.741364		0.189297	0.328666	3.70849	0.18002	2.51458	30.0111	19.0195
666	8LM-331A-D8	111.78	38.3346	23.4406	0.357066	37.579	0.259159	0.019924	0.061494	100.052		1.00251	0.512665	0.00790933	1.46507	0.0072615	0.000412	0.00129333	2.99712	0.740782		0.188947	0.327543	3.52928	0.179739	2.54136	33.3878	16.1812
667	8LM-331A-D8	114.288	38.3308	23.1994	0.350851	37.4827	0.26401	0.021786	0.07181	99.7214		1.00457	0.508478	0.00778833	1.46446	0.00741333	0.0004515	0.00151367	2.99467	0.742273		0.188935	0.329303	3.57479	0.17989	2.50779	30.6261	13.9422
668	8LM-331A-D8	116.888	38.2924	23.453	0.359331	37.5762	0.26747	0.018193	0.075518	100.042		1.00174	0.513105	0.00796217	1.46545	0.007497	0.000376333	0.00158883	2.99772	0.740667		0.189273	0.327811	3.51689	0.179966	2.48761	36.5098	13.3113
669	8LM-331A-D8	119.488	38.3124	23.2584	0.344439	37.4988	0.278253	0.020428	0.070806	99.7835		1.00374	0.509597	0.00764333	1.46458	0.00781067	0.000423167	0.001492	2.99528	0.741869		0.189106	0.329075	3.62653	0.179985	2.41753	32.6138	14.1415
670	8LM-331A-D8	121.788	38.3909	23.2961	0.336874	37.4993	0.270843	0.019958	0.049238	99.8632		1.00477	0.5099	0.00746783	1.4631	0.00759483	0.000413	0.00103633	2.99428	0.741561		0.188778	0.32861	3.68471	0.179864	2.46263	33.334	20.0407
671	8LM-331A-D8	124.388	38.2678	23.3548	0.336508	37.515	0.276655	0.018422	0.057892	99.8271		1.00268	0.511767	0.00746833	1.46538	0.00776667	0.000381667	0.00122	2.99667	0.741159		0.189158	0.328251	3.68893	0.17991	2.42653	36.0354	17.1499
672	8LM-331A-D8	126.988	38.2083	23.217	0.349776	37.5427	0.270361	0.021661	0.06648	99.6763		1.00229	0.509337	0.00777183	1.46816	0.00759883	0.000449333	0.0014025	2.99701	0.742434		0.189294	0.329213	3.58347	0.179773	2.46602	30.7994	15.0116
673	8LM-331A-D8	129.588	38.3282	23.3687	0.346069	37.3218	0.27288	0.018671	0.058343	99.7147		1.00525	0.512572	0.007688	1.45926	0.00766817	0.000387167	0.00123067	2.99406	0.740053		0.188991	0.328183	3.61348	0.18044	2.45065	35.5744	17.0273
674	8LM-331A-D8	132.096	38.2429	23.245	0.362542	37.4281	0.262189	0.021639	0.059096	99.6215		1.00366	0.510188	0.00805917	1.46436	0.0073725	0.000449	0.00124733	2.99534	0.741618		0.18928	0.32917	3.4917	0.180167	2.52181	30.845	16.8174
675	8LM-331A-D8	134.696	38.3433	23.2412	0.361405	37.4454	0.268628	0.018695	0.062045	99.7407		1.00477	0.509335	0.00802167	1.46282	0.00754217	0.000387333	0.00130767	2.99419	0.741737		0.188967	0.329121	3.49882	0.180067	2.47798	35.5321	16.0435
676	8LM-331A-D8	137.096	38.3838	23.2215	0.353609	37.5103	0.27077	0.019251	0.060981	99.8202		1.00494	0.508452	0.00784167	1.46406	0.0075955	0.0003985	0.001284	2.99457	0.742231		0.188914	0.329354	3.55636	0.17993	2.46461	34.5435	16.3141
677	8LM-331A-D8	139.696	38.2503	23.249	0.362954	37.5666	0.273283	0.02227	0.062735	99.7871		1.00235	0.509512	0.00805617	1.46758	0.007673	0.000461333	0.00132217	2.99695	0.742292		0.189303	0.329186	3.4891	0.179835	2.44882	30.0051	15.88
678	8LM-331A-D8	142.204	38.2784	23.3011	0.349052	37.5546	0.281755	0.012945	0.064853	99.8427		1.00259	0.510402	0.00774383	1.46639	0.007907	0.000268	0.00136617	2.99667	0.741802		0.189205	0.328764	3.59098	0.179858	2.39629	50.8613	15.3818
679	8LM-331A-D8	144.804	38.1994	23.2002	0.339802	37.4274	0.269004	0.018229	0.067507	99.5215		1.00351	0.50971	0.00756117	1.46579	0.00757167	0.000378667	0.00142633	2.99595	0.741984		0.189394	0.329498	3.66325	0.180153	2.47613	36.4205	14.8009
680	8LM-331A-D8	147.404	38.2945	23.2588	0.350595	37.5175	0.274056	0.016384	0.066227	99.7781		1.00347	0.509707	0.00778167	1.46561	0.00769433	0.0003395	0.00139567	2.996	0.741962		0.189131	0.329032	3.57871	0.179915	2.44335	40.4	15.0729
681	8LM-331A-D8	149.804	38.2405	23.193	0.344294	37.5317	0.267538	0.012551	0.060156	99.6497		1.00313	0.50881	0.00765	1.46773	0.00751933	0.000260333	0.00126917	2.99637	0.742575		0.189252	0.329479	3.62653	0.179825	2.48509	52.4109	16.5243
682	8LM-331A-D8	152.312	38.3193	23.3206	0.340161	37.4118	0.267875	0.009388	0.069685	99.7388		1.00467	0.511337	0.00755417	1.46227	0.00752483	0.000194667	0.00146933	2.99502	0.740913		0.189123	0.328698	3.6616	0.180279	2.48427	69.7496	14.3649
683	8LM-331A-D8	154.912	38.2907	23.2753	0.354504	37.6262	0.271769	0.024818	0.056741	99.9		1.00221	0.50948	0.00785933	1.46816	0.00762133	0.000513667	0.0011945	2.99704	0.742379		0.189229	0.329043	3.55071	0.179704	2.45878	27.0329	17.4909
684	8LM-331A-D8	157.512	38.2934	23.2212	0.334619	37.462	0.270839	0.021612	0.061406	99.6651		1.00432	0.509328	0.0074335	1.46471	0.00761067	0.000448167	0.00129517	2.99514	0.741987		0.189171	0.329394	3.7059	0.180081	2.4645	30.885	16.2088
685	8LM-331A-D8	160.02	38.3526	23.3127	0.341483	37.5753	0.275365	0.016474	0.066388	99.9403		1.00338	0.51007	0.00756717	1.46551	0.00771867	0.000340833	0.00139683	2.99599	0.741813		0.189201	0.329013	3.65354	0.179982	2.43788	40.2303	15.0554
686	8LM-331A-D8	162.42	38.2063	23.215	0.336773	37.403	0.264972	0.021335	0.064354	99.5117		1.00381	0.510095	0.00749467	1.465	0.007459	0.000443167	0.00135983	2.99567	0.741737		0.189419	0.329472	3.68877	0.180265	2.50352	31.2765	15.4991
687	8LM-331A-D8	165.02	38.1685	23.3912	0.333052	37.502	0.279072	0.016054	0.056562	99.7464		1.00136	0.513218	0.007401	1.46674	0.0078445	0.000333	0.0011935	2.99809	0.740794		0.189445	0.328022	3.71817	0.179989	2.41199	41.2018	17.5427
688	8LM-331A-D8	167.62	38.0388	23.1443	0.356726	37.4831	0.268899	0.022377	0.062996	99.3772		1.00105	0.509375	0.00795167	1.47055	0.007582	0.000465667	0.00133333	2.99831	0.74273		0.189902	0.330028	3.53474	0.18007	2.47768	29.8728	15.82
689	8LM-331A-D8	170.128	38.3014	23.3776	0.349621	37.5843	0.275945	0.010495	0.065121	99.9645		1.00228	0.511607	0.00774933	1.4662	0.00773683	0.000217167	0.0013705	2.99715	0.741326		0.18953	0.328864	3.59401	0.180171	2.43674	62.6152	15.3538
690	8LM-331A-D8	172.728	38.2796	23.2784	0.349395	37.4982	0.271048	0.019228	0.057773	99.7536		1.00341	0.510303	0.0077575	1.46533	0.0076125	0.0003985	0.001218	2.99604	0.741702		0.189381	0.329262	3.59194	0.180172	2.46532	34.6159	17.2049
691	8LM-331A-D8	175.328	38.4158	23.2835	0.333048	37.6954	0.263118	0.014184	0.05008	100.055		1.00347	0.50864	0.00736883	1.46791	0.007364	0.000293	0.00105217	2.9961	0.742663		0.189096	0.329328	3.7229	0.179684	2.51849	46.5634	19.7472
692	8LM-331A-D8	177.728	38.3452	23.2165	0.335185	37.5244	0.268191	0.019344	0.058734	99.7676		1.00439	0.508573	0.0074365	1.46528	0.00752667	0.000400667	0.00123733	2.99485	0.742345		0.189138	0.329601	3.70292	0.179999	2.48296	34.401	16.9235
693	8LM-331A-D8	180.236	38.1614	23.1562	0.353037	37.5478	0.279631	0.017466	0.068576	99.5841		1.00191	0.508435	0.00785083	1.46961	0.007866	0.0003625	0.001448	2.99748	0.742961		0.189749	0.330237	3.56502	0.180055	2.41204	38.0162	14.5964
694	8LM-331A-D8	182.836	38.2376	23.2027	0.357814	37.5318	0.271579	0.009877	0.058639	99.67		1.00298	0.508985	0.00794967	1.46762	0.00763233	0.000204833	0.001237	2.99661	0.742496		0.189567	0.329941	3.53029	0.180125	2.46277	66.4206	16.9637
695	8LM-331A-D8	185.436	38.248	23.2568	0.348724	37.518	0.270495	0.006526	0.062182	99.7107		1.00307	0.510078	0.00774633	1.46682	0.0076005	0.000135333	0.0013115	2.99676	0.74198		0.189468	0.329417	3.59698	0.180114	2.4689	99.9482	16.0298
696	8LM-331A-D8	187.944	38.3262	23.3293	0.349193	37.5898	0.26852	0.019046	0.070283	99.9523		1.00287	0.510525	0.0077395	1.46634	0.00752817	0.000394	0.00147917	2.99688	0.74175		0.189416	0.329133	3.59621	0.180095	2.48368	34.9649	14.2681
697	8LM-331A-D8	190.344	38.3113	23.2514	0.358114	37.6572	0.273102	0.024182	0.056763	99.9321		1.00226	0.508708	0.0079355	1.46865	0.007655	0.000500167	0.00119433	2.99691	0.742733		0.189486	0.329757	3.52984	0.179905	2.45422	27.7626	17.5112
698	8LM-331A-D8	192.944	38.2291	23.2449	0.351266	37.5921	0.279014	0.017271	0.059422	99.7731		1.002	0.509525	0.00779833	1.46887	0.0078355	0.000357833	0.00125267	2.99764	0.742456		0.189647	0.329715	3.57984	0.180033	2.41674	38.4467	16.7539
699	8LM-331A-D8	195.544	38.2804	23.4137	0.341148	37.5741	0.268719	0.020285	0.064888	99.9632		1.00202	0.51255	0.00756383	1.46624	0.00753633	0.000419833	0.001366	2.9977	0.740978		0.189586	0.328599	3.66027	0.180216	2.48306	32.899	15.4082
700	8LM-331A-D8	198.052	38.3073	23.2242	0.335906	37.4665	0.266869	0.017925	0.059673	99.6784		1.00459	0.509345	0.00746133	1.46476	0.0074985	0.000371667	0.0012585	2.99528	0.741986		0.189466	0.329951	3.70176	0.180384	2.49486	37.088	16.6899
701	8LM-331A-D8	200.652	38.4111	23.3439	0.348372	37.6607	0.276963	0.023216	0.071251	100.136		1.00308	0.509823	0.00770583	1.46617	0.00774933	0.000479333	0.0014965	2.9965	0.741991		0.189343	0.329281	3.60512	0.180047	2.43157	28.8933	14.0928
702	8LM-331A-D8	203.052	38.3559	23.3856	0.327109	37.5875	0.262656	0.020449	0.068027	100.007		1.00305	0.511452	0.00724567	1.46538	0.0073595	0.000422833	0.00143083	2.99634	0.741277		0.189364	0.328768	3.77631	0.180135	2.5234	32.6386	14.7229
703	8LM-331A-D8	205.652	38.3654	23.3656	0.336537	37.5875	0.278462	0.012478	0.069805	100.016		1.00321	0.510967	0.00745383	1.46525	0.0078015	0.000258	0.001468	2.9964	0.741441		0.189526	0.329244	3.70059	0.18031	2.42327	52.876	14.3782
704	8LM-331A-D8	208.16	38.4095	23.3284	0.348198	37.4348	0.272909	0.017863	0.056398	99.8681		1.00552	0.51074	0.007721	1.46097	0.00765483	0.000369667	0.0011875	2.99416	0.740966		0.189286	0.329353	3.6062	0.180594	2.45683	37.2342	17.6343
705	8LM-331A-D8	210.76	38.2541	23.1495	0.347155	37.5264	0.276914	0.016533	0.063001	99.6336		1.0035	0.507863	0.00771367	1.46755	0.007783	0.000342833	0.00132917	2.99608	0.742908		0.189259	0.329882	3.60509	0.179868	2.4257	40.0514	15.8099
706	8LM-331A-D8	213.36	38.485	23.2796	0.352303	37.5062	0.258336	0.021337	0.061025	99.9638		1.00606	0.508948	0.00780083	1.46168	0.00723583	0.000441	0.001283	2.99345	0.741733		0.188672	0.328973	3.56664	0.179978	2.54894	31.2708	16.306
707	8LM-331A-D8	215.66	38.284	23.3427	0.356	37.4919	0.259729	0.020094	0.056944	99.8114		1.00323	0.51156	0.00790183	1.46465	0.00729233	0.000416333	0.00120017	2.99624	0.74114		0.189277	0.328623	3.5409	0.180127	2.54017	33.1518	17.4398
708	8LM-331A-D8	218.26	38.4401	23.2865	0.34741	37.488	0.254963	0.018915	0.060803	99.8967		1.00572	0.509518	0.00769883	1.46217	0.00714717	0.000391333	0.0012795	2.99392	0.741583		0.188836	0.329002	3.60477	0.180075	2.57371	35.1486	16.3678
709	8LM-331A-D8	220.86	38.3213	23.3027	0.353391	37.5071	0.275521	0.023814	0.053533	99.8374		1.00376	0.510458	0.0078405	1.46459	0.00773233	0.000493167	0.00112767	2.99601	0.741547		0.189364	0.329252	3.56366	0.180247	2.43812	28.1643	18.5264
710	8LM-331A-D8	223.46	38.437	23.3341	0.33293	37.5522	0.278231	0.014319	0.065062	100.014		1.00468	0.510073	0.007371	1.46328	0.007792	0.000296	0.00136767	2.99485	0.741519		0.189162	0.329191	3.72708	0.18022	2.42254	46.172	15.3643
711	8LM-331A-D8	225.968	38.345	23.2887	0.340535	37.5739	0.266558	0.014851	0.065906	99.8954		1.00358	0.509743	0.00754917	1.46603	0.00747483	0.000307333	0.00138733	2.99607	0.742003		0.189386	0.329478	3.66423	0.180133	2.49695	44.5483	15.1732
712	8LM-331A-D8	228.368	38.2715	23.3016	0.346452	37.6331	0.263742	0.024286	0.06941	99.9101		1.00188	0.51014	0.007682	1.46866	0.0073975	0.000502667	0.00146133	2.99772	0.742198		0.189616	0.329419	3.61809	0.180021	2.51622	27.6502	14.4423
713	8LM-331A-D8	230.968	38.3472	23.2163	0.363662	37.5741	0.263906	0.012952	0.064685	99.8428		1.00391	0.508297	0.008064	1.46644	0.0074025	0.000268167	0.001362	2.99574	0.7426		0.189449	0.330133	3.49131	0.180175	2.51568	50.9475	15.451
714	8LM-331A-D8	233.568	38.1939	23.2098	0.345517	37.5192	0.266057	0.016638	0.066054	99.6172		1.00251	0.509485	0.00768183	1.46813	0.00748233	0.000345333	0.00139433	2.99703	0.742374		0.189922	0.330297	3.62753	0.180393	2.50215	39.9066	15.1515
715	8LM-331A-D8	236.076	38.3298	23.2477	0.352127	37.5765	0.262611	0.02341	0.056668	99.8488		1.00351	0.509015	0.00780867	1.46662	0.0073665	0.0004845	0.00119317	2.996	0.742353		0.189614	0.330113	3.57775	0.18029	2.52612	28.6717	17.5576
716	8LM-331A-D8	238.676	38.2932	23.3151	0.348581	37.5708	0.277276	0.020044	0.049317	99.8743		1.00274	0.510588	0.0077315	1.46668	0.00777933	0.000415	0.00103867	2.99697	0.74177		0.189118	0.328589	3.5937	0.179769	2.42292	33.2078	20.0191
717	8LM-331A-D8	241.276	38.3315	23.2542	0.359314	37.4789	0.276918	0.013746	0.050111	99.7647		1.00444	0.509605	0.007975	1.46409	0.00777467	0.000284833	0.001056	2.99522	0.741801		0.189165	0.329321	3.51694	0.180137	2.42725	47.9887	19.7277
718	8LM-331A-D8	243.576	38.087	23.0493	0.366424	37.4746	0.251735	0.012057	0.05118	99.2923		1.00251	0.50738	0.00816933	1.47049	0.00709933	0.000251	0.0010835	2.99698	0.743472		0.189721	0.33066	3.46431	0.179994	2.59651	54.5308	19.3127
719	8LM-331A-D8	246.176	38.1969	23.3025	0.330088	37.4878	0.269978	0.006627	0.065957	99.6598		1.00254	0.511493	0.00733833	1.46682	0.00759217	0.0001375	0.00139233	2.99731	0.741449		0.189532	0.328954	3.74605	0.180146	2.47139	98.3996	15.1456
720	8LM-331A-D8	248.776	38.3884	23.2673	0.356791	37.6921	0.256872	0.018725	0.060278	100.04		1.00304	0.508428	0.00789633	1.4682	0.00719117	0.000386833	0.00126667	2.99641	0.74278		0.18917	0.329436	3.5372	0.179702	2.56212	35.5271	16.5164
721	8LM-331A-D8	251.376	38.2668	23.1795	0.352525	37.5571	0.258774	0.020106	0.060223	99.695		1.00336	0.508282	0.00782917	1.46805	0.00726983	0.000416833	0.00127	2.99648	0.742816		0.18954	0.330197	3.57013	0.180094	2.54959	33.1705	16.5372
722	8LM-331A-D8	253.884	38.491	23.3132	0.359164	37.6484	0.261694	0.016729	0.058898	100.149		1.00461	0.508867	0.00794017	1.46487	0.007318	0.000345167	0.00123633	2.99518	0.742181		0.189033	0.32935	3.5227	0.179961	2.53022	39.6724	16.9027
723	8LM-331A-D8	256.284	38.3701	23.2088	0.347467	37.5345	0.264692	0.00927	0.061887	99.7967		1.00471	0.508237	0.0077065	1.46519	0.007426	0.000192	0.00130333	2.99477	0.74246		0.189405	0.330234	3.61131	0.180287	2.51067	70.7725	16.1217
724	8LM-331A-D8	258.884	38.2992	23.3218	0.340022	37.5631	0.269875	0.014815	0.05272	99.8615		1.003	0.510783	0.0075425	1.46651	0.0075725	0.000306833	0.00111033	2.99682	0.741676		0.189505	0.329239	3.66851	0.180171	2.4751	44.6545	18.8084
725	8LM-331A-D8	261.484	38.4086	23.3676	0.354055	37.6182	0.25671	0.019124	0.059908	100.084		1.0036	0.510637	0.007836	1.46537	0.007187	0.000395167	0.001259	2.99628	0.741581		0.18932	0.329069	3.56179	0.180138	2.56629	34.845	16.6382
726	8LM-331A-D8	263.992	38.416	23.395	0.33542	37.5857	0.270499	0.017387	0.068336	100.088		1.00383	0.511255	0.007424	1.46415	0.00757317	0.000359167	0.00143617	2.99604	0.74119		0.189273	0.328825	3.70751	0.18021	2.47204	38.2193	14.6648
727	8LM-331A-D8	266.592	38.314	23.2482	0.351829	37.5296	0.257886	0.014313	0.068554	99.7844		1.00389	0.509428	0.00780833	1.46595	0.00723967	0.0002965	0.00144467	2.99606	0.742111		0.188284	0.327721	3.55426	0.17912	2.54072	45.8982	14.5208
728	8LM-331A-D8	268.992	38.3301	23.082	0.35057	37.5491	0.263526	0.024863	0.062154	99.6623		1.00469	0.505973	0.00778317	1.46725	0.00740083	0.000515333	0.00131033	2.99492	0.74358		0.189106	0.33047	3.5796	0.179821	2.51312	26.9863	16.0171
729	8LM-331A-D8	271.5	38.39	23.2946	0.350004	37.5792	0.268885	0.012718	0.071584	99.967		1.00398	0.509482	0.00775317	1.46511	0.00753433	0.000263	0.00150567	2.99563	0.741981		0.189078	0.329102	3.58672	0.179943	2.47909	51.7946	14.0066
730	8LM-331A-D8	274.1	38.1904	23.1543	0.35491	37.5945	0.271637	0.018303	0.055686	99.6397		1.00206	0.508083	0.00788767	1.47054	0.0076365	0.000379667	0.00117517	2.99777	0.743214		0.189581	0.330096	3.54922	0.179833	2.46078	36.3038	17.8156
731	8LM-331A-D8	276.7	38.396	23.1225	0.367293	37.525	0.261118	0.00632	0.059273	99.7375		1.00559	0.506448	0.00814783	1.46511	0.00732717	0.000130833	0.0012485	2.99401	0.743123		0.188929	0.33017	3.45867	0.179893	2.52968	103.099	16.7654
732	8LM-331A-D8	279.3	38.3239	23.3345	0.379013	37.4341	0.265425	0.015454	0.053707	99.8061		1.00422	0.511353	0.00841217	1.46231	0.00745183	0.000320167	0.00113183	2.9952	0.740912		0.189278	0.328887	3.38367	0.180387	2.50272	42.8223	18.4642
733	8LM-331A-D8	281.808	38.3191	23.2076	0.336311	37.5461	0.273639	0.018747	0.044292	99.7458		1.00405	0.508553	0.00746417	1.46663	0.00768217	0.000388333	0.000933333	2.99571	0.742529		0.189325	0.329881	3.69596	0.180047	2.44927	35.4862	22.2434
734	8LM-331A-D8	284.208	38.2503	23.301	0.369152	37.5112	0.271372	0.01815	0.066823	99.788		1.0027	0.510828	0.00819667	1.46593	0.007622	0.000376167	0.00140883	2.99706	0.741582		0.189509	0.329168	3.45002	0.180208	2.46389	36.6226	14.9675
735	8LM-331A-D8	286.808	38.3677	23.356	0.347318	37.6583	0.270661	0.007554	0.063884	100.071		1.00275	0.510493	0.00768867	1.46725	0.00757917	0.000156167	0.00134283	2.99726	0.741881		0.189221	0.328782	3.60874	0.179828	2.46845	86.5166	15.6246
736	8LM-331A-D8	289.408	38.439	23.3189	0.340869	37.5559	0.260546	0.016947	0.056233	99.9884		1.0048	0.509775	0.00754717	1.46352	0.00729717	0.000350333	0.00118217	2.99447	0.741663		0.189063	0.329141	3.6602	0.180109	2.53695	39.1531	17.6654
737	8LM-331A-D8	291.916	38.2529	23.284	0.350916	37.6256	0.268182	0.014117	0.054629	99.8503		1.00186	0.509992	0.00778467	1.46906	0.0075255	0.000292333	0.00115067	2.99766	0.742305		0.189615	0.329473	3.58296	0.179978	2.48583	46.8048	18.1698
738	8LM-331A-D8	294.516	38.2507	23.2326	0.345855	37.4468	0.26042	0.020149	0.064749	99.6213		1.0039	0.509935	0.0076885	1.46515	0.007323	0.000418167	0.00136667	2.99578	0.741816		0.189568	0.329798	3.62137	0.180406	2.53816	33.1016	15.4295
739	8LM-331A-D8	297.116	38.3026	23.2735	0.348931	37.4639	0.260848	0.014839	0.064565	99.7292		1.00423	0.510308	0.00774883	1.46431	0.0073275	0.000307667	0.0013615	2.9956	0.741566		0.189576	0.329747	3.60043	0.180509	2.53711	44.6071	15.4842
740	8LM-331A-D8	299.416	38.2096	23.218	0.349595	37.4867	0.272767	0.021028	0.051912	99.6096		1.00302	0.509715	0.00777317	1.467	0.00767167	0.0004365	0.001096	2.99671	0.74214		0.189847	0.330202	3.59571	0.180451	2.45794	31.7895	19.1013
741	8LM-331A-D8	302.016	38.419	23.1132	0.34964	37.5234	0.271757	0.01859	0.066996	99.7626		1.00591	0.506102	0.007754	1.46464	0.00762367	0.000384833	0.00141083	2.99382	0.743192		0.189387	0.331151	3.59662	0.180391	2.46558	35.8433	14.9478
828	br1-2	0	40.4449	20.2574	0.28241	37.8485	0.293569	0.010392	0.102974	99.2401		1.04202	0.436478	0.006163	1.4537	0.00810383	0.000211667	0.00213367	2.94882	0.769081		0.183853	0.354177	4.20227	0.177798	2.32898	63.2176	9.84928
829	br1-2	2.69072	40.0048	19.5949	0.286825	38.8981	0.240381	0.013993	0.098317	99.1373		1.03229	0.422862	0.006269	1.49635	0.00664583	0.0002855	0.00204033	2.96674	0.779669		0.185108	0.360468	4.14985	0.174999	2.68378	47.2215	10.2675
830	br1-2	4.66303	39.7361	19.6576	0.288261	39.0893	0.232985	0.00835	0.08593	99.0985		1.02691	0.424855	0.00631	1.50598	0.00645117	0.000170667	0.001786	2.97246	0.779963		0.185838	0.359916	4.13481	0.174596	2.74549	78.4053	11.6582
831	br1-2	7.35376	39.6984	19.7005	0.26248	39.1132	0.239175	0.006199	0.091215	99.1112		1.02601	0.425815	0.005746	1.50701	0.006623	0.000126667	0.001896	2.97323	0.779693		0.185846	0.359328	4.44124	0.174467	2.69254	105.186	11.0151
832	br1-2	10.0445	39.6289	19.7522	0.276154	39.0546	0.230545	0.014566	0.099468	99.0564		1.02526	0.427367	0.0060515	1.50629	0.00639067	0.000298	0.00206967	2.97372	0.778985		0.185971	0.358734	4.27014	0.174604	2.76465	45.3695	10.1542
833	br1-2	12.7285	39.5981	19.9151	0.286795	39.1428	0.234017	0.013681	0.099282	99.2898		1.02305	0.4303	0.00627617	1.50761	0.006478	0.0002795	0.002063	2.97606	0.777957		0.186138	0.357337	4.15058	0.174535	2.73598	48.254	10.1796
834	br1-2	14.7877	39.3322	19.884	0.274557	39.048	0.232896	0.011761	0.085782	98.8692		1.02108	0.431698	0.00603717	1.51121	0.006478	0.000241333	0.001791	2.97853	0.777808		0.186845	0.357711	4.29281	0.174801	2.74621	55.9657	11.6849
835	br1-2	17.4784	39.0972	19.8859	0.273373	39.2769	0.21511	0.020086	0.103813	98.8724		1.01553	0.431972	0.0060145	1.52089	0.0059865	0.0004125	0.00216867	2.98297	0.778801		0.187449	0.357589	4.30584	0.174233	2.9096	33.1993	9.76367
836	br1-2	20.1033	39.2479	19.7629	0.290038	39.455	0.220502	0.016117	0.09511	99.0876		1.0165	0.42806	0.00636267	1.52338	0.00611883	0.00033	0.00198117	2.98273	0.780644		0.187172	0.358943	4.11639	0.173832	2.85834	41.1376	10.599
837	br1-2	22.794	39.0765	19.8322	0.284137	39.4517	0.219104	0.009132	0.109412	98.9822		1.01396	0.430368	0.006245	1.52611	0.0060915	0.000187333	0.00228333	2.98525	0.780029		0.18755	0.358138	4.18032	0.173822	2.87076	71.7575	9.29571
838	br1-2	24.8531	39.0579	19.8114	0.274653	39.3845	0.21515	0.00974	0.108515	98.8619		1.01463	0.43041	0.00604333	1.52525	0.00598833	0.0002	0.00226717	2.98479	0.779916		0.18761	0.358377	4.29102	0.173993	2.90981	67.3522	9.36837
839	br1-2	27.5505	38.9904	19.8668	0.276274	39.4259	0.220926	0.025272	0.120255	98.9258		1.01274	0.431552	0.00607817	1.52664	0.00614817	0.000519	0.00251217	2.98618	0.779617		0.187819	0.357891	4.27254	0.173957	2.8542	26.6124	8.51803
840	br1-2	30.2413	38.8019	19.8599	0.280375	39.4202	0.214127	0.015163	0.104557	98.6962		1.0106	0.432583	0.00618533	1.5306	0.00597533	0.000312167	0.00219017	2.98845	0.779652		0.188239	0.357822	4.22304	0.173904	2.91936	43.6312	9.69876
841	br1-2	32.3004	38.8967	19.8193	0.282238	39.186	0.22882	0.006404	0.107606	98.5271		1.01411	0.43214	0.00623283	1.52306	0.006392	0.000132	0.00225633	2.98432	0.778979		0.188001	0.358287	4.20282	0.174482	2.78163	101.878	9.44456
842	br1-2	34.9253	38.7258	20.0194	0.302389	39.5639	0.210042	0.021304	0.099792	98.9426		1.0073	0.435487	0.00666217	1.53417	0.00585367	0.000438167	0.00208767	2.992	0.778902		0.188465	0.356335	3.98753	0.173645	2.96128	31.3581	10.1353
843	br1-2	37.616	38.6445	19.8792	0.287938	39.3702	0.224939	0.022944	0.112746	98.5425		1.00876	0.433977	0.0063665	1.53209	0.00629117	0.0004735	0.002367	2.99032	0.779266		0.18874	0.357803	4.14047	0.174141	2.81727	29.2085	9.04689
844	br1-2	40.3067	38.6208	20.0373	0.283477	39.5874	0.212557	0.015929	0.111381	98.8688		1.00564	0.43634	0.00625217	1.53671	0.00593017	0.000328	0.0023325	2.99353	0.77885		0.18882	0.356294	4.18996	0.173669	2.93653	41.5975	9.15066
845	br1-2	42.3571	38.8381	20.0935	0.286071	39.6191	0.216639	0.017952	0.109223	99.1806		1.00787	0.43608	0.006288	1.53273	0.0060235	0.000368333	0.0022795	2.99163	0.778505		0.188205	0.3557	4.1599	0.17356	2.89499	37.0224	9.31671
846	br1-2	45.0478	38.8024	19.946	0.302212	39.6255	0.222947	0.011014	0.095725	99.0058		1.00814	0.433392	0.00665067	1.53479	0.00620617	0.000226167	0.00200017	2.9914	0.779801		0.188245	0.356982	3.98836	0.173435	2.83377	59.6621	10.5346
847	br1-2	47.7386	38.5966	20.2521	0.281224	39.7035	0.225586	0.017229	0.109374	99.1856		1.00297	0.440123	0.00619	1.53809	0.00628083	0.000354	0.00228583	2.9963	0.777515		0.188883	0.354283	4.21598	0.173468	2.81093	38.5336	9.30993
848	br1-2	50.3634	38.4035	20.2256	0.29046	39.5936	0.226014	0.014469	0.085339	98.839		1.00179	0.441235	0.00641783	1.53973	0.006317	0.0002985	0.00179033	2.99757	0.777262		0.189256	0.354303	4.11084	0.173609	2.80527	45.6507	11.7463
849	br1-2	52.4226	38.4216	20.2602	0.29296	39.656	0.238055	0.018288	0.101906	98.989		1.00105	0.441455	0.00646517	1.54029	0.0066455	0.000376667	0.00213533	2.99841	0.777239		0.189266	0.354069	4.08525	0.173532	2.70215	36.35	9.9438
850	br1-2	55.1133	38.5767	20.348	0.298624	39.7104	0.233055	0.019156	0.104302	99.2902		1.00197	0.441995	0.00656983	1.53762	0.00648567	0.000393333	0.00217883	2.99722	0.776727		0.188986	0.353501	4.02894	0.173541	2.74583	34.7726	9.73688
851	br1-2	57.8107	38.4045	20.272	0.288886	39.6354	0.227411	0.012236	0.08665	98.9271		1.00114	0.44195	0.00637867	1.54032	0.00635167	0.000252167	0.00181667	2.99821	0.777049		0.189285	0.353926	4.12855	0.173552	2.79308	53.7962	11.5806
852	br1-2	60.5014	38.4804	20.3612	0.291683	39.4527	0.225334	0.009212	0.115657	98.9362		1.00341	0.444025	0.00644233	1.53366	0.0062955	0.000189833	0.0024255	2.99645	0.775483		0.189109	0.353184	4.09999	0.174082	2.81284	71.1314	8.84092
853	br1-2	62.5606	38.4827	20.4285	0.291156	39.7273	0.213136	0.008592	0.095689	99.2471		1.00055	0.444193	0.006412	1.53984	0.00593733	0.000176667	0.00200083	2.9991	0.776116		0.18917	0.352645	4.106	0.173467	2.93034	76.1783	10.5539
854	br1-2	65.2513	38.4589	20.2974	0.297982	39.7494	0.227045	0.016058	0.110033	99.1568		1.00023	0.44148	0.00656433	1.54117	0.00632683	0.000330167	0.0023015	2.9984	0.777328		0.189117	0.353597	4.03127	0.173263	2.79568	41.2361	9.2526
855	br1-2	67.8762	38.4441	20.4197	0.295444	39.6946	0.237243	0.022377	0.098062	99.2115		1.00006	0.444232	0.00650967	1.53936	0.00661233	0.000460167	0.00205167	2.99928	0.776047		0.189241	0.352675	4.06024	0.17353	2.70932	29.9033	10.3134
856	br1-2	70.5669	38.459	20.4364	0.278552	39.637	0.231034	0.01301	0.102219	99.1572		1.00087	0.444783	0.00614017	1.53778	0.006442	0.000267667	0.0021395	2.99842	0.775652		0.189291	0.3527	4.24909	0.173753	2.76341	50.6955	9.92511
857	br1-2	72.626	38.5037	20.5104	0.296451	39.5161	0.226003	0.021132	0.092119	99.1659		1.00215	0.446445	0.0065355	1.53327	0.0063025	0.000434833	0.00192833	2.99706	0.77449		0.189059	0.351862	4.05028	0.173983	2.80682	31.6014	10.9409
858	br1-2	75.3101	38.385	20.4289	0.291919	39.4011	0.227026	0.008299	0.103515	98.8458		1.00235	0.446138	0.00645683	1.53385	0.00635183	0.000171333	0.002174	2.99749	0.774676		0.189284	0.352442	4.09639	0.174169	2.79655	78.8073	9.80232
859	br1-2	78.0008	38.3621	20.566	0.287845	39.3386	0.243681	0.012375	0.094379	98.905		1.00175	0.44913	0.00636667	1.53141	0.00681783	0.0002555	0.00198217	2.99771	0.773228		0.189361	0.351265	4.14178	0.174396	2.65707	53.2082	10.6951
860	br1-2	80.6257	38.3786	20.6253	0.29801	39.526	0.2432	0.012887	0.088732	99.1727		0.99986	0.449382	0.00657617	1.53514	0.0067885	0.0002655	0.00185917	2.99987	0.773556		0.189323	0.350704	4.0333	0.173952	2.66048	51.1259	11.3338
861	br1-2	82.6848	38.4121	20.67	0.292576	39.533	0.239022	0.010837	0.095296	99.2528		0.999978	0.450015	0.0064515	1.53425	0.006667	0.000223	0.00199517	2.99958	0.773208		0.189286	0.350396	4.09126	0.173997	2.69472	60.6138	10.6005
862	br1-2	85.3755	38.2868	20.8151	0.311834	39.3227	0.245343	0.003922	0.104303	99.09		0.999513	0.454447	0.00689533	1.53037	0.0068625	8.1e-05	0.00219	3.00036	0.771038		0.189545	0.349011	3.89849	0.17454	2.64406	165.543	9.74352
863	br1-2	88.0662	38.3932	20.9283	0.309777	39.3509	0.240219	0.012661	0.086045	99.3211		1.00007	0.455905	0.00683467	1.52808	0.00670417	0.000260667	0.00180267	2.99965	0.770207		0.189433	0.348351	3.92173	0.174655	2.68703	52.0677	11.688
864	br1-2	90.7637	38.3774	21.0191	0.313238	39.3499	0.24865	0.009338	0.092851	99.4105		0.999278	0.457708	0.0069085	1.52746	0.00693683	0.000192167	0.0019445	3.00043	0.769436		0.189312	0.347257	3.88601	0.17455	2.61885	70.158	10.8713
865	br1-2	92.8228	38.3218	21.0183	0.317161	39.2976	0.26472	0.00854	0.094128	99.3222		0.998973	0.458215	0.007003	1.52717	0.00739367	0.000176	0.0019735	3.00091	0.769206		0.189497	0.347345	3.85094	0.174727	2.50485	76.6365	10.7362
866	br1-2	95.5135	38.36	21.0876	0.294942	39.4224	0.244432	0.002275	0.099219	99.5109		0.998077	0.458857	0.0065	1.52912	0.00681417	4.68333e-05	0.00207617	3.00149	0.769184		0.189517	0.346931	4.0703	0.174534	2.65334	284.883	10.2228
867	br1-2	98.1384	38.1907	20.9813	0.319353	39.2164	0.245422	0.015042	0.089359	99.0576		0.99834	0.458688	0.00707117	1.52828	0.00687383	0.000310833	0.00187867	3.00144	0.769151		0.189813	0.347611	3.83061	0.174893	2.64395	43.9599	11.2741
868	br1-2	100.829	38.5235	21.2469	0.323706	39.2909	0.25657	0.017456	0.085911	99.7449		1.00035	0.46141	0.00711983	1.52101	0.00713833	0.000358333	0.00179417	2.99918	0.767249		0.189062	0.345581	3.79495	0.174912	2.56278	38.0533	11.713
869	br1-2	102.888	38.394	21.2762	0.311331	39.2239	0.247377	0.017987	0.08059	99.5514		0.999397	0.463162	0.00686417	1.52209	0.00689917	0.000370167	0.00168717	3.00047	0.766699		0.18942	0.345372	3.90852	0.175111	2.63112	36.9625	12.4475
870	br1-2	105.572	38.1876	21.2229	0.319487	39.2842	0.252033	0.006299	0.097529	99.37		0.9963	0.463062	0.00706017	1.52792	0.00704517	0.00013	0.0020465	3.00357	0.767421		0.189841	0.345544	3.83024	0.174838	2.59415	103.495	10.3885
871	br1-2	108.263	38.1951	21.4076	0.315947	38.8999	0.254645	0.01366	0.082137	99.169		0.999102	0.46831	0.00700017	1.51693	0.00713683	0.0002825	0.001728	3.00049	0.764104		0.189836	0.344113	3.8651	0.175906	2.57631	48.3171	12.229
872	br1-2	110.954	38.1531	21.4335	0.320986	39.103	0.268463	0.004369	0.09088	99.3743		0.996392	0.468122	0.00710033	1.52239	0.00751183	9.01667e-05	0.00190883	3.00351	0.764823		0.190005	0.34394	3.81981	0.175454	2.48135	148.83	11.1149
873	br1-2	112.926	38.0617	21.5804	0.304326	38.8845	0.249313	0.013333	0.07889	99.1725		0.99672	0.472615	0.00675017	1.51802	0.00699517	0.000276	0.0016615	3.00303	0.76258		0.190128	0.342544	3.97529	0.175957	2.61491	49.4546	12.7071
874	br1-2	115.617	38.1278	21.5439	0.313752	38.984	0.241028	0.01674	0.088932	99.3162		0.996777	0.471027	0.00694767	1.51935	0.00675133	0.000346	0.00186983	3.00306	0.763348		0.189966	0.342845	3.88442	0.175703	2.67934	39.6045	11.3425
875	br1-2	118.308	38.1205	21.5989	0.330298	38.8567	0.262609	0.005457	0.084706	99.2592		0.997547	0.472683	0.007321	1.51584	0.00736283	0.000112833	0.00178267	3.00265	0.762295		0.18994	0.342343	3.73749	0.176019	2.51921	119.301	11.8783
876	br1-2	120.375	38.0064	21.5354	0.306116	38.6919	0.268061	0.01495	0.091847	98.9147		0.997962	0.472907	0.00680833	1.51458	0.0075415	0.000310333	0.00193967	3.00205	0.762058		0.190244	0.342897	3.9579	0.176428	2.483	44.2267	11.006
877	br1-2	123.066	38.1196	21.6264	0.309044	38.5712	0.270958	0.004783	0.082619	98.9846		1.00016	0.474537	0.006868	1.50868	0.007617	9.91667e-05	0.00174333	2.9997	0.760724		0.18997	0.342237	3.9309	0.176792	2.46486	135.997	12.1698
878	br1-2	125.757	38.1542	21.7724	0.309966	38.8297	0.268582	0.00995	0.098488	99.4433		0.9973	0.475942	0.00686267	1.51308	0.00752183	0.000205667	0.0020705	3.00298	0.760715		0.189899	0.341001	3.9218	0.176206	2.48004	65.9234	10.3118
879	br1-2	128.448	38.173	21.9174	0.317079	38.7223	0.267381	0.010573	0.093853	99.5016		0.99761	0.479025	0.00701883	1.50862	0.00748683	0.0002185	0.00197267	3.00195	0.758999		0.189815	0.339781	3.8555	0.176506	2.48778	62.0967	10.7928
880	br1-2	130.42	38.1057	21.8394	0.329211	38.7923	0.271364	0.010686	0.0908	99.4395		0.996447	0.477607	0.00729183	1.51225	0.007603	0.000221	0.00190967	3.00333	0.75998		0.190026	0.340453	3.74863	0.17633	2.46203	61.4619	11.1338
881	br1-2	133.111	38.1537	21.9882	0.31346	38.6134	0.272072	0.018012	0.076597	99.4354		0.998135	0.481067	0.00694583	1.50593	0.007626	0.0003725	0.00161167	3.00169	0.757893		0.189943	0.339386	3.89137	0.176887	2.45857	36.9027	13.0903
882	br1-2	135.795	38.2012	22.132	0.32548	38.6429	0.275001	0.00394	0.078268	99.6588		0.997747	0.483425	0.0072005	1.50462	0.00769567	8.13333e-05	0.001644	3.00241	0.756834		0.190063	0.338661	3.78807	0.177096	2.44317	165.123	12.8445
883	br1-2	138.485	37.8226	22.1886	0.345564	38.5196	0.273843	0.013461	0.081204	99.2449		0.993418	0.487388	0.00768783	1.50826	0.00770633	0.0002795	0.00171533	3.00646	0.755775		0.190904	0.337884	3.62018	0.177313	2.44844	49.0432	12.3986
884	br1-2	140.544	38.1743	22.3282	0.335455	38.421	0.283778	0.001865	0.088166	99.6328		0.998245	0.488297	0.00743017	1.49778	0.00795083	3.85e-05	0.00185417	3.0016	0.75414		0.190037	0.336965	3.70318	0.177677	2.38897	347.538	11.4777
885	br1-2	143.169	37.9158	22.2104	0.325292	38.4913	0.27435	0.012183	0.067612	99.2969		0.99492	0.487403	0.00723	1.50572	0.00771333	0.000252833	0.00142683	3.00467	0.755458		0.190694	0.337812	3.78805	0.177413	2.44584	54.0855	14.765
886	br1-2	145.86	37.968	22.1627	0.336175	38.2563	0.267379	0.002733	0.071636	99.0649		0.998345	0.48736	0.00748733	1.49962	0.00753283	5.68333e-05	0.00151483	3.00191	0.754723		0.190275	0.337755	3.69147	0.17776	2.48784	237.118	13.9552
887	br1-2	148.551	38.0297	22.4797	0.36795	38.5079	0.26652	0.013293	0.088427	99.7535		0.994515	0.491637	0.00815033	1.50125	0.00746767	0.000274833	0.00185983	3.00515	0.753304		0.190328	0.33556	3.45662	0.177438	2.4959	49.6442	11.4435
888	br1-2	150.61	37.8857	22.533	0.337297	38.3859	0.283973	0.005783	0.091263	99.5229		0.99358	0.49421	0.00749267	1.50077	0.00797933	0.00012	0.001925	3.00608	0.752273		0.190677	0.335096	3.68631	0.177747	2.38619	112.717	11.1091
889	br1-2	153.307	37.8777	22.4012	0.336716	38.2665	0.265476	0.010241	0.089859	99.2477		0.99552	0.492382	0.007496	1.49934	0.00747583	0.000212833	0.0018995	3.00432	0.752786		0.190629	0.336032	3.68979	0.177947	2.502	64.099	11.2674
890	br1-2	155.998	37.9872	22.6422	0.337098	38.3706	0.275284	0.009504	0.075797	99.6977		0.994625	0.4958	0.007476	1.49773	0.00772267	0.000196667	0.00159617	3.00515	0.751296		0.190425	0.334309	3.68868	0.177837	2.43944	69.0095	13.2498
891	br1-2	158.057	38.0019	22.7214	0.350302	38.1895	0.286365	0.013338	0.076091	99.6389		0.995975	0.498017	0.0077765	1.49212	0.00804133	0.000276333	0.00160383	3.0038	0.749757		0.190334	0.333651	3.58494	0.17831	2.37232	49.4756	13.2042
892	br1-2	160.682	37.9661	22.6919	0.338714	38.18	0.276334	0.006912	0.090855	99.5508		0.995877	0.497788	0.0075255	1.493	0.00776617	0.000143333	0.00191667	3.00402	0.749954		0.190313	0.333659	3.67324	0.178216	2.4312	94.4242	11.1545
893	br1-2	163.373	37.9479	22.6891	0.328992	37.9635	0.275905	0.006565	0.078619	99.2906		0.997915	0.498987	0.007328	1.48829	0.00777383	0.0001365	0.00166283	3.00209	0.748909		0.190398	0.333804	3.75566	0.178823	2.43485	99.3982	12.7981
894	br1-2	166.064	37.8381	22.7	0.347358	38.0757	0.281521	0.00521	0.084359	99.3322		0.995137	0.49928	0.007738	1.49285	0.00793283	0.000108333	0.00178433	3.00483	0.749374		0.190666	0.33363	3.6058	0.178516	2.39983	124.946	11.9682
895	br1-2	168.114	37.8722	22.9449	0.341745	37.9263	0.279658	0.004989	0.072544	99.4423		0.9958	0.504548	0.00761117	1.48664	0.0078785	0.000103667	0.001534	3.00412	0.74661		0.190582	0.331817	3.65111	0.179012	2.4116	130.438	13.8241
896	br1-2	170.805	37.7511	22.7873	0.350841	37.9408	0.289409	0.001996	0.092927	99.2144		0.994713	0.50214	0.00783017	1.49035	0.0081705	4.15e-05	0.00196933	3.00522	0.747984		0.190886	0.332949	3.57977	0.178911	2.35378	324.45	10.9274
897	br1-2	173.495	37.8057	22.9188	0.352587	37.8493	0.287375	0.00998	0.072335	99.2961		0.995618	0.504767	0.007865	1.48596	0.00810867	0.000207833	0.001532	3.00406	0.746441		0.190606	0.331756	3.56489	0.179074	2.36406	65.6933	13.8529
898	br1-2	176.12	37.7707	22.9436	0.342501	37.7632	0.290764	0.001902	0.090025	99.2027		0.995932	0.505942	0.0076495	1.48442	0.0082145	3.96667e-05	0.00190917	3.00411	0.745805		0.190786	0.331722	3.64452	0.179406	2.34595	340.292	11.2632
899	br1-2	178.179	37.9369	23.1444	0.339109	37.8458	0.275184	-0.00192	0.072367	99.6118		0.996443	0.508397	0.00754433	1.48192	0.00774433	-4e-05	0.00152867	3.00353	0.744565		0.190354	0.330243	3.67199	0.179249	2.43882	-334.34	13.8593
900	br1-2	180.87	37.783	23.1999	0.356234	37.8476	0.278315	0.001433	0.074051	99.5405		0.993893	0.51038	0.00793733	1.48422	0.00784417	2.98333e-05	0.00156667	3.00587	0.744118		0.19087	0.329985	3.54227	0.179379	2.42064	451.47	13.5692
901	br1-2	183.568	37.7262	23.129	0.329208	37.7799	0.281144	0.011485	0.070197	99.3271		0.994327	0.509808	0.00734933	1.48443	0.00793917	0.000239333	0.001488	3.00558	0.74436		0.190867	0.330263	3.75348	0.179386	2.40159	57.2281	14.2667
902	br1-2	186.258	37.8497	23.2941	0.379522	37.6965	0.278082	0.010192	0.080888	99.589		0.995543	0.512398	0.00845533	1.47813	0.00783667	0.000212	0.00171117	3.00429	0.742582		0.19062	0.329195	3.38075	0.179773	2.42161	64.3958	12.4776
903	br1-2	188.317	37.8236	23.3559	0.343157	37.6219	0.277649	0.006491	0.088184	99.5169		0.995753	0.514223	0.007652	1.47654	0.00783167	0.000135167	0.00186717	3.004	0.741695		0.19066	0.328698	3.64126	0.179963	2.42406	100.495	11.4982
904	br1-2	190.942	37.8801	23.3671	0.342897	37.689	0.286384	0.005953	0.078339	99.6498		0.995825	0.513738	0.00763533	1.47707	0.0080665	0.000123667	0.00165633	3.00412	0.741945		0.190586	0.328752	3.64461	0.179851	2.37255	109.517	12.8672
905	br1-2	193.633	37.9283	23.4678	0.354472	37.7709	0.281907	0.019104	0.07876	99.9012		0.99497	0.514853	0.00787633	1.47713	0.0079235	0.000396167	0.00166167	3.00481	0.741538		0.190519	0.328102	3.55704	0.17973	2.39965	34.8595	12.8073
906	br1-2	196.324	37.73	23.3619	0.336568	37.2699	0.291971	0.007085	0.07757	99.075		0.997953	0.516768	0.00754033	1.46959	0.00827417	0.000148167	0.00165017	3.00192	0.739841		0.19088	0.328683	3.69529	0.180909	2.34016	92.1673	12.9907
907	br1-2	198.374	37.7084	23.5169	0.339809	37.4333	0.282986	0.007233	0.064687	99.3533		0.995253	0.519087	0.00759667	1.47288	0.0080025	0.000151	0.00137317	3.00434	0.73941		0.190947	0.327525	3.6688	0.180518	2.39185	90.2812	15.4517
908	br1-2	201.065	37.754	23.4263	0.346878	37.5358	0.288831	0.007466	0.079519	99.4388		0.995103	0.516387	0.00774417	1.47491	0.00815667	0.000155667	0.00168567	3.00414	0.740678		0.190909	0.328304	3.61396	0.180286	2.35851	87.5428	12.6901
909	br1-2	203.756	37.6076	23.4659	0.351952	37.4502	0.286307	0.010126	0.095305	99.2674		0.993867	0.518627	0.00787833	1.47544	0.00810683	0.0002115	0.00202567	3.00615	0.739915		0.191154	0.327748	3.57294	0.18042	2.37142	64.777	10.6883
910	br1-2	206.38	37.5824	23.6397	0.344004	37.4783	0.281605	0.011012	0.058749	99.3958		0.992522	0.52211	0.007695	1.47553	0.00796817	0.00023	0.00124783	3.00731	0.738637		0.191254	0.326554	3.635	0.180419	2.39958	59.6438	16.95
911	br1-2	208.44	37.7306	23.7294	0.364611	37.4156	0.277605	0.00506	0.075895	99.5988		0.994478	0.523062	0.00814	1.47018	0.00783967	0.0001055	0.00160883	3.00541	0.737582		0.190892	0.325985	3.48291	0.180668	2.42467	128.607	13.2718
912	br1-2	211.13	37.6262	23.6517	0.366556	37.4951	0.283674	0.008294	0.083471	99.515		0.992572	0.521795	0.0081905	1.47455	0.00801783	0.000173	0.001771	3.00707	0.738625		0.191188	0.326535	3.46906	0.180443	2.38787	78.8784	12.123
913	br1-2	213.828	37.6707	23.7826	0.35604	37.3735	0.282792	0.002203	0.072191	99.54		0.993975	0.524802	0.00795733	1.47011	0.00799467	4.6e-05	0.001532	3.00642	0.73693		0.19112	0.325726	3.5462	0.180871	2.39414	294.08	13.9278
914	br1-2	216.518	37.7203	23.7009	0.333037	37.2793	0.27408	0.010817	0.07848	99.3969		0.995987	0.52337	0.0074485	1.46744	0.007754	0.000225833	0.00166667	3.00389	0.737107		0.190875	0.326145	3.72471	0.180985	2.44644	60.7112	12.8539
915	br1-2	218.578	37.676	23.6993	0.378617	37.297	0.281003	0.012565	0.077979	99.4225		0.994878	0.523367	0.00846833	1.46823	0.00795033	0.000262333	0.001656	3.00481	0.737213		0.190997	0.326148	3.38752	0.180956	2.40365	52.4204	12.9338
916	br1-2	221.268	37.5761	23.8632	0.360936	37.1718	0.286814	0.019406	0.084191	99.3624		0.993852	0.527842	0.008086	1.46568	0.00812783	0.000405833	0.00179083	3.00578	0.735221		0.191281	0.325009	3.50988	0.181389	2.36971	34.3113	12.0342
917	br1-2	223.893	37.8856	23.8876	0.359451	37.3262	0.28657	0.006286	0.073966	99.8257		0.996512	0.525468	0.00800833	1.46365	0.00807617	0.000130667	0.00156467	3.00341	0.735828		0.190532	0.324988	3.52152	0.181021	2.37195	103.77	13.611
918	br1-2	226.584	37.6868	23.9666	0.3607	37.2139	0.290508	0.009315	0.080548	99.6084		0.994473	0.528902	0.008062	1.46394	0.0082135	0.000194333	0.0017095	3.00549	0.734599		0.191083	0.324451	3.51351	0.181398	2.34972	70.3814	12.5577
919	br1-2	228.643	37.7455	23.9854	0.346937	37.2475	0.286125	0.007454	0.090103	99.709		0.994948	0.528745	0.007746	1.46368	0.00808083	0.000155333	0.00191017	3.00527	0.734623		0.190882	0.324239	3.61526	0.181268	2.37438	87.6714	11.2898
920	br1-2	231.327	37.644	24.1058	0.392442	37.2062	0.282035	0.001864	0.072264	99.7046		0.993182	0.531887	0.00877	1.4634	0.00797267	3.88333e-05	0.00153333	3.00678	0.733428		0.191132	0.32335	3.30205	0.181416	2.39836	347.372	13.9242
921	br1-2	234.018	37.5861	24.0731	0.370038	37.0725	0.282035	-0.00166	0.072672	99.4548		0.99395	0.532395	0.0082885	1.46151	0.007991	-3.5e-05	0.00154567	3.00565	0.732989		0.191223	0.323492	3.44633	0.181708	2.39779	-386.82	13.8464
922	br1-2	235.99	37.5685	24.0417	0.350782	37.1335	0.280349	0.005889	0.090787	99.4715		0.993375	0.531643	0.00785633	1.46376	0.0079425	0.000123167	0.00193067	3.00663	0.733566		0.191329	0.323787	3.5858	0.181588	2.40856	110.673	11.2118
923	br1-2	238.681	37.5573	24.0744	0.390662	37.1972	0.288998	0.011605	0.073678	99.5938		0.99215	0.531867	0.00874133	1.4649	0.00817983	0.000242333	0.00156533	3.00764	0.733636		0.191343	0.323523	3.31259	0.181415	2.35722	56.6753	13.6677
924	br1-2	241.372	37.7158	24.1857	0.390943	37.0602	0.279349	0.006035	0.087405	99.7254		0.995033	0.533627	0.00873617	1.45759	0.00789633	0.000125833	0.0018545	3.00486	0.73201		0.191014	0.322944	3.31324	0.181931	2.41597	108.087	11.6312
925	br1-2	244.062	37.7492	24.1671	0.373835	37.1698	0.282776	0.012059	0.075057	99.8298		0.994523	0.532472	0.00834217	1.45986	0.007982	0.000251167	0.00159033	3.00502	0.73274		0.190938	0.32309	3.42322	0.181616	2.39517	54.6143	13.4376
926	br1-2	246.13	37.6242	24.1652	0.367157	37.133	0.278525	0.011981	0.083726	99.6638		0.993255	0.533518	0.00821	1.4614	0.00787817	0.00025	0.00177767	3.00629	0.732561		0.19118	0.322929	3.46726	0.181638	2.41975	54.9335	12.1072
927	br1-2	248.821	37.6296	24.217	0.3382	37.0307	0.274293	0.005656	0.073791	99.5692		0.99444	0.535223	0.00757033	1.4589	0.0077665	0.000118167	0.00156833	3.00559	0.7316		0.191102	0.322494	3.6843	0.18187	2.44559	115.142	13.6501
928	br1-2	251.512	37.8386	24.3052	0.366146	36.8876	0.276689	0.011956	0.062254	99.7484		0.997958	0.536093	0.0081795	1.45035	0.00781867	0.000249333	0.0013205	3.00197	0.730124		0.1907	0.322214	3.47745	0.182455	2.43309	55.0877	16.0811
929	br1-2	254.136	37.5452	24.2161	0.371992	36.8371	0.292036	0.004368	0.06498	99.3318		0.994817	0.536608	0.00834867	1.45509	0.00829067	9.15e-05	0.00138467	3.00463	0.730577		0.191253	0.322407	3.4329	0.182354	2.33931	148.76	15.4147
930	br1-2	256.196	37.6347	24.2641	0.382035	36.8841	0.271874	0.008495	0.073042	99.5183		0.99545	0.536733	0.00855917	1.4544	0.00770483	0.000177667	0.00155383	3.00458	0.730439		0.191114	0.322236	3.36821	0.182341	2.46172	77.0403	13.7913
931	br1-2	258.88	37.7021	24.2497	0.39285	36.8563	0.288785	0.009977	0.078579	99.5783		0.996413	0.535977	0.00879417	1.45211	0.00817733	0.0002085	0.00167017	3.00335	0.730406		0.190899	0.322293	3.29987	0.182387	2.35869	65.7571	12.8626
932	br1-2	261.577	37.6593	24.4304	0.364808	36.9332	0.284838	0.010761	0.077115	99.7604		0.994342	0.539458	0.00815867	1.45377	0.008058	0.000224667	0.0016375	3.00565	0.729354		0.191011	0.321017	3.48383	0.18223	2.38143	61.0249	13.0972
933	br1-2	264.268	37.5777	24.4892	0.368312	36.8481	0.279379	0.010841	0.085829	99.6594		0.993703	0.541583	0.00824967	1.45263	0.00791567	0.000226667	0.00182533	3.00613	0.728423		0.191346	0.320802	3.46188	0.182612	2.41579	60.6195	11.8424
934	br1-2	266.318	37.5395	24.4338	0.362463	36.9189	0.282228	0.002688	0.073541	99.6131		0.99296	0.540503	0.00812083	1.45581	0.0079985	5.61667e-05	0.0015645	3.00702	0.72925		0.191386	0.321069	3.50141	0.182322	2.39755	241.219	13.7073
935	br1-2	268.95	37.5586	24.4756	0.370108	36.7644	0.279571	0.00242	0.073591	99.5243		0.994437	0.541958	0.00830017	1.45114	0.007931	5.06667e-05	0.001567	3.00539	0.728083		0.191288	0.320736	3.44784	0.182732	2.41341	267.701	13.6998
936	br1-2	271.634	37.6009	24.5483	0.365875	36.7921	0.297568	0.012355	0.071751	99.6888		0.994188	0.54282	0.008194	1.45024	0.00842983	0.000258333	0.00152583	3.00565	0.727645		0.191223	0.320327	3.47824	0.182731	2.31044	53.309	14.0401
937	br1-2	273.693	37.6018	24.6868	0.360907	36.853	0.285639	0.011458	0.060927	99.8605		0.993107	0.545277	0.00807383	1.45102	0.008083	0.000239333	0.00129417	3.0071	0.726856		0.19133	0.319559	3.51557	0.182709	2.37899	57.4224	16.4328
938	br1-2	276.39	37.6281	24.5991	0.356413	36.6962	0.2811	0.006779	0.066312	99.634		0.995435	0.544232	0.00798633	1.44723	0.00796767	0.000141833	0.00141083	3.0044	0.726717		0.191209	0.320104	3.54773	0.183068	2.40573	96.3194	15.1469
939	br1-2	279.081	37.5598	24.5613	0.378516	36.8483	0.289336	0.002528	0.077627	99.7174		0.99308	0.543097	0.008477	1.45242	0.0081965	5.28333e-05	0.00165067	3.00697	0.727842		0.191323	0.320193	3.39206	0.182572	2.35604	256.387	13.0241
940	br1-2	281.765	37.5223	24.4545	0.357051	36.5888	0.274762	0.01526	0.066027	99.2787		0.995837	0.542777	0.0080265	1.44764	0.007813	0.000320167	0.00140933	3.00382	0.727305		0.191406	0.320957	3.54147	0.183242	2.44389	43.3547	15.2013
941	br1-2	283.746	37.4326	24.6653	0.366371	36.6195	0.285989	0.006454	0.088547	99.4648		0.993123	0.547273	0.00823317	1.44837	0.0081295	0.000135333	0.00188933	3.00716	0.725766		0.191739	0.319629	3.47675	0.183343	2.37678	101.133	11.5075
942	br1-2	286.437	37.4131	24.5903	0.360072	36.6655	0.287136	0.005546	0.066499	99.3882		0.992862	0.54575	0.00809367	1.45057	0.00816433	0.000116333	0.00141933	3.00697	0.726622		0.191675	0.31995	3.51903	0.183056	2.3685	117.417	15.0993
943	br1-2	289.121	37.3679	24.8151	0.375971	36.6613	0.27774	0.009903	0.061957	99.5699		0.9911	0.550427	0.00844633	1.44958	0.00789267	0.000207667	0.00132167	3.00897	0.724787		0.191927	0.318634	3.41164	0.183286	2.42644	66.2617	16.1785
944	br1-2	291.811	37.3954	24.7332	0.382477	36.5233	0.288758	0.011843	0.05586	99.3908		0.993108	0.549318	0.0086035	1.44598	0.00821633	0.000248667	0.00119317	3.00667	0.724694		0.191728	0.31902	3.36727	0.18353	2.35955	55.5575	17.8641
945	br1-2	293.879	37.4009	24.8489	0.370376	36.5314	0.286853	0.006631	0.069113	99.5142		0.992528	0.551483	0.00832533	1.44525	0.00815617	0.000139167	0.001475	3.00735	0.723807		0.191793	0.318362	3.44924	0.183629	2.37156	98.439	14.5703
946	br1-2	296.563	37.5203	24.8166	0.376687	36.5372	0.29599	0.00818	0.075978	99.6309		0.994087	0.549877	0.0084535	1.44314	0.00840233	0.000171333	0.001619	3.00575	0.724098		0.191535	0.318699	3.40781	0.183663	2.32077	80.0281	13.3146
947	br1-2	299.254	37.4898	24.8885	0.39766	36.6347	0.290093	0.015097	0.070081	99.7859		0.992288	0.55092	0.00891517	1.44555	0.00822667	0.000316	0.00149183	3.0077	0.724052		0.191612	0.318182	3.27532	0.183414	2.35347	43.8384	14.3816
948	br1-2	301.885	37.4123	24.9486	0.398679	36.3423	0.277616	0.006639	0.074204	99.4603		0.993922	0.554305	0.00897133	1.43934	0.00790217	0.0001395	0.0015855	3.00617	0.721964		0.191688	0.317603	3.26808	0.184155	2.42656	98.2972	13.6168
949	br1-2	303.936	37.4132	24.9161	0.391675	36.4658	0.285227	0.006326	0.076499	99.5548		0.992805	0.552947	0.00880367	1.44258	0.0081095	0.000132667	0.00163267	3.00701	0.722907		0.191801	0.317985	3.31195	0.183893	2.38175	103.159	13.2316
950	br1-2	306.626	37.2705	24.8442	0.369083	36.4365	0.291384	0.007038	0.066537	99.2852		0.991737	0.552865	0.0083185	1.44538	0.00830733	0.000148	0.001424	3.00818	0.723324		0.192259	0.318583	3.46051	0.184014	2.34708	92.8633	15.1215
951	br1-2	309.324	37.2819	24.9594	0.384977	36.3658	0.274444	0.007667	0.058247	99.3324		0.992053	0.555438	0.008677	1.4426	0.0078245	0.000161333	0.0012465	3.008	0.722008		0.1921	0.317616	3.35338	0.18414	2.44698	85.2689	17.1774
952	br1-2	312.015	37.3547	24.8145	0.386732	36.2789	0.281126	0.011607	0.089604	99.2172		0.994467	0.552478	0.00872067	1.43984	0.00801883	0.000244333	0.0019185	3.00569	0.722696		0.191882	0.318563	3.34193	0.184332	2.40566	56.6922	11.3859
953	br1-2	314.065	37.3523	24.862	0.367885	36.3001	0.276829	0.011746	0.069363	99.2402		0.994152	0.553397	0.0082935	1.44031	0.00789433	0.000247167	0.00148483	3.00578	0.722429		0.191893	0.318261	3.46676	0.184274	2.432	56.0259	14.5238
954	br1-2	316.696	37.2661	25.0941	0.360212	36.2512	0.276497	-0.00323	0.072142	99.317		0.992385	0.558858	0.008125	1.43914	0.007889	-6.83333e-05	0.00154517	3.00788	0.720291		0.192206	0.316838	3.52324	0.184583	2.43519	-198.66	14.0025
955	br1-2	319.38	37.4013	25.0274	0.38637	36.3016	0.283941	0.000696	0.071179	99.4725		0.9938	0.556152	0.00869583	1.43798	0.00808367	1.46667e-05	0.00152117	3.00625	0.721106		0.191739	0.317124	3.3443	0.184317	2.38859	928.437	14.173
956	br1-2	322.071	37.1937	25.1251	0.385104	36.3004	0.28226	0.00676	0.065398	99.3587		0.990547	0.5596	0.00868717	1.44122	0.00805417	0.000142333	0.00140083	3.00965	0.720315		0.192341	0.316512	3.35319	0.184405	2.39899	96.5688	15.3771
957	br1-2	324.139	37.3812	25.1878	0.3679	36.3892	0.276969	0.0002	0.063034	99.6663		0.99197	0.558985	0.00826933	1.43957	0.00787483	4.16667e-06	0.00134533	3.00802	0.720305		0.191911	0.31624	3.46876	0.184226	2.43222	3226.71	15.9339
958	br1-2	326.83	37.1988	25.0077	0.373649	36.3035	0.287802	0.013401	0.083422	99.2683		0.991023	0.557178	0.00843167	1.44185	0.00821517	0.000282333	0.0017875	3.00876	0.721275		0.192375	0.317358	3.42876	0.1844	2.36687	49.249	12.1918
959	br1-2	329.514	37.2911	24.987	0.393505	36.0975	0.286749	0.002837	0.056944	99.1156		0.994505	0.557288	0.00888883	1.43514	0.0081935	5.98333e-05	0.00122133	3.00529	0.720296		0.192008	0.317382	3.30016	0.184869	2.37211	228.669	17.5591
960	br1-2	332.145	37.1215	25.0724	0.388274	36.2908	0.285126	0.006333	0.079063	99.2435		0.989855	0.559122	0.0087695	1.44264	0.008146	0.0001335	0.0016955	3.01036	0.720685		0.192445	0.316688	3.33143	0.184334	2.38076	102.967	12.8223
961	br1-2	334.196	37.2261	25.0801	0.385855	36.2152	0.264925	0.004872	0.061	99.2381		0.992177	0.559032	0.00871083	1.43895	0.00756533	0.000102667	0.0013075	3.00785	0.720203		0.192238	0.316807	3.34831	0.184613	2.50942	133.587	16.4383
962	br1-2	336.886	37.3795	25.1934	0.378311	36.2255	0.289877	0.008241	0.067883	99.5427		0.993275	0.55987	0.00851483	1.43504	0.008253	0.000173167	0.00145067	3.00658	0.719351		0.191816	0.316073	3.39731	0.18462	2.35447	79.4151	14.8388
963	br1-2	339.584	37.2859	25.4211	0.38684	36.3905	0.279569	0.002748	0.073334	99.84		0.989212	0.564032	0.008693	1.43929	0.00794683	5.76667e-05	0.00156467	3.01079	0.718451		0.192232	0.314791	3.34488	0.184391	2.41698	236.162	13.7978
964	br1-2	342.274	37.2586	25.2051	0.390986	36.3133	0.279615	0.015872	0.077459	99.5409		0.990715	0.560498	0.008806	1.43947	0.00796617	0.000333667	0.0016565	3.00944	0.719746		0.192239	0.316104	3.31768	0.184477	2.41599	41.7479	13.0887
965	br1-2	344.325	37.3208	25.2358	0.366791	36.3945	0.276128	0.005394	0.082216	99.6816		0.990755	0.56027	0.00824767	1.44034	0.007854	0.000113167	0.00175533	3.00934	0.719951		0.192035	0.315834	3.47582	0.184206	2.43693	120.778	12.3637
966	br1-2	346.956	37.3082	25.1892	0.395595	36.1753	0.274271	0.008505	0.069666	99.4207		0.992858	0.56061	0.00891717	1.43519	0.00782033	0.000179	0.001491	3.00707	0.719105		0.192031	0.316129	3.28869	0.184794	2.44866	76.9878	14.4786
967	br1-2	349.64	37.3265	25.327	0.390661	36.353	0.27001	0.001798	0.072825	99.7418		0.990658	0.562153	0.00878217	1.43834	0.007678	3.76667e-05	0.0015545	3.00921	0.718993		0.192064	0.31532	3.31987	0.184404	2.47671	360.286	13.8833
968	br1-2	352.331	37.3082	25.435	0.388638	36.36	0.268019	0.006164	0.070485	99.8365		0.989842	0.564362	0.00873383	1.43813	0.00761883	0.000129333	0.001504	3.01032	0.718171		0.191998	0.314426	3.33069	0.184316	2.48832	105.782	14.3178
969	br1-2	354.399	37.3072	25.2215	0.393934	36.2463	0.270258	0.000526	0.063984	99.5037		0.992077	0.560903	0.008873	1.43691	0.00770017	1.1e-05	0.0013685	3.00785	0.719242		0.192119	0.316044	3.30001	0.184674	2.47536	1229.54	15.7133
970	br1-2	357.09	37.459	25.358	0.384788	36.1222	0.287711	0.012589	0.071159	99.6954		0.994365	0.56295	0.00865183	1.42948	0.008183	0.000264167	0.00151917	3.00541	0.717456		0.191587	0.314999	3.35584	0.184973	2.36707	52.3455	14.1909
971	br1-2	359.774	37.3384	25.1594	0.40586	36.0928	0.268555	0.00522	0.062772	99.333		0.994303	0.560308	0.0091545	1.43284	0.00766233	0.000109833	0.00134433	3.00572	0.718883		0.191933	0.316324	3.22805	0.185005	2.48561	124.773	15.9983
972	br1-2	361.755	37.4243	25.347	0.390699	36.2382	0.284688	0.002133	0.075818	99.7628		0.992997	0.562452	0.00878067	1.43342	0.00809333	4.46667e-05	0.001618	3.00741	0.718193		0.191748	0.31515	3.31937	0.1847	2.38532	303.931	13.36
973	br1-2	364.445	37.3061	25.2756	0.376682	36.1701	0.268674	0.002479	0.06922	99.4689		0.992558	0.562395	0.00848883	1.43463	0.00765883	5.21667e-05	0.00148117	3.00726	0.718384		0.19209	0.315648	3.40966	0.184883	2.48551	261.595	14.5736
974	br1-2	367.129	37.3609	25.2499	0.381249	36.1579	0.27312	-0.00143	0.054028	99.4757		0.993652	0.561618	0.0085885	1.43362	0.00778283	-3e-05	0.00115567	3.00639	0.718521		0.191859	0.315706	3.3783	0.184822	2.4557	-450.38	18.4829
975	br1-2	369.82	37.3203	25.3362	0.387084	36.1324	0.274907	0.002555	0.075223	99.5287		0.992633	0.563573	0.0087205	1.4327	0.00783417	5.36667e-05	0.00160917	3.00712	0.717687		0.191974	0.31513	3.34127	0.18495	2.44447	253.752	13.4588
976	br1-2	371.888	37.3096	25.3614	0.370394	36.2033	0.266495	0.010402	0.083745	99.6053		0.991678	0.563752	0.00833883	1.43454	0.00758933	0.000218667	0.00179017	3.00791	0.717883		0.192115	0.315126	3.45275	0.184858	2.50037	63.1577	12.1594
977	br1-2	374.579	37.1849	25.3445	0.38433	36.1902	0.27382	0.012495	0.073493	99.4637		0.990257	0.564455	0.00866917	1.43677	0.00781283	0.000263167	0.001574	3.0098	0.717945		0.192335	0.315034	3.35842	0.184786	2.45104	52.7192	13.7599
978	br1-2	377.263	37.3175	25.3354	0.381271	36.304	0.273816	0.002385	0.072422	99.6868		0.991055	0.562702	0.0085765	1.43732	0.00779133	5.01667e-05	0.00154683	3.00904	0.718653		0.192032	0.315185	3.3787	0.184495	2.45161	271.783	13.9542
979	br1-2	379.894	37.1873	25.3956	0.367796	36.2069	0.274	0.001372	0.066289	99.4993		0.990072	0.565452	0.00829417	1.43707	0.007816	2.88333e-05	0.00141933	3.01015	0.71763		0.192332	0.314711	3.46874	0.184748	2.44991	471.547	15.1869
980	br1-2	381.944	37.1465	25.3644	0.381736	36.2069	0.286688	0.007057	0.074772	99.4681		0.989073	0.564808	0.00860933	1.4372	0.00817867	0.0001485	0.00160117	3.00962	0.717879		0.192569	0.315102	3.37727	0.184862	2.37419	92.6043	13.5444
981	br1-2	384.635	37.2981	25.1523	0.39239	36.3193	0.269368	0.013107	0.061953	99.5065		0.991452	0.559148	0.00883483	1.43925	0.00767183	0.0002755	0.0013245	3.00796	0.720202		0.192226	0.316619	3.31046	0.184514	2.48201	50.3587	16.2103
982	br1-2	387.333	37.0934	25.2402	0.35583	36.0952	0.271223	-0.00046	0.069453	99.1248		0.990792	0.563823	0.0080505	1.4373	0.007762	-1e-05	0.001492	3.00921	0.718247		0.192573	0.315708	3.5543	0.185	2.46766	-1399.3	14.521
983	br1-2	389.392	37.1037	25.2332	0.371556	36.2085	0.272387	0.008933	0.06114	99.2594		0.989677	0.562878	0.0083945	1.43979	0.0077845	0.000188333	0.00131167	3.01003	0.718937		0.192657	0.315919	3.44417	0.184775	2.4613	73.3567	16.4152
984	br1-2	392.076	37.275	25.1695	0.365217	36.1873	0.281468	0.000867	0.075318	99.3547		0.992517	0.56048	0.008237	1.43645	0.00803	1.81667e-05	0.001613	3.00734	0.719329		0.192223	0.316417	3.4887	0.184841	2.40536	746.687	13.4453
985	br1-2	394.707	37.1287	25.2691	0.402714	36.1234	0.269563	-0.00126	0.064783	99.257		0.990637	0.563845	0.00910117	1.43684	0.007706	-2.66667e-05	0.00139017	3.00949	0.718174		0.19243	0.315439	3.24508	0.184895	2.47783	-509.98	15.5195
986	br1-2	397.391	37.3212	25.1565	0.36649	35.9859	0.274354	0.006775	0.083798	99.195		0.995282	0.561055	0.00827833	1.43067	0.00783917	0.000142833	0.00179733	3.00506	0.718306		0.192014	0.316411	3.47907	0.185353	2.44884	96.4027	12.1475
987	br1-2	399.45	37.2303	25.2351	0.382413	36.0669	0.26722	0.007861	0.071873	99.2617		0.992667	0.5627	0.00863633	1.43361	0.00763383	0.000165667	0.00154117	3.00695	0.71813		0.192235	0.315821	3.37135	0.185119	2.49454	83.2013	14.0565
988	br1-2	402.148	37.1993	25.3616	0.386115	36.3693	0.281587	0.007006	0.073188	99.6781		0.98865	0.563702	0.008692	1.44098	0.00801833	0.000147167	0.00156433	3.01175	0.718807		0.192539	0.315287	3.35069	0.184505	2.4056	93.3177	13.8286
989	br1-2	404.838	37.2811	25.3726	0.369264	36.3079	0.268063	6.6e-05	0.066578	99.6656		0.990427	0.56372	0.00830933	1.43797	0.00763017	1.33333e-06	0.0014225	3.00948	0.718378		0.19216	0.314987	3.45958	0.184518	2.48925	9776.23	15.1263
990	br1-2	407.523	37.2021	25.2735	0.354988	36.194	0.274861	0.013721	0.073145	99.3863		0.991037	0.563057	0.00801	1.43738	0.00784517	0.000289	0.00156717	3.00919	0.718534		0.192381	0.315658	3.56226	0.184827	2.44562	48.1256	13.8264
991	br1-2	409.503	37.1809	25.1785	0.392584	36.1244	0.273452	0.012328	0.073574	99.2357		0.991543	0.561547	0.00886783	1.43617	0.00781333	0.00026	0.001578	3.00778	0.718906		0.192476	0.316347	3.30881	0.185037	2.45512	53.4627	13.7516
996	8LM-331A-A21	0	38.3297	20.659	0.31743	39.885	0.273913	0.009908	0.084876	99.5598		0.99481	0.448413	0.00697833	1.54322	0.007617	0.000203333	0.00177167	3.00302	0.774852		0.189039	0.349546	3.83578	0.17269	2.43771	66.0208	11.7886
997	8LM-331A-A21	2.5	38.5486	21.1353	0.286231	39.8067	0.261765	0.011569	0.077071	100.127		0.996528	0.456935	0.0062675	1.53409	0.00725033	0.0002365	0.00160233	3.00292	0.770503		0.188622	0.345742	4.15403	0.173201	2.52005	56.7322	12.9421
998	8LM-331A-A21	5	38.385	21.2899	0.317991	39.4624	0.256133	0.01638	0.085002	99.8128		0.996722	0.462328	0.006994	1.52761	0.007126	0.000336333	0.00177517	3.00289	0.767667		0.188938	0.344271	3.8355	0.174047	2.55883	40.3702	11.7994
999	8LM-331A-A21	7.4	38.4962	21.652	0.312544	39.2926	0.24673	0.016391	0.096836	100.113		0.997898	0.469387	0.00686233	1.51842	0.00685267	0.000336	0.00201883	3.00178	0.763867		0.188632	0.341255	3.88718	0.174605	2.62888	40.3408	10.4446
1000	8LM-331A-A21	9.9	38.3298	21.8555	0.337801	39.0434	0.259938	0.006542	0.060254	99.8932		0.997105	0.475478	0.00744317	1.51414	0.007245	0.0001345	0.00126067	3.00281	0.761021		0.188965	0.33947	3.6672	0.175226	2.5317	99.4406	16.4037
1001	8LM-331A-A21	12.4	38.252	22.1518	0.317375	38.813	0.260548	0.012139	0.07538	99.8822		0.996648	0.482683	0.00700417	1.50758	0.0072735	0.00025	0.0015795	3.00302	0.757477		0.189174	0.337122	3.84433	0.175947	2.52817	54.0891	13.2551
1002	8LM-331A-A21	14.9	38.2008	22.4815	0.317053	38.6521	0.266101	0.01334	0.074384	100.005		0.995705	0.49006	0.00699983	1.50192	0.00743133	0.000275	0.00155933	3.00395	0.753983		0.189344	0.334614	3.84974	0.176532	2.49142	49.3227	13.44
1003	8LM-331A-A21	17.4	38.1553	22.6752	0.342601	38.4022	0.268237	0.003494	0.075143	99.9222		0.996325	0.495178	0.0075775	1.49491	0.00750467	7.21667e-05	0.001578	3.00315	0.751178		0.18934	0.332941	3.63213	0.177157	2.47633	185.254	13.3136
1004	8LM-331A-A21	19.9	37.986	22.9259	0.332201	38.305	0.259284	0.013747	0.057777	99.8799		0.993907	0.501663	0.00736233	1.49414	0.00726883	0.000284333	0.00121583	3.00585	0.748642		0.189833	0.331122	3.71857	0.177554	2.53783	47.8789	17.1395
1005	8LM-331A-A21	22.4	38.0189	23.1099	0.317865	38.2259	0.256362	0.0113	0.071739	100.012		0.99416	0.505382	0.00704033	1.49015	0.0071825	0.000233667	0.00150867	3.00565	0.746743		0.189718	0.329699	3.84393	0.17781	2.5584	58.0127	13.9334
1006	8LM-331A-A21	24.9	38.1541	23.2249	0.351767	37.863	0.262089	0.010631	0.063966	99.9305		0.998658	0.508387	0.00779883	1.47743	0.00735	0.00022	0.0013465	3.00119	0.743991		0.189277	0.328798	3.5641	0.178752	2.51823	61.5949	15.5552
1007	8LM-331A-A21	27.4	38.0618	23.4667	0.334154	37.871	0.268719	0.005891	0.057626	100.066		0.99623	0.513673	0.00740817	1.47772	0.00753583	0.000122	0.001213	3.0039	0.742053		0.189555	0.327073	3.70423	0.178855	2.47431	110.304	17.208
1008	8LM-331A-A21	29.9	37.9433	23.5735	0.344154	37.6962	0.267662	0.009698	0.069059	99.9036		0.995655	0.517323	0.00764933	1.47464	0.00752533	0.000201167	0.0014575	3.00445	0.740295		0.189877	0.326319	3.62485	0.179394	2.48175	67.4344	14.4746
1009	8LM-331A-A21	32.3	38.158	23.6439	0.348527	37.4912	0.267887	0.008007	0.057072	99.9746		1.00014	0.518273	0.0077375	1.46493	0.007523	0.000166	0.001203	2.99997	0.738669		0.189362	0.325984	3.59311	0.180018	2.48161	81.4998	17.3919
1010	8LM-331A-A21	34.8	38.0946	23.7463	0.340704	37.5004	0.254576	0.011266	0.051276	99.9991		0.998668	0.520617	0.00756533	1.46558	0.0071505	0.0002335	0.00108117	3.00089	0.737882		0.189493	0.325172	3.65368	0.17999	2.57307	58.2036	19.2847
1011	8LM-331A-A21	37.3	38.0241	23.98	0.351294	37.4138	0.262469	0.010936	0.068321	100.111		0.997225	0.525955	0.00780367	1.46278	0.00737533	0.000226833	0.001441	3.00281	0.735533		0.189748	0.323621	3.5738	0.180405	2.51866	59.9541	14.6498
1012	8LM-331A-A21	39.8	37.9797	24.1018	0.36834	37.361	0.263666	0.00923	0.060183	100.144		0.996435	0.528825	0.0081855	1.46127	0.00741167	0.0001915	0.00126983	3.00359	0.734272		0.189839	0.322726	3.45096	0.180576	2.51029	70.8338	16.5482
1013	8LM-331A-A21	42.3	37.8175	24.2134	0.344297	37.0552	0.277543	0.01994	0.049378	99.7773		0.9966	0.53364	0.00768517	1.45577	0.0078365	0.0004155	0.0010465	3.00299	0.731759		0.190137	0.321779	3.62675	0.181343	2.41944	33.3307	20.0304
1014	8LM-331A-A21	44.8	37.8137	24.188	0.371358	37.074	0.254247	0.019258	0.048444	99.769		0.996557	0.53311	0.00828967	1.45659	0.00717917	0.000401333	0.00102683	3.00315	0.732065		0.190222	0.32207	3.43058	0.181357	2.5764	34.4875	20.4109
1015	8LM-331A-A21	47.3	37.7337	24.122	0.3507	36.9385	0.272753	0.014042	0.05898	99.4907		0.997215	0.533135	0.00785033	1.4553	0.00772317	0.000293333	0.00125367	3.00277	0.731882		0.189943	0.321716	3.56982	0.181247	2.44431	46.7994	16.8381
1016	8LM-331A-A21	49.8	37.8033	24.3742	0.33652	36.828	0.257461	0.002769	0.079329	99.6816		0.99802	0.538153	0.00752517	1.44945	0.00728267	5.78333e-05	0.00168433	3.00217	0.729245		0.1902	0.320726	3.69078	0.182077	2.55332	233.609	12.7196
1017	8LM-331A-A21	52.3	37.8787	24.3759	0.371399	36.8835	0.256403	0.012826	0.060041	99.8388		0.998318	0.537277	0.008291	1.44917	0.00724033	0.000267333	0.00127267	3.00184	0.729529		0.190095	0.320885	3.43231	0.182013	2.56207	51.2809	16.6087
1018	8LM-331A-A21	54.8	37.7133	24.4645	0.339135	36.7264	0.265597	0.012035	0.055619	99.5766		0.997317	0.541053	0.00759633	1.44788	0.00752533	0.000251667	0.001183	3.0028	0.727968		0.190475	0.320192	3.67096	0.182431	2.49785	54.5664	17.8805
1019	8LM-331A-A21	57.3	37.8411	24.5315	0.362897	36.6814	0.265249	0.00867	0.070233	99.761		0.998887	0.541552	0.00811383	1.44348	0.00750183	0.000181	0.001491	3.00121	0.727183		0.190124	0.31973	3.49121	0.182584	2.50028	75.3456	14.2956
1020	8LM-331A-A21	59.8	37.8044	24.7837	0.359894	36.8882	0.254239	0.008308	0.06073	100.159		0.995135	0.545595	0.00802433	1.44758	0.0071705	0.000172833	0.00128567	3.00496	0.726268		0.190313	0.318124	3.51408	0.182175	2.57807	78.5934	16.443
1021	8LM-331A-A21	62.3	37.6358	24.6233	0.369794	36.78	0.262173	0.018999	0.066342	99.7564		0.994565	0.544178	0.00827717	1.44897	0.007423	0.000397	0.00141	3.00522	0.726975		0.190726	0.319142	3.44387	0.182401	2.52154	34.9516	15.1026
1022	8LM-331A-A21	64.7	37.7317	24.516	0.347792	36.7579	0.25196	0.013687	0.05118	99.6702		0.997003	0.541757	0.007784	1.44796	0.00713333	0.000286	0.00108767	3.00301	0.727721		0.190456	0.319884	3.60323	0.182388	2.5943	48.1105	19.3794
1023	8LM-331A-A21	67.2	37.983	24.844	0.362494	36.7853	0.242716	0.018092	0.055559	100.291		0.998162	0.546007	0.00806883	1.44112	0.006834	0.000375833	0.00117433	3.00174	0.725228		0.189793	0.317689	3.49515	0.182435	2.66554	36.6486	17.9133
1024	8LM-331A-A21	69.7	37.8962	24.8029	0.367199	36.7341	0.259899	0.006605	0.051239	100.118		0.99776	0.546132	0.00818883	1.44183	0.00733167	0.0001375	0.001085	3.00246	0.72528		0.190109	0.318117	3.46384	0.182653	2.53869	98.6198	19.3795
1025	8LM-331A-A21	72.2	37.6788	24.525	0.364009	36.5838	0.258429	0.013489	0.050271	99.4738		0.997875	0.54319	0.0081655	1.44438	0.007333	0.0002825	0.00107083	3.0023	0.726706		0.190595	0.319851	3.48443	0.182896	2.54793	48.8085	19.7256
1026	8LM-331A-A21	74.7	37.7234	24.7355	0.374966	36.716	0.246811	0.010336	0.054957	99.862		0.995948	0.54615	0.00838517	1.44509	0.00698167	0.000215833	0.001167	3.00394	0.725724		0.190434	0.318315	3.40833	0.182559	2.63279	63.3525	18.0981
1027	8LM-331A-A21	77.3926	37.7485	24.792	0.345284	36.6899	0.266525	0.013466	0.063809	99.9195		0.996137	0.547138	0.00771767	1.44338	0.00753567	0.000281	0.00135417	3.00355	0.725128		0.190458	0.318097	3.62457	0.182739	2.49286	48.895	15.6859
1028	8LM-331A-A21	79.8926	37.8353	24.8111	0.359628	36.7682	0.251333	0.006833	0.052271	100.085		0.996662	0.546588	0.00802417	1.4439	0.0070935	0.000142333	0.00110733	3.00352	0.7254		0.190258	0.318021	3.51707	0.182546	2.60019	95.3576	19.0073
1029	8LM-331A-A21	82.3926	37.7674	25.0492	0.36345	36.7333	0.258984	0.009531	0.047636	100.23		0.994572	0.551667	0.008107	1.44209	0.00730733	0.0001985	0.00100883	3.00495	0.723303		0.190493	0.31652	3.4914	0.182789	2.54563	68.67	20.8126
1030	8LM-331A-A21	84.8926	37.8073	24.7963	0.370085	36.5544	0.263759	0.008298	0.049806	99.8499		0.998273	0.547552	0.008277	1.43889	0.00746183	0.000173167	0.00105767	3.00169	0.724356		0.190156	0.317871	3.44121	0.182986	2.50996	78.6464	19.9054
1031	8LM-331A-A21	87.3926	37.7969	24.7838	0.360549	36.6616	0.250113	0.008659	0.05857	99.9202		0.997262	0.546872	0.00805767	1.44204	0.0070705	0.000180667	0.00124283	3.00273	0.72504		0.190227	0.317995	3.50832	0.182716	2.60774	75.4226	17.0228
1032	8LM-331A-A21	89.7926	37.8086	24.8392	0.367982	36.6942	0.255204	0.008157	0.065351	100.039		0.996622	0.547573	0.008216	1.44196	0.00720767	0.00017	0.0013855	3.00313	0.724773		0.19018	0.317583	3.45561	0.182633	2.56993	79.9934	15.3227
1033	8LM-331A-A21	92.2926	37.7491	24.8821	0.375101	36.7164	0.261291	0.007698	0.059837	100.052		0.995307	0.548658	0.00837717	1.4432	0.0073815	0.0001605	0.00126883	3.00435	0.724549		0.190512	0.317575	3.41039	0.182756	2.52911	84.7693	16.6925
1034	8LM-331A-A21	94.7926	37.7344	24.8767	0.368538	36.6893	0.249907	0.009184	0.056874	99.9849		0.995537	0.54888	0.00823567	1.44302	0.00706417	0.0001915	0.00120683	3.00414	0.724444		0.190453	0.317452	3.45321	0.182733	2.61001	71.187	17.52
1035	8LM-331A-A21	97.2926	37.6488	24.8079	0.381859	36.5647	0.249405	0.016873	0.055272	99.7248		0.995935	0.548825	0.00855617	1.44197	0.00706883	0.000352833	0.001176	3.00389	0.724319		0.190687	0.317938	3.36484	0.183079	2.61413	39.2271	18.0123
1036	8LM-331A-A21	99.7926	37.8033	24.8402	0.37197	36.6477	0.262575	0.018433	0.054372	99.9986		0.996923	0.547838	0.00830867	1.44077	0.00741917	0.000384333	0.00115317	3.0028	0.724511		0.190279	0.317738	3.43011	0.182848	2.51929	35.9961	18.2977
1037	8LM-331A-A21	102.293	37.6612	24.941	0.350178	36.5845	0.261134	0.006302	0.054601	99.8589		0.995345	0.551262	0.007839	1.44142	0.0073945	0.000131667	0.0011605	3.00456	0.723357		0.190613	0.316983	3.58616	0.183022	2.52873	103.239	18.2252
1038	8LM-331A-A21	104.793	37.8049	24.8982	0.383697	36.5267	0.261927	0.024494	0.046925	99.9468		0.997778	0.549563	0.00857767	1.43718	0.00740683	0.000511167	0.000996	3.00201	0.723385		0.190184	0.31723	3.35199	0.183134	2.52289	27.3342	21.0969
1039	8LM-331A-A21	107.293	37.8148	24.7602	0.381953	36.5987	0.259136	0.012853	0.052449	99.8801		0.998022	0.54651	0.0085385	1.43999	0.00732783	0.000268167	0.00111333	3.00176	0.724887		0.190143	0.318111	3.36227	0.182856	2.54186	51.149	18.9327
1040	8LM-331A-A21	109.793	37.5837	24.7198	0.365676	36.422	0.25649	0.016266	0.069181	99.4331		0.996945	0.54838	0.008216	1.44029	0.00728967	0.000341167	0.00147583	3.00294	0.724248		0.190722	0.318315	3.47139	0.183327	2.56042	40.6305	14.5099
1041	8LM-331A-A21	112.293	37.8123	24.9516	0.378125	36.4839	0.249629	0.012072	0.061708	99.9493		0.998173	0.550853	0.00845483	1.43578	0.0070605	0.000252	0.00131017	3.00189	0.72272		0.19014	0.316828	3.38781	0.183254	2.61131	54.3909	16.197
1042	8LM-331A-A21	114.793	37.7405	24.8278	0.378346	36.5959	0.247345	0.007627	0.074981	99.8725		0.99669	0.548347	0.00846317	1.44078	0.00699867	0.000159333	0.0015925	3.00304	0.724329		0.190399	0.317723	3.38678	0.182956	2.6292	85.4952	13.4415
1043	8LM-331A-A21	117.293	37.7553	24.896	0.387103	36.6272	0.260513	0.011146	0.054348	99.9916		0.996143	0.549335	0.008651	1.44066	0.0073645	0.0002325	0.00115317	3.00354	0.723952		0.190361	0.317282	3.33073	0.182889	2.53297	58.8349	18.3046
1044	8LM-331A-A21	119.693	37.6172	24.7844	0.363533	36.558	0.260584	0.002922	0.054045	99.6407		0.99583	0.54871	0.0081515	1.44277	0.00739117	6.11667e-05	0.00115067	3.00406	0.724471		0.190676	0.317939	3.48689	0.182989	2.5318	221.374	18.3961
1045	8LM-331A-A21	122.193	37.6754	24.8095	0.370943	36.4413	0.254431	0.016287	0.076132	99.644		0.997347	0.54925	0.0083175	1.43812	0.0072165	0.000340833	0.00162083	3.00222	0.72363		0.190527	0.317796	3.43604	0.183353	2.576	40.5897	13.2481
1046	8LM-331A-A21	124.693	37.771	24.9898	0.367981	36.6353	0.251993	0.012163	0.062965	100.091		0.995947	0.551067	0.00821867	1.4401	0.00711917	0.0002535	0.00133533	3.00404	0.723244		0.190325	0.316661	3.45701	0.182905	2.59425	53.9999	15.8897
1047	8LM-331A-A21	127.193	37.673	24.6333	0.39108	36.5194	0.262789	0.008113	0.062282	99.55		0.997592	0.545518	0.00877167	1.44165	0.00745583	0.000169833	0.0013265	3.00249	0.72548		0.19044	0.318826	3.30342	0.182972	2.51556	80.3921	16.0374
1048	8LM-331A-A21	129.693	37.7592	24.7911	0.349271	36.4633	0.25471	0.016423	0.064134	99.6981		0.998578	0.548302	0.00782383	1.43757	0.00721717	0.000343333	0.00136417	3.0012	0.723899		0.190252	0.317855	3.59133	0.183218	2.57326	40.2483	15.601
1049	8LM-331A-A21	132.193	37.6342	24.8716	0.377314	36.669	0.251685	0.013932	0.066625	99.8844		0.994293	0.549542	0.00844367	1.44426	0.0071245	0.000291	0.00141567	3.00537	0.724375		0.190653	0.317354	3.39285	0.182737	2.59578	47.264	15.0454
1050	8LM-331A-A21	134.693	37.645	24.8226	0.377727	36.6952	0.251646	0.016958	0.065891	99.875		0.994497	0.548413	0.00845217	1.44517	0.00712283	0.000354167	0.0014	3.00541	0.724911		0.1906	0.317643	3.38954	0.182624	2.59569	39.0128	15.2021
1051	8LM-331A-A21	137.193	37.6787	24.9158	0.365637	36.5485	0.247204	0.005464	0.059675	99.821		0.996038	0.550832	0.008187	1.44033	0.00700167	0.000114167	0.00126867	3.00377	0.723362		0.190466	0.316985	3.47153	0.183023	2.62905	118.855	16.7214
1052	8LM-331A-A21	139.693	37.5635	24.8435	0.355536	36.4189	0.248721	0.016346	0.060433	99.5069		0.996167	0.550988	0.00798633	1.43982	0.00706717	0.000342667	0.001289	3.00366	0.723233		0.190734	0.317414	3.54377	0.183335	2.61716	40.4223	16.518
1053	8LM-331A-A21	142.193	37.6768	24.8089	0.359875	36.5136	0.252806	0.007439	0.050768	99.6702		0.99704	0.54905	0.0080665	1.44048	0.00716783	0.000155667	0.0010805	3.00304	0.724031		0.190436	0.31766	3.51178	0.183044	2.58651	87.5762	19.5357
1054	8LM-331A-A21	144.593	37.6739	24.8357	0.377965	36.6176	0.258765	0.008473	0.047143	99.8195		0.99563	0.548907	0.00846067	1.44265	0.007327	0.000177	0.001002	3.00416	0.724384		0.190507	0.317564	3.38808	0.182822	2.5442	77.0331	20.9936
1055	8LM-331A-A21	147.093	37.7152	24.7899	0.365354	36.4945	0.259457	0.012689	0.050392	99.6875		0.997738	0.548453	0.00818667	1.43927	0.00735417	0.000265333	0.00107217	3.00233	0.724079		0.19035	0.317827	3.47323	0.18311	2.53905	51.782	19.6783
1056	8LM-331A-A21	149.593	37.6068	24.8683	0.346054	36.6714	0.24558	0.007926	0.059281	99.8053		0.994292	0.549868	0.00774967	1.44541	0.00695667	0.000165667	0.0012605	3.0057	0.724415		0.190633	0.317226	3.61484	0.182626	2.64084	82.2433	16.8206
1057	8LM-331A-A21	152.093	37.7667	24.8736	0.366444	36.6013	0.248285	0.012734	0.048303	99.9174		0.996942	0.549117	0.00819333	1.44036	0.00702217	0.000265833	0.0010255	3.00293	0.723989		0.190349	0.317475	3.46781	0.182962	2.62231	51.6323	20.5152
1058	8LM-331A-A21	154.593	37.745	24.7558	0.381355	36.6698	0.2505	0.011311	0.057076	99.8708		0.996517	0.546597	0.008528	1.44327	0.007086	0.000236167	0.001212	3.00345	0.72531		0.190321	0.318097	3.36565	0.182648	2.60416	57.9693	17.4473
1059	8LM-331A-A21	157.093	37.5249	24.8457	0.34978	36.5129	0.257796	0.013633	0.039259	99.544		0.994795	0.550847	0.00785417	1.44303	0.0073225	0.000285667	0.000837	3.00497	0.723731		0.190756	0.317256	3.58507	0.182976	2.5492	48.2329	25.0648
1060	8LM-331A-A21	159.593	37.7562	24.7817	0.380291	36.448	0.263549	0.000623	0.065723	99.6961		0.998612	0.548155	0.00851967	1.43713	0.0074685	1.3e-05	0.001398	3.0013	0.723891		0.190139	0.317714	3.37077	0.183149	2.50959	1033.16	15.2303
1061	8LM-331A-A21	162.093	37.6168	24.9943	0.375699	36.6014	0.25785	0.009345	0.053867	99.9093		0.994112	0.552405	0.00840983	1.442	0.007301	0.000195333	0.00114483	3.00557	0.723023		0.190644	0.316468	3.40313	0.182919	2.55051	69.9319	18.459
1062	8LM-331A-A21	164.593	37.7354	24.936	0.376388	36.6428	0.241463	0.014527	0.050519	99.9971		0.995693	0.55026	0.00841217	1.44138	0.00682633	0.000303	0.001072	3.00395	0.723716		0.190255	0.316743	3.39696	0.182701	2.67307	45.3414	19.6271
1063	8LM-331A-A21	167.093	37.6489	24.8654	0.36264	36.5278	0.253839	0.015096	0.06032	99.734		0.996033	0.55015	0.00812633	1.44065	0.00719517	0.000315833	0.0012835	3.00376	0.723654		0.190328	0.316962	3.4887	0.182858	2.57644	43.642	16.5298
1064	8LM-331A-A21	169.593	37.6577	24.8637	0.369432	36.6191	0.24558	0.009957	0.071481	99.837		0.995338	0.549602	0.00827083	1.44291	0.00695467	0.000208	0.0015195	3.0048	0.724167		0.190415	0.317128	3.44289	0.182708	2.63991	65.6591	14.0543
1065	8LM-331A-A21	172.093	37.5681	24.8934	0.368156	36.6096	0.25054	0.008807	0.056422	99.755		0.994107	0.550888	0.00825167	1.44419	0.00710317	0.000184167	0.00120083	3.00592	0.723876		0.190728	0.317052	3.45313	0.182814	2.60306	74.1245	17.6438
1066	8LM-331A-A21	174.493	37.5869	24.6655	0.357422	36.533	0.244774	0.009164	0.065002	99.4618		0.996302	0.546777	0.00802467	1.44363	0.00695167	0.000192	0.00138567	3.00326	0.725294		0.190589	0.31845	3.52742	0.182855	2.64604	71.2522	15.386
1067	8LM-331A-A21	176.993	37.6365	24.8131	0.358902	36.4127	0.255068	0.012779	0.055711	99.5448		0.997343	0.549897	0.00805567	1.43848	0.007242	0.000267667	0.00118733	3.00247	0.723444		0.190413	0.317425	3.51681	0.183215	2.56847	51.3834	17.8508
1068	8LM-331A-A21	179.493	37.5705	24.8194	0.367717	36.6684	0.246777	0.011928	0.060968	99.7457		0.993975	0.549143	0.00824017	1.44622	0.00699517	0.0002495	0.00129733	3.00612	0.724791		0.190587	0.317307	3.4533	0.18249	2.62958	54.9585	16.3602
1069	8LM-331A-A21	181.993	37.6428	24.9079	0.383993	36.4913	0.250513	0.008808	0.06537	99.7507		0.996035	0.55118	0.00860617	1.43945	0.00710217	0.000184333	0.00139117	3.00395	0.723113		0.19046	0.316869	3.34733	0.183098	2.6027	74.0977	15.3144
1070	8LM-331A-A21	184.493	37.7599	25.0561	0.373634	36.6658	0.249447	0.012693	0.061622	100.179		0.995088	0.552215	0.00834017	1.44048	0.00704333	0.0002645	0.001306	3.00473	0.72288		0.190149	0.315871	3.41479	0.182647	2.61041	51.7313	16.2064
1071	8LM-331A-A21	186.993	37.6696	24.9366	0.352951	36.5992	0.252934	0.010864	0.061056	99.8832		0.995323	0.551028	0.00789917	1.44165	0.0071605	0.000227	0.0012975	3.00458	0.723473		0.19038	0.316654	3.56119	0.18278	2.58438	60.2607	16.3475
1072	8LM-331A-A21	189.493	37.6643	24.7756	0.36948	36.4672	0.256922	0.008425	0.060824	99.6028		0.99722	0.548593	0.008286	1.43939	0.00728833	0.000176333	0.00129517	3.00225	0.724045		0.190322	0.317635	3.44162	0.183029	2.55478	77.3914	16.3995
1073	8LM-331A-A21	191.993	37.7555	24.8487	0.382812	36.5687	0.255589	0.006961	0.05993	99.8782		0.997137	0.548835	0.0085635	1.43978	0.00723233	0.000145333	0.001273	3.00297	0.724012		0.190043	0.317078	3.35247	0.182734	2.56371	93.4266	16.6314
1074	8LM-331A-A21	194.493	37.5889	24.8719	0.369853	36.4585	0.258785	0.016533	0.045319	99.6098		0.995865	0.55108	0.00829967	1.43997	0.00734583	0.000346333	0.000965667	3.00387	0.723222		0.190621	0.317156	3.44115	0.183186	2.54291	39.9676	21.808
1075	8LM-331A-A21	196.993	37.7321	24.838	0.373972	36.4885	0.249594	0.009123	0.051074	99.7424		0.997698	0.54925	0.00837567	1.43833	0.00707117	0.000190667	0.00108617	3.00201	0.723659		0.190165	0.317268	3.4117	0.183009	2.60885	71.5617	19.4115
1076	8LM-331A-A21	199.393	37.608	24.7988	0.346977	36.5813	0.251144	0.010801	0.062369	99.6594		0.995442	0.548948	0.00777917	1.44348	0.00712233	0.000226	0.00132767	3.00432	0.724482		0.190518	0.317525	3.6058	0.182752	2.59719	60.602	16.0104
1077	8LM-331A-A21	201.893	37.6681	24.7933	0.360969	36.4928	0.264807	0.013269	0.055213	99.6485		0.99705	0.548835	0.008093	1.44001	0.00751	0.000277667	0.00117533	3.00295	0.724043		0.190194	0.317326	3.49915	0.18285	2.49856	49.4914	17.9903
1078	8LM-331A-A21	204.393	37.5157	24.6565	0.365538	36.4765	0.262012	0.013786	0.051368	99.3414		0.995988	0.54744	0.00821983	1.44367	0.007453	0.000289333	0.00109683	3.00416	0.725058		0.190697	0.318392	3.46829	0.182942	2.51872	47.6973	19.2948
1079	8LM-331A-A21	206.893	37.6076	24.8663	0.357122	36.5789	0.243966	0.015495	0.060628	99.73		0.99515	0.550285	0.00800433	1.44297	0.00691683	0.000324167	0.00129033	3.00494	0.723926		0.190284	0.316681	3.52536	0.182564	2.64891	42.5044	16.4343
1080	8LM-331A-A21	209.393	37.5884	24.8956	0.362237	36.4899	0.264126	0.011084	0.061956	99.6733		0.995333	0.551317	0.00812467	1.44046	0.00749367	0.000232	0.0013195	3.00428	0.723204		0.190892	0.317428	3.49916	0.183368	2.50949	59.1874	16.1467
1081	8LM-331A-A21	211.893	37.7332	24.8298	0.375699	36.5424	0.249863	0.009241	0.049714	99.7899		0.997293	0.54883	0.00841067	1.43983	0.00707567	0.000193167	0.00105683	3.00269	0.72402		0.190549	0.317958	3.40688	0.183224	2.61198	70.798	19.9636
1082	8LM-331A-A21	214.393	37.5716	24.9561	0.359854	36.4737	0.258066	0.010279	0.058439	99.688		0.99511	0.55278	0.008073	1.44014	0.00732333	0.000215167	0.00124483	3.00489	0.722628		0.190985	0.317107	3.51736	0.183483	2.55221	63.7554	17.087
1083	8LM-331A-A21	216.893	37.5677	24.7319	0.369736	36.4956	0.261102	0.01401	0.051638	99.4917		0.99598	0.54835	0.00830283	1.44242	0.00741667	0.000293667	0.001101	3.00386	0.724553		0.191037	0.318682	3.44797	0.183374	2.53134	47.0676	19.2473
1084	8LM-331A-A21	219.393	37.6435	24.8056	0.372235	36.6033	0.263553	0.009042	0.070605	99.7678		0.995408	0.54856	0.00833717	1.44293	0.007467	0.000189	0.0015015	3.00439	0.724548		0.190851	0.318187	3.43096	0.183116	2.51453	72.3606	14.2495
1085	8LM-331A-A21	222.085	37.5925	24.8838	0.378264	36.5608	0.248192	0.015422	0.047936	99.7269		0.994875	0.550743	0.00847917	1.44243	0.0070375	0.000322667	0.00102033	3.00491	0.723686		0.190843	0.317434	3.38848	0.183121	2.6234	42.8176	20.6744
1086	8LM-331A-A21	224.585	37.5695	24.8432	0.357325	36.4808	0.259519	0.018632	0.048715	99.5777		0.995555	0.550557	0.00802033	1.44115	0.00736817	0.000390333	0.00103817	3.00408	0.723575		0.190915	0.317743	3.53408	0.183341	2.54089	35.6253	20.3559
1087	8LM-331A-A21	227.085	37.5922	24.808	0.360862	36.5298	0.250434	0.002791	0.06644	99.6105		0.995718	0.549533	0.008096	1.44245	0.00710717	5.85e-05	0.00141533	3.00438	0.724127		0.190862	0.317971	3.50822	0.1832	2.60676	231.887	15.0945
1088	8LM-331A-A21	229.485	37.5491	24.8188	0.373406	36.5159	0.253751	0.012773	0.052911	99.5766		0.99507	0.550047	0.00838167	1.44262	0.00720483	0.000267667	0.00112767	3.00472	0.723964		0.190905	0.317781	3.41982	0.183175	2.58121	51.4729	18.7849
1089	8LM-331A-A21	231.985	37.6158	24.92	0.34901	36.5027	0.262433	0.009506	0.05258	99.712		0.995735	0.551678	0.00782533	1.4405	0.00744317	0.000199	0.00111933	3.0045	0.723077		0.190769	0.317195	3.59606	0.183286	2.52042	68.8206	18.9067
1090	8LM-331A-A21	234.485	37.7335	24.9387	0.366992	36.4975	0.247025	0.017488	0.053964	99.8552		0.997108	0.55113	0.00821417	1.43778	0.006994	0.000365333	0.00114683	3.00274	0.722898		0.190474	0.317113	3.4652	0.183326	2.63275	37.8884	18.4406
1091	8LM-331A-A21	236.985	37.8163	25.0895	0.401587	36.7219	0.248523	0.012872	0.055441	100.346		0.994977	0.552067	0.00894967	1.44037	0.007006	0.000267833	0.00117317	3.00481	0.722919		0.190432	0.316365	3.24683	0.182919	2.62327	51.1423	17.9825
1092	8LM-331A-A21	239.485	37.6087	24.8465	0.37442	36.5502	0.258792	0.004655	0.062356	99.7056		0.995397	0.549968	0.00839383	1.44216	0.00733883	9.73333e-05	0.00132733	3.00468	0.723929		0.190725	0.317557	3.4126	0.18307	2.54473	139.403	16.0347
1093	8LM-331A-A21	241.985	37.6411	24.8384	0.372608	36.4659	0.251242	0.017527	0.065795	99.6526		0.996627	0.549995	0.00835633	1.43937	0.00712733	0.000366833	0.001401	3.00324	0.723532		0.190719	0.317766	3.42654	0.183388	2.60077	37.8081	15.2382
1094	8LM-331A-A21	244.485	37.5651	24.7311	0.353289	36.5287	0.255619	0.010928	0.074232	99.519		0.99573	0.548233	0.007932	1.44346	0.00725967	0.000229	0.0015825	3.00443	0.72474		0.190933	0.31848	3.56355	0.183178	2.56857	60.0112	13.5749
1095	8LM-331A-A21	246.985	37.5996	24.8299	0.397596	36.6937	0.254712	0.011519	0.065701	99.8527		0.993712	0.548803	0.0089005	1.44572	0.00721267	0.000240667	0.0013965	3.00598	0.724844		0.190844	0.317787	3.26714	0.182753	2.5748	56.9798	15.2548
1096	8LM-331A-A21	249.485	37.5452	24.8508	0.379551	36.603	0.248258	0.011089	0.062272	99.7002		0.993982	0.550212	0.00851117	1.44463	0.007042	0.000232167	0.00132583	3.00593	0.724182		0.190837	0.317408	3.37742	0.182869	2.62093	59.1009	16.0496
1097	8LM-331A-A21	251.985	37.5815	24.8601	0.392681	36.5606	0.262659	0.001755	0.058336	99.7176		0.994737	0.550303	0.00880383	1.44265	0.00744883	3.66667e-05	0.00124183	3.00522	0.723876		0.1908	0.317465	3.29585	0.183052	2.51787	368.008	17.0967
1098	8LM-331A-A21	254.385	37.5286	24.9724	0.366757	36.6468	0.254605	0.01034	0.055337	99.8348		0.992718	0.552445	0.0082175	1.44515	0.007216	0.000216333	0.00117733	3.00714	0.723445		0.190987	0.316767	3.46564	0.182886	2.57506	63.3308	17.9938
1099	8LM-331A-A21	256.885	37.6663	24.8527	0.370787	36.4717	0.255438	0.018913	0.048094	99.6839		0.99686	0.550073	0.00831183	1.43897	0.00724317	0.000395833	0.00102367	3.00288	0.723448		0.190649	0.317682	3.43892	0.183365	2.56994	35.1115	20.6103
1100	8LM-331A-A21	259.385	37.5703	24.8517	0.368021	36.4628	0.255429	0.014512	0.050393	99.5732		0.995758	0.550845	0.00826183	1.4407	0.0072535	0.000304167	0.00107417	3.0042	0.723409		0.190838	0.317564	3.45671	0.183329	2.56906	45.4282	19.6934
1101	8LM-331A-A21	261.885	37.6116	24.8151	0.370396	36.574	0.248888	0.006232	0.053637	99.6799		0.99551	0.549293	0.008304	1.44315	0.00705817	0.000130333	0.00114183	3.00458	0.724311		0.190648	0.317654	3.43837	0.182917	2.61609	104.343	18.5279
1102	8LM-331A-A21	264.385	37.559	24.766	0.364485	36.4796	0.251272	0.011527	0.049848	99.4817		0.996005	0.549247	0.008187	1.44216	0.00713933	0.000241667	0.00106317	3.00404	0.724191		0.190751	0.317938	3.47895	0.183132	2.59785	56.8843	19.8849
1103	8LM-331A-A21	266.885	37.5088	24.8114	0.366721	36.4503	0.264461	0.009408	0.066349	99.4774		0.995223	0.550558	0.00824167	1.44179	0.00751817	0.000197333	0.00141583	3.00495	0.723664		0.190981	0.31778	3.46527	0.18334	2.50563	69.5052	15.1093
1104	8LM-331A-A21	269.385	37.5271	24.8638	0.345783	36.5315	0.255556	0.010894	0.050113	99.5847		0.994572	0.55109	0.00776233	1.44335	0.00725683	0.000228333	0.00106817	3.00533	0.723687		0.190921	0.317409	3.61902	0.183098	2.56749	60.1479	19.7937
1105	8LM-331A-A21	271.885	37.4586	24.8571	0.38041	36.4444	0.247546	0.013887	0.055897	99.4578		0.994372	0.551838	0.0085535	1.44226	0.00704083	0.0002915	0.00119333	3.00554	0.723264		0.190978	0.317239	3.37084	0.183241	2.62546	47.3828	17.8042
1106	8LM-331A-A21	274.385	37.5209	24.8283	0.337372	36.4917	0.258387	0.011734	0.056885	99.5053		0.995105	0.55069	0.00757883	1.44279	0.00734233	0.000246	0.00121333	3.00497	0.723754		0.190694	0.317245	3.68146	0.182967	2.54411	55.8494	17.4914
1107	8LM-331A-A21	276.885	37.4056	24.8049	0.365845	36.5294	0.254952	0.011395	0.058371	99.4305		0.99321	0.550817	0.008228	1.44598	0.00725317	0.000239167	0.0012465	3.00697	0.724149		0.190992	0.317351	3.46616	0.182853	2.56832	57.4777	17.0609
1108	8LM-331A-A21	279.385	37.5722	24.9065	0.368325	36.607	0.258619	0.010131	0.073027	99.7958		0.993957	0.551033	0.00825333	1.44371	0.00733033	0.000211833	0.00155367	3.00605	0.723757		0.190552	0.316681	3.44902	0.182678	2.5422	64.5222	13.7657
1109	8LM-331A-A21	281.885	37.4489	24.855	0.368216	36.5247	0.256967	0.011998	0.047327	99.5131		0.993547	0.551478	0.0082745	1.44461	0.0073045	0.000251667	0.00100983	3.00648	0.72372		0.190683	0.316711	3.44639	0.182695	2.55132	54.585	20.8734
1110	8LM-331A-A21	284.285	37.4098	24.6737	0.384991	36.4177	0.264223	0.011975	0.065686	99.2281		0.994752	0.548692	0.00867117	1.44363	0.00752767	0.000251833	0.00140467	3.00493	0.724597		0.19134	0.318852	3.34521	0.183476	2.50841	54.8578	15.26
1111	8LM-331A-A21	286.785	37.5474	25.0029	0.378178	36.6024	0.247839	0.006359	0.063699	99.8488		0.993295	0.553163	0.008474	1.44352	0.00702483	0.000133	0.00135533	3.00696	0.722958		0.191122	0.316875	3.3919	0.183209	2.6282	102.432	15.7332
1112	8LM-331A-A21	289.285	37.4327	24.9239	0.360235	36.4939	0.247524	0.015443	0.061698	99.5354		0.993277	0.553095	0.0080965	1.44362	0.00703717	0.000324	0.00131667	3.00677	0.722998		0.191274	0.317152	3.51283	0.18334	2.62863	42.7608	16.2103
1113	8LM-331A-A21	291.785	37.5537	24.8349	0.378813	36.5017	0.253402	0.004907	0.058192	99.5856		0.995247	0.550435	0.0085035	1.44213	0.00719533	0.000102833	0.00124033	3.00486	0.723756		0.191034	0.317908	3.38653	0.183362	2.58574	132.404	17.1521
1114	8LM-331A-A21	294.285	37.5624	24.9725	0.363741	36.6463	0.259415	0.010762	0.063476	99.8786		0.993137	0.552182	0.008146	1.44444	0.00734883	0.000225	0.00134983	3.00683	0.723442		0.191062	0.317041	3.48984	0.183048	2.54295	60.9447	15.7822
1115	8LM-331A-A21	296.785	37.5233	24.698	0.369922	36.4236	0.258842	0.015342	0.06541	99.3544		0.996202	0.54837	0.00831867	1.4416	0.00736283	0.000322	0.00139667	3.00357	0.724433		0.190982	0.318618	3.4437	0.183409	2.54496	43.035	15.3172
1116	8LM-331A-A21	299.285	36.3425	24.865	0.372526	35.8794	0.231341	0.013728	0.049931	97.7544		0.985058	0.563638	0.00855267	1.4498	0.00671833	0.000294167	0.0010885	3.01515	0.720061		0.194345	0.317616	3.43015	0.185217	2.76276	47.9878	19.9127
1258	8LM-331A-D7	0	38.2778	20.7102	0.293942	38.6425	0.468494	0.01375	0.070144	98.4768		1.00091	0.452895	0.00651033	1.50636	0.0131255	0.000284333	0.00147517	2.98156	0.768843		0.188869	0.348809	4.06426	0.175519	1.69532	47.868	14.133
1259	8LM-331A-D7	2.05913	37.9509	20.8926	0.316526	39.2005	0.293367	0.009634	0.080492	98.744		0.995435	0.458298	0.00703233	1.53284	0.0082445	0.000199833	0.001698	3.00375	0.769831		0.189786	0.34716	3.84282	0.174295	2.32137	67.811	12.4015
1260	8LM-331A-D7	4.11825	37.8563	21.0233	0.310379	39.212	0.28817	0.011037	0.086978	98.7882		0.993482	0.461412	0.00689933	1.53411	0.00810283	0.000229	0.00183583	3.00607	0.768776		0.190072	0.34607	3.90105	0.174357	2.35098	59.3303	11.5299
1261	8LM-331A-D7	6.09056	37.9725	21.1307	0.302697	39.0346	0.275504	0.010833	0.072803	98.7996		0.99633	0.463673	0.00672717	1.52686	0.00774517	0.000224667	0.00153633	3.00309	0.76706		0.189758	0.345205	3.97665	0.174831	2.42693	60.4318	13.6557
1262	8LM-331A-D7	8.14969	37.786	21.1576	0.313685	39.0399	0.269422	0.015831	0.080175	98.6626		0.993677	0.465313	0.00698717	1.53051	0.00759117	0.000329167	0.00169567	3.00611	0.766857		0.19017	0.344788	3.86935	0.174769	2.4644	41.6642	12.4554
1263	8LM-331A-D7	10.2088	37.9953	21.4686	0.326894	38.9452	0.268086	0.008703	0.071889	99.0847		0.99574	0.470528	0.00725633	1.52154	0.0075275	0.000180333	0.00151517	3.00429	0.7638		0.18981	0.342571	3.75668	0.17531	2.47614	75.0099	13.8426
1264	8LM-331A-D7	11.9088	37.8768	21.5906	0.311021	38.9926	0.263122	0.010394	0.074331	99.1189		0.993083	0.473413	0.00690717	1.52408	0.0073915	0.0002155	0.00156733	3.00666	0.762996		0.190074	0.341433	3.89884	0.175187	2.50841	62.9515	13.4078
1265	8LM-331A-D7	14.5995	37.9426	21.6615	0.311624	38.8513	0.255796	0.015374	0.07212	99.1103		0.994977	0.47505	0.00692167	1.51882	0.007187	0.000318667	0.001521	3.00479	0.761745		0.190493	0.341956	3.9062	0.176127	2.56793	43.0403	13.8474
1266	8LM-331A-D7	16.3995	37.6937	21.7064	0.312383	38.5703	0.255868	0.01155	0.071415	98.6216		0.99414	0.478777	0.0069785	1.51652	0.00723033	0.000240833	0.00151483	3.0054	0.760047		0.190963	0.341264	3.8964	0.176704	2.56535	56.8866	13.9721
1267	8LM-331A-D7	18.3718	37.7369	21.8315	0.308782	38.6557	0.261107	0.006784	0.066676	98.8674		0.993358	0.480605	0.00688467	1.51694	0.00736417	0.000141167	0.0014115	3.0067	0.759402		0.191051	0.340595	3.93493	0.176716	2.53106	96.2071	14.9373
1268	8LM-331A-D7	20.431	37.7613	21.9897	0.338874	38.4056	0.262051	0.009467	0.066123	98.8331		0.994922	0.484537	0.00756267	1.50852	0.00739767	0.000197167	0.00140117	3.00454	0.756887		0.19088	0.339176	3.66937	0.177347	2.52384	69.222	15.0604
1269	8LM-331A-D7	22.4901	37.7668	22.0679	0.329585	38.4541	0.256996	0.012583	0.068734	98.9567		0.994277	0.485873	0.0073495	1.50923	0.00724917	0.000261833	0.00145533	3.00569	0.756466		0.190946	0.338679	3.74787	0.177326	2.56022	52.3588	14.5204
1270	8LM-331A-D7	24.4624	37.8693	22.0357	0.347429	38.3112	0.253864	0.015799	0.065858	98.8991		0.99704	0.485195	0.007748	1.50371	0.00716133	0.000328833	0.0013945	3.00258	0.75605		0.190573	0.338807	3.60225	0.177599	2.58185	41.9024	15.1205
1271	8LM-331A-D7	26.5215	37.714	22.1866	0.320286	38.1804	0.270915	0.011138	0.065211	98.7486		0.995535	0.489788	0.00716117	1.50248	0.00766217	0.0002325	0.0013845	3.00424	0.754155		0.190979	0.337598	3.82856	0.177998	2.4651	58.9942	15.2723
1272	8LM-331A-D7	28.5807	37.7498	22.4165	0.328348	38.3412	0.257067	0.013514	0.050565	99.157		0.993385	0.493328	0.00731867	1.50412	0.007248	0.000281167	0.00107017	3.00675	0.753021		0.190936	0.335848	3.75888	0.177705	2.55939	48.8094	19.5182
1273	8LM-331A-D7	30.6398	37.6762	22.2777	0.33591	38.0108	0.255261	0.001676	0.06879	98.6263		0.996338	0.492692	0.00752417	1.49852	0.0072325	3.5e-05	0.001463	3.0038	0.752566		0.191061	0.336864	3.69501	0.178475	2.5721	386.01	14.517
1274	8LM-331A-D7	32.6121	37.774	22.5764	0.332234	38.0423	0.251333	0.009159	0.07004	99.0555		0.995637	0.497653	0.00741733	1.49482	0.00709783	0.000190833	0.00148467	3.0043	0.750234		0.190714	0.334375	3.72454	0.178427	2.59984	71.4721	14.2711
1275	8LM-331A-D7	34.6712	37.6946	22.5335	0.347397	38.0853	0.267877	0.015403	0.069296	99.0134		0.994187	0.497028	0.00776083	1.49748	0.00756983	0.000321167	0.00146983	3.00582	0.750801		0.190933	0.334703	3.60278	0.178314	2.484	42.9301	14.417
1276	8LM-331A-D7	36.7303	37.6083	22.6472	0.327604	37.9176	0.265827	0.014411	0.056747	98.8377		0.994173	0.500677	0.00733533	1.49429	0.00752917	0.000301167	0.0012065	3.00551	0.74903		0.191147	0.333826	3.76443	0.178782	2.49775	45.8081	17.4696
1277	8LM-331A-D7	38.7027	37.7217	22.7722	0.352935	37.7986	0.251818	0.007878	0.058368	98.9635		0.996178	0.502938	0.00789467	1.48811	0.00712517	0.0001645	0.00123967	3.00365	0.747401		0.190896	0.332991	3.56318	0.179205	2.59749	82.9588	17.0149
1278	8LM-331A-D7	40.7618	37.6149	22.7098	0.346313	37.8119	0.260858	0.002678	0.061606	98.8081		0.995012	0.502397	0.0077595	1.49111	0.00739333	5.6e-05	0.00131067	3.00504	0.747984		0.191115	0.333336	3.61207	0.179086	2.53169	241.865	16.1469
1279	8LM-331A-D7	42.8209	37.6863	22.9456	0.335069	37.7215	0.266549	0.010703	0.059857	99.0256		0.995547	0.506922	0.00749733	1.48553	0.00754433	0.0002235	0.00127167	3.00453	0.745579		0.191056	0.331801	3.70557	0.179546	2.49514	61.3631	16.6219
1280	8LM-331A-D7	44.7932	37.589	22.9533	0.328156	37.7951	0.265226	0.016447	0.053062	99.0003		0.99348	0.507352	0.00734633	1.48918	0.00751067	0.000343667	0.001128	3.00635	0.745884		0.191215	0.331538	3.76144	0.17925	2.50239	40.2717	18.656
1281	8LM-331A-D7	46.8523	37.6588	23.116	0.366226	37.7595	0.25605	0.01084	0.067385	99.2348		0.993618	0.51007	0.00818467	1.48523	0.0072385	0.000226167	0.00142983	3.006	0.744364		0.191099	0.330433	3.46893	0.179492	2.56728	60.5853	14.84
1282	8LM-331A-D7	48.6523	37.5275	23.1543	0.343426	37.5912	0.260381	0.011124	0.059532	98.9475		0.993542	0.512663	0.00770133	1.48367	0.007386	0.000232833	0.00126767	3.00646	0.743197		0.191336	0.329977	3.63643	0.179855	2.53549	59.0341	16.7087
1283	8LM-331A-D7	50.6246	37.5771	23.0709	0.35056	37.6883	0.254101	0.009231	0.064736	99.0149		0.993687	0.510218	0.007852	1.48576	0.0071995	0.000193	0.00137683	3.00628	0.744376		0.191166	0.330517	3.58003	0.179523	2.57945	70.9064	15.4089
1284	8LM-331A-D7	52.6838	37.7511	23.2822	0.343015	37.4845	0.26964	0.01297	0.058101	99.2015		0.996715	0.514078	0.007671	1.4754	0.00762767	0.000270833	0.00123367	3.00299	0.741601		0.190878	0.329329	3.64326	0.180323	2.47543	50.826	17.1237
1285	8LM-331A-D7	54.7429	37.6712	23.2919	0.322981	37.4372	0.275555	0.008503	0.064579	99.0719		0.996208	0.515122	0.0072345	1.47591	0.0078075	0.000177833	0.0013735	3.00383	0.741278		0.190922	0.328963	3.80775	0.180298	2.43555	76.9082	15.4585
1286	8LM-331A-D7	56.7152	37.6189	23.4169	0.34607	37.5447	0.261013	0.016933	0.064793	99.2693		0.993673	0.517288	0.00774283	1.47843	0.007387	0.000353667	0.0013765	3.00625	0.740801		0.191087	0.328045	3.61663	0.180085	2.53134	39.1414	15.414
1287	8LM-331A-D7	58.7743	37.637	23.2639	0.368228	37.4944	0.26264	0.012406	0.051703	99.0903		0.995228	0.514463	0.0082475	1.47805	0.007441	0.000259333	0.0010995	3.00479	0.741802		0.191117	0.329334	3.45584	0.180237	2.52127	53.072	19.1567
1288	8LM-331A-D7	60.8335	37.5884	23.4137	0.359131	37.4146	0.257307	0.008849	0.055961	99.0979		0.994597	0.518117	0.008049	1.47587	0.00729467	0.000185167	0.00119083	3.0053	0.74016		0.191294	0.32831	3.52155	0.180557	2.55933	73.9959	17.7605
1289	8LM-331A-D7	62.8058	37.6401	23.3468	0.358956	37.2504	0.270267	0.012732	0.0526	98.9319		0.997227	0.517293	0.00805533	1.47126	0.00767183	0.000266667	0.00112083	3.00289	0.739864		0.190953	0.328509	3.51973	0.180797	2.46903	51.7079	18.8366
1290	8LM-331A-D7	64.8649	37.5844	23.4948	0.357544	37.2798	0.263602	0.012725	0.055518	99.0484		0.995385	0.52038	0.00802067	1.47188	0.00748	0.0002665	0.0011825	3.00459	0.738798		0.191285	0.327714	3.53353	0.180947	2.51562	51.7772	17.9027
1291	8LM-331A-D7	66.924	37.509	23.3921	0.332978	37.3184	0.259125	0.007507	0.062885	98.882		0.994723	0.5188	0.0074795	1.47538	0.00736283	0.000157333	0.00134117	3.00524	0.739843		0.191449	0.328378	3.72421	0.180758	2.54588	87.0094	15.8726
1292	8LM-331A-D7	68.9831	37.4921	23.3858	0.353686	37.2943	0.301052	0.011211	0.052301	98.8905		0.994377	0.518715	0.0079455	1.47458	0.008555	0.000235167	0.00111567	3.00552	0.73977		0.191485	0.328426	3.5609	0.180824	2.28997	58.6223	18.9557
1293	8LM-331A-D7	70.9555	37.5584	23.5831	0.342934	37.3651	0.264532	0.009383	0.066016	99.1895		0.993695	0.52181	0.00768517	1.47376	0.00749883	0.000196333	0.00140467	3.00605	0.738516		0.191232	0.326829	3.642	0.180628	2.50749	69.787	15.1487
1294	8LM-331A-D7	73.0146	37.5629	23.5561	0.357578	37.2907	0.25555	0.009924	0.065991	99.0987		0.994733	0.521693	0.00802067	1.47219	0.00725083	0.000207833	0.0014055	3.0055	0.738353		0.191206	0.327018	3.53081	0.180817	2.57022	66.0455	15.1548
1295	8LM-331A-D7	75.0737	37.4856	23.5635	0.329707	37.1597	0.256361	0.018876	0.062646	98.8764		0.994988	0.523067	0.00741267	1.47041	0.00729067	0.000396167	0.00133733	3.00491	0.737611		0.191423	0.327002	3.75128	0.181186	2.56477	35.2205	15.9336
1296	8LM-331A-D7	77.046	37.405	23.7381	0.368204	37.061	0.248022	0.014898	0.055771	98.891		0.99378	0.527438	0.008286	1.46789	0.00706017	0.000313	0.00119167	3.00596	0.735663		0.191637	0.325736	3.45675	0.181537	2.62668	44.3469	17.8292
1297	8LM-331A-D7	79.1051	37.5723	23.7294	0.358293	37.2628	0.263601	0.002804	0.060928	99.2501		0.994152	0.525092	0.00803	1.46985	0.007473	5.86667e-05	0.0012965	3.00596	0.736789		0.191229	0.325856	3.52705	0.181004	2.51459	231.137	16.3716
1298	8LM-331A-D7	81.1643	37.5243	23.7413	0.369182	37.1051	0.260773	0.018035	0.049026	99.0677		0.994818	0.526382	0.00829017	1.46649	0.00740733	0.000378	0.00104533	3.00481	0.735868		0.191264	0.325644	3.44905	0.181361	2.53314	36.8077	20.1859
1299	8LM-331A-D7	83.1366	37.5075	23.8576	0.354469	37.0328	0.267314	0.020769	0.056921	99.0974		0.994677	0.529122	0.00796233	1.46408	0.00759533	0.0004355	0.001214	3.00509	0.734537		0.191375	0.324933	3.55591	0.181675	2.48984	32.1112	17.4883
1300	8LM-331A-D7	84.9366	37.4032	23.7493	0.345763	37.0955	0.249382	0.019281	0.054812	98.9172		0.993483	0.527555	0.007779	1.46888	0.00709717	0.000405	0.00117083	3.00638	0.735752		0.191623	0.325621	3.62081	0.181421	2.61601	34.4963	18.1267
1301	8LM-331A-D7	86.9957	37.4722	23.8431	0.357463	37.0521	0.251178	0.013202	0.047308	99.0366		0.994318	0.529107	0.00803417	1.46569	0.007141	0.000277	0.00100967	3.00558	0.734757		0.191547	0.325161	3.53509	0.181681	2.60424	49.9316	20.9172
1302	8LM-331A-D7	88.968	37.5262	23.8329	0.372047	37.1541	0.250738	0.016506	0.057923	99.2104		0.9939	0.527898	0.0083465	1.467	0.00711533	0.000345667	0.00123383	3.00584	0.735375		0.191392	0.325191	3.43185	0.18139	2.60717	40.1446	17.1985
1303	8LM-331A-D7	91.0271	37.6468	23.9898	0.356257	37.0925	0.259971	0.010376	0.076237	99.4319		0.99522	0.530372	0.00797717	1.46181	0.0073635	0.000216833	0.00162083	3.00458	0.733773		0.191106	0.324161	3.54467	0.181659	2.54122	63.2616	13.2284
1304	8LM-331A-D7	93.0863	37.4778	23.949	0.3585	37.0057	0.263137	0.010538	0.045746	99.1104		0.994183	0.531305	0.00805517	1.46344	0.007479	0.000221	0.000976	3.00566	0.733647		0.191407	0.324208	3.52572	0.181735	2.51739	62.2555	21.6022
1305	8LM-331A-D7	95.0586	37.5678	23.8959	0.379867	37.114	0.261475	0.003894	0.059551	99.2825		0.994502	0.529028	0.0085175	1.46468	0.00741633	8.15e-05	0.00126783	3.00549	0.734651		0.191272	0.324744	3.38014	0.18152	2.53001	166.785	16.7487
1306	8LM-331A-D7	97.1177	37.6506	23.7348	0.343919	37.0519	0.265758	0.015757	0.062578	99.1253		0.997095	0.525673	0.00771467	1.46282	0.00754083	0.00033	0.00133283	3.00251	0.735642		0.191007	0.325855	3.63643	0.181578	2.50042	42.0012	15.9608
1307	8LM-331A-D7	99.1768	37.5186	23.9364	0.358441	36.8643	0.251092	0.011327	0.057944	98.9981		0.996268	0.531563	0.008062	1.45932	0.00714383	0.000237833	0.0012375	3.00383	0.733001		0.191275	0.324285	3.52624	0.182111	2.60346	57.9932	17.1919
1308	8LM-331A-D7	101.149	37.5227	24.0924	0.36109	37.1167	0.257863	0.011464	0.057539	99.4198		0.992788	0.533098	0.00809233	1.46402	0.00731	0.000239833	0.00122433	3.00677	0.733066		0.191429	0.323404	3.50948	0.181617	2.5558	57.3474	17.3218
1309	8LM-331A-D7	103.208	37.4367	23.9352	0.361141	37.0617	0.262153	0.007059	0.061865	99.1258		0.993117	0.531012	0.00811467	1.46569	0.00745117	0.000148	0.00131983	3.00685	0.734056		0.191675	0.32454	3.50922	0.181731	2.52604	92.4871	16.1536
1310	8LM-331A-D7	105.267	37.548	23.8948	0.36857	36.983	0.258771	0.007206	0.072143	99.1325		0.995493	0.529808	0.00827683	1.46173	0.00735083	0.000151	0.00153833	3.00435	0.733971		0.191261	0.324659	3.45513	0.181829	2.54834	90.5815	13.9355
1311	8LM-331A-D7	135.316	37.6623	24.0014	0.359245	36.9809	0.257364	0.010895	0.063087	99.3352		0.996533	0.531112	0.00805133	1.45873	0.00729617	0.000228	0.0013425	3.0033	0.733089		0.191045	0.324082	3.523	0.181953	2.55966	60.2956	15.8542
1312	8LM-331A-D7	167.366	37.6201	23.922	0.345803	36.9292	0.270437	0.003918	0.054385	99.1458		0.996947	0.530167	0.007762	1.45894	0.00767867	8.21667e-05	0.00115917	3.00273	0.733464		0.191052	0.324482	3.62202	0.181958	2.46944	165.713	18.276
1313	8LM-331A-D7	169.425	37.5091	23.9592	0.345465	36.8662	0.257339	0.01597	0.057386	99.0107		0.99582	0.531963	0.00776867	1.45911	0.00732	0.000335167	0.00122533	3.00354	0.732826		0.191447	0.324371	3.62675	0.182248	2.55985	41.4676	17.3666
1314	8LM-331A-D7	171.484	37.5491	23.9773	0.359904	36.9879	0.258032	0.019488	0.05671	99.2084		0.995055	0.531387	0.0080785	1.46124	0.00732633	0.000408333	0.00120867	3.0047	0.733323		0.191306	0.324168	3.51737	0.181888	2.55423	34.1607	17.5605
1315	8LM-331A-D7	173.457	37.5292	23.8412	0.357497	36.8821	0.26863	0.01077	0.053746	98.9431		0.996598	0.529472	0.00804117	1.46009	0.00764317	0.000226167	0.00114783	3.00322	0.733875		0.191338	0.325127	3.53459	0.18211	2.48182	60.9696	18.4894
1316	8LM-331A-D7	175.516	37.5957	23.957	0.369135	36.8995	0.261282	0.01499	0.050039	99.1476		0.996583	0.531095	0.00828817	1.45818	0.00742083	0.000314167	0.00106683	3.00295	0.733021		0.191187	0.324352	3.45278	0.18213	2.53178	44.1058	19.8181
1317	8LM-331A-D7	177.575	37.5514	24.0394	0.379991	36.7955	0.256142	0.009651	0.049742	99.0818		0.9966	0.53356	0.008542	1.45581	0.0072835	0.0002025	0.00106167	3.00306	0.731794		0.191153	0.323521	3.37797	0.182314	2.56625	67.874	19.9241
1318	8LM-331A-D7	179.275	37.4786	23.8995	0.358442	36.8882	0.267697	0.011836	0.058662	98.9629		0.995468	0.53088	0.00806417	1.46065	0.00761817	0.0002485	0.00125317	3.00418	0.73343		0.191506	0.324748	3.52836	0.182149	2.48834	55.5789	16.9988
1319	8LM-331A-D7	181.334	37.3862	23.9738	0.377671	36.9265	0.261767	0.014305	0.047239	98.9875		0.993485	0.532783	0.00850083	1.46286	0.007453	0.0003005	0.00100967	3.00639	0.733026		0.191816	0.324305	3.39636	0.182133	2.52908	46.1784	20.9632
1320	8LM-331A-D7	183.393	37.5733	23.8867	0.370041	37.0615	0.262876	0.010703	0.064925	99.23		0.995112	0.52907	0.00830117	1.46329	0.0074595	0.000224167	0.001383	3.00484	0.73445		0.191369	0.325009	3.44792	0.181771	2.52197	61.3848	15.4254
1321	8LM-331A-D7	185.365	37.3143	23.8122	0.356374	36.8299	0.263508	0.01182	0.049207	98.6373		0.994477	0.530742	0.00804483	1.4633	0.0075245	0.000249	0.00105467	3.00539	0.733836		0.191516	0.324631	3.53545	0.181869	2.51077	55.5262	20.0944
1322	8LM-331A-D7	187.425	37.6104	23.8482	0.355741	36.8739	0.264055	0.01619	0.054118	99.0226		0.997805	0.529123	0.007994	1.45838	0.00750583	0.000339667	0.00115467	3.0023	0.733774		0.190661	0.32431	3.53905	0.181697	2.50643	40.8132	18.3226
1323	8LM-331A-D7	189.484	37.4799	24.0192	0.389781	36.9892	0.266139	0.01621	0.053851	99.2143		0.993712	0.532578	0.00875333	1.46201	0.00756017	0.000339833	0.00114833	3.0061	0.732989		0.191091	0.323179	3.31067	0.181531	2.49314	40.7755	18.4232
1324	8LM-331A-D7	191.456	37.5268	23.8651	0.359222	37.0358	0.269359	0.012559	0.073312	99.1422		0.994747	0.529053	0.0080655	1.46355	0.00765017	0.000263167	0.001563	3.00489	0.734491		0.190968	0.324263	3.51447	0.181337	2.47178	52.325	13.6962
1325	8LM-331A-D7	193.515	37.5276	23.9364	0.340113	36.9238	0.272338	0.017973	0.053744	99.072		0.995653	0.531105	0.00764317	1.46042	0.00774167	0.000377	0.00114683	3.00409	0.733318		0.190947	0.323769	3.66034	0.18165	2.45261	36.8742	18.4537
1326	8LM-331A-D7	195.574	37.5041	23.8789	0.379151	37.0834	0.278946	0.018039	0.059889	99.2024		0.993707	0.529125	0.00850917	1.46479	0.00791883	0.000377833	0.00127617	3.0057	0.734629		0.191035	0.324171	3.37771	0.181219	2.41121	36.7471	16.6235
1327	8LM-331A-D7	197.547	37.4308	23.9577	0.381797	37.0945	0.26669	0.012457	0.056104	99.2		0.992427	0.531227	0.00857417	1.4662	0.007576	0.000261167	0.00119633	3.00746	0.734044		0.191241	0.323613	3.36081	0.181228	2.48938	52.7442	17.7052
1328	8LM-331A-D7	199.606	37.6479	23.9222	0.365462	36.9917	0.255174	0.013088	0.057068	99.2526		0.996675	0.529638	0.008195	1.45993	0.007238	0.000274	0.001215	3.00316	0.733792		0.19063	0.323872	3.47021	0.181459	2.5692	50.2495	17.414
1329	8LM-331A-D7	201.665	37.515	23.889	0.377148	37.0878	0.265656	0.015594	0.047503	99.1977		0.994027	0.529367	0.0084645	1.465	0.00754183	0.000326667	0.00101233	3.00574	0.73457		0.190933	0.323985	3.38956	0.181134	2.49527	42.3275	20.7817
1330	8LM-331A-D7	203.637	37.5353	23.7972	0.377484	36.9884	0.263553	0.005717	0.056937	99.0246		0.995883	0.528032	0.00848317	1.46302	0.007492	0.00012	0.001215	3.00424	0.734797		0.190741	0.324425	3.38507	0.181248	2.50789	113.583	17.4318
1331	8LM-331A-D7	205.696	37.625	23.7967	0.351071	37.0897	0.265975	0.015778	0.051637	99.1959		0.996218	0.526938	0.0078735	1.46402	0.0075455	0.000330333	0.00109967	3.00402	0.735334		0.190652	0.324688	3.57343	0.181097	2.49338	41.8514	19.1657
1332	8LM-331A-D7	207.755	37.613	23.8191	0.369262	37.1287	0.256038	0.010926	0.060802	99.2578		0.995443	0.52719	0.00827767	1.46488	0.00726017	0.000228667	0.00129417	3.00458	0.735356		0.190766	0.324643	3.4439	0.181081	2.56316	59.996	16.3807
1333	8LM-331A-D7	209.455	37.5615	23.7652	0.352577	37.1223	0.256795	0.012115	0.051657	99.1221		0.99524	0.526612	0.00791283	1.46634	0.00729017	0.000253833	0.00110083	3.00475	0.735763		0.190761	0.324788	3.56065	0.180934	2.55576	54.1644	19.1499
1334	8LM-331A-D7	211.515	37.6303	23.7107	0.353803	37.0966	0.26636	0.019912	0.048539	99.1262		0.996582	0.525152	0.0079365	1.46462	0.007558	0.000417	0.00103383	3.0033	0.736074		0.190517	0.3251	3.55046	0.180928	2.48918	33.3563	20.3305
1335	8LM-331A-D7	213.574	37.6521	23.7412	0.370298	37.3485	0.261036	0.007891	0.062753	99.4438		0.994037	0.52418	0.0082805	1.46995	0.00738383	0.000164667	0.0013325	3.00532	0.737138		0.190669	0.325167	3.43587	0.180442	2.52743	82.653	15.883
1336	8LM-331A-D7	215.633	37.5682	23.8156	0.340321	37.2299	0.259705	0.018856	0.057013	99.2896		0.993935	0.526943	0.00762633	1.4684	0.00736183	0.0003945	0.00121317	3.00587	0.735913		0.190857	0.324595	3.65735	0.180762	2.53649	35.1899	17.4202
1337	8LM-331A-D7	217.605	37.6856	23.6991	0.353396	37.117	0.250989	0.008362	0.066139	99.1806		0.99728	0.52449	0.00792133	1.46429	0.00711633	0.000175	0.00140767	3.00269	0.736276		0.190422	0.325258	3.55422	0.180916	2.59805	78.0053	15.0939
1338	8LM-331A-D7	219.664	37.8224	23.7044	0.373034	37.2746	0.256288	0.019325	0.062222	99.5123		0.997348	0.522747	0.00833183	1.46529	0.00724083	0.000402833	0.00131967	3.00268	0.737054		0.190332	0.325678	3.41979	0.180745	2.56277	34.3966	16.0233
1339	8LM-331A-D7	221.637	37.6126	23.6711	0.369873	37.0704	0.245826	0.015985	0.047213	99.033		0.996902	0.52469	0.00830367	1.46474	0.006981	0.000335	0.00100633	3.00296	0.736261		0.190657	0.32554	3.43761	0.181074	2.63788	41.3163	20.8927
1340	8LM-331A-D7	223.696	37.6482	23.6816	0.35627	37.1542	0.26362	0.015412	0.055008	99.1743		0.996327	0.524123	0.007986	1.46582	0.00747483	0.0003225	0.00117083	3.00322	0.736614		0.190621	0.325551	3.5347	0.180899	2.50942	42.8256	18.0267
1341	8LM-331A-D7	225.755	37.6409	23.758	0.350663	37.1124	0.260051	0.002307	0.059476	99.1838		0.996308	0.525905	0.00786167	1.46443	0.007375	4.83333e-05	0.00126617	3.00319	0.73577		0.190569	0.32488	3.57539	0.180972	2.53313	279.949	16.7178
1342	8LM-331A-D7	227.814	37.8084	23.5505	0.368521	37.1681	0.256263	0.019472	0.066525	99.2378		0.998978	0.520395	0.0082475	1.46404	0.00725467	0.000406833	0.00141367	3.00073	0.737761		0.190136	0.326411	3.44629	0.180759	2.56	34.1071	15.0076
1343	8LM-331A-D7	229.786	37.6261	23.5557	0.345522	37.1657	0.265832	0.012293	0.064143	99.0353		0.996718	0.521848	0.00775267	1.46771	0.007545	0.0002575	0.0013665	3.00319	0.737706		0.190632	0.32637	3.61459	0.180775	2.49382	53.4156	15.5426
1344	8LM-331A-D7	231.845	37.6602	23.673	0.347929	37.2051	0.258281	0.007258	0.04687	99.1986		0.996342	0.523775	0.00779667	1.46738	0.00732117	0.000151833	0.000997333	3.00377	0.736949		0.190453	0.325377	3.59448	0.180616	2.54445	89.6816	21.0263
1345	8LM-331A-D7	233.904	37.681	23.5452	0.34359	37.253	0.255788	0.013767	0.051854	99.1442		0.996755	0.520875	0.0076985	1.46907	0.0072495	0.000288	0.00110317	3.00304	0.738246		0.19059	0.326622	3.63128	0.180616	2.56462	47.8268	19.0797
1346	8LM-331A-D7	235.877	37.7205	23.3455	0.339168	37.2806	0.255743	0.010352	0.068348	99.0202		0.998115	0.516618	0.00760167	1.47062	0.0072505	0.000216667	0.0014545	3.00188	0.740032		0.190292	0.327742	3.66209	0.180283	2.56224	63.199	14.6086
1347	8LM-331A-D7	237.936	37.8355	23.7678	0.356627	37.334	0.254735	0.005166	0.057209	99.611		0.996792	0.52367	0.00795817	1.4663	0.0071905	0.000107667	0.00121217	3.00323	0.736846		0.190072	0.32483	3.53064	0.180377	2.57078	125.622	17.35
1348	8LM-331A-D7	239.995	37.729	23.4788	0.372643	37.2058	0.262044	0.016264	0.051097	99.1156		0.997995	0.51939	0.00834917	1.46716	0.00742667	0.000340167	0.001087	3.00175	0.738547		0.190282	0.326814	3.4168	0.18056	2.51842	40.6135	19.3342
1349	8LM-331A-D7	241.967	37.8208	23.4405	0.382001	37.2686	0.268267	0.013111	0.056245	99.2495		0.998673	0.517633	0.00854383	1.46707	0.00758967	0.000273667	0.0011945	3.00098	0.739188		0.190159	0.327299	3.35717	0.180487	2.47813	50.1663	17.6315
1350	8LM-331A-D7	244.026	37.723	23.486	0.34892	37.4232	0.276443	0.011962	0.065564	99.3351		0.995782	0.518478	0.0078015	1.47269	0.00781867	0.000249667	0.001392	3.00422	0.739611		0.190427	0.32693	3.58827	0.180086	2.42561	54.8726	15.215
1351	8LM-331A-D7	245.826	37.7979	23.4508	0.346226	37.3847	0.251291	0.013809	0.060102	99.3048		0.997482	0.51756	0.00773917	1.47077	0.00710533	0.000288167	0.00127567	3.00223	0.739702		0.19022	0.32719	3.60878	0.180158	2.59639	47.6699	16.5371
1352	8LM-331A-D7	247.799	37.6982	23.4326	0.354033	37.5143	0.256338	0.006308	0.064976	99.3268		0.995015	0.517243	0.007915	1.47612	0.00724917	0.000131667	0.00137933	3.00505	0.740517		0.190534	0.327359	3.54993	0.179849	2.55985	103.117	15.3455
1353	8LM-331A-D7	249.858	37.6168	23.412	0.324116	37.4271	0.278961	0.013821	0.068618	99.1414		0.994838	0.517813	0.0072605	1.47561	0.00790467	0.000289	0.0014595	3.00517	0.740239		0.190882	0.32775	3.79446	0.180205	2.41217	47.6735	14.5768
1354	8LM-331A-D7	251.917	37.7345	23.3498	0.337686	37.2676	0.270808	0.014641	0.055394	99.0304		0.998363	0.516652	0.00756767	1.46993	0.00767667	0.000306333	0.00117867	3.00167	0.739929		0.19058	0.32829	3.68054	0.180626	2.46399	45.0736	17.906
1355	8LM-331A-D7	253.889	37.7619	23.2754	0.356026	37.5913	0.257003	0.007992	0.056737	99.3064		0.995892	0.513358	0.007953	1.47795	0.00726217	0.000166667	0.0012035	3.00379	0.742201		0.190675	0.329053	3.54032	0.179862	2.55904	81.7459	17.5004
1356	8LM-331A-D7	255.948	37.6762	23.1749	0.348236	37.4534	0.260274	0.011833	0.069597	98.9944		0.996653	0.512693	0.00780267	1.47701	0.00737683	0.0002475	0.00148067	3.00326	0.742326		0.190861	0.329737	3.59829	0.180171	2.53569	55.5488	14.383
1357	8LM-331A-D7	258.008	37.7288	23.1221	0.332682	37.4685	0.265034	0.011694	0.0611	98.9899		0.997577	0.511287	0.00745067	1.47691	0.00750833	0.0002445	0.00129933	3.00227	0.742839		0.19074	0.330181	3.72305	0.180116	2.50334	56.2018	16.2924
1358	8LM-331A-D7	259.98	37.6698	23.1297	0.350336	37.4523	0.271478	0.016292	0.055056	98.945		0.996732	0.511822	0.00785167	1.47733	0.00769633	0.000340833	0.00117167	3.00294	0.742693		0.190945	0.330204	3.58351	0.180215	2.46157	40.6488	18.0168
1359	8LM-331A-D7	262.039	37.7358	23.1312	0.364428	37.6012	0.259013	0.019244	0.067261	99.1781		0.996157	0.510665	0.0081485	1.47976	0.00732583	0.000401667	0.001428	3.00388	0.743439		0.190718	0.330069	3.47911	0.179769	2.5444	34.5597	14.8571
1360	8LM-331A-D7	264.098	37.772	23.0708	0.344967	37.5753	0.25527	0.014508	0.046323	99.0792		0.99742	0.50949	0.00771583	1.47919	0.00722233	0.000302833	0.000983833	3.00233	0.743805		0.190684	0.330659	3.62433	0.179852	2.57193	45.5131	21.2831
1361	8LM-331A-D7	266.07	37.7676	23.0357	0.33056	37.6673	0.261855	0.010179	0.063511	99.1367		0.996632	0.508372	0.0073885	1.48182	0.00740367	0.000212333	0.00134783	3.00317	0.744561		0.190568	0.33067	3.73843	0.17947	2.52356	64.3766	15.6843
1362	8LM-331A-D7	268.13	37.7222	22.9751	0.345858	37.5863	0.264085	0.012428	0.060984	98.967		0.997063	0.507865	0.00774317	1.48105	0.00747883	0.000259667	0.00129633	3.00276	0.744652		0.190533	0.330869	3.61172	0.179527	2.50645	52.8826	16.2952
1363	8LM-331A-D7	270.189	37.8285	22.8517	0.33232	37.7134	0.267033	0.016726	0.064808	99.0745		0.997908	0.504143	0.0074255	1.48314	0.0075475	0.000348833	0.001375	3.00189	0.746315		0.190236	0.331768	3.71964	0.179114	2.48625	39.5577	15.3623
1364	8LM-331A-D7	272.248	37.7449	22.8299	0.34026	37.5952	0.258617	0.010299	0.064984	98.8442		0.998185	0.50492	0.00762183	1.48218	0.00732783	0.000215333	0.00138217	3.00183	0.745901		0.190421	0.33188	3.65437	0.179395	2.54342	63.578	15.322
1365	8LM-331A-D7	274.22	37.9029	22.9076	0.363948	37.6233	0.250226	0.011653	0.065719	99.1253		0.999413	0.505145	0.0081285	1.47892	0.00706917	0.000243	0.00139367	3.00031	0.745399		0.18993	0.331175	3.47554	0.179282	2.60339	56.2966	15.1536
1366	8LM-331A-D7	276.279	37.8253	22.8129	0.32145	37.8709	0.253057	0.004319	0.056751	99.1447		0.996792	0.502767	0.00717517	1.48779	0.007145	9e-05	0.00120283	3.00296	0.747424		0.190199	0.33195	3.81165	0.178613	2.58252	150.077	17.4403
1367	8LM-331A-D7	278.338	37.8095	22.7438	0.330511	37.8562	0.270724	0.013483	0.060548	99.0848		0.996893	0.501505	0.00738117	1.48799	0.00764783	0.000281	0.001284	3.00298	0.747923		0.190092	0.332221	3.73012	0.178498	2.45921	48.7643	16.3735
1368	8LM-331A-D7	280.311	37.8314	22.5678	0.341749	37.9515	0.265688	0.018705	0.065464	99.0423		0.997167	0.497473	0.00762983	1.49128	0.00750333	0.000389833	0.00138783	3.00283	0.749856		0.189923	0.33336	3.63527	0.178076	2.49053	35.4223	15.1754
1369	8LM-331A-D7	282.37	37.9568	22.6571	0.344876	37.9574	0.260259	0.009965	0.06747	99.2539		0.998387	0.498398	0.00768367	1.4884	0.00733467	0.000207167	0.00142733	3.00184	0.749145		0.189495	0.332516	3.60912	0.178	2.52628	65.5348	14.7378
1370	8LM-331A-D7	284.17	37.7929	22.5	0.347688	37.8861	0.268987	0.016709	0.050361	98.8627		0.997673	0.496737	0.00777433	1.49099	0.00760817	0.000348667	0.00106917	3.0022	0.750097		0.190416	0.334593	3.59655	0.178585	2.47394	39.6126	19.5723
1371	8LM-331A-D7	286.142	38.0324	22.5179	0.350999	37.8279	0.259298	0.011218	0.049936	99.0497		1.00138	0.495837	0.007828	1.48482	0.007315	0.0002335	0.0010575	2.99847	0.74966		0.18976	0.334465	3.57129	0.178719	2.53948	58.4885	19.7319
1372	8LM-331A-D7	288.201	37.8968	22.1929	0.335102	37.905	0.259142	0.020182	0.059827	98.669		1.00062	0.490055	0.0074945	1.49203	0.00733117	0.000421333	0.0012705	2.99922	0.752758		0.189939	0.336663	3.69165	0.178219	2.53775	32.9433	16.5474
1373	8LM-331A-D7	290.26	38.0601	22.2907	0.333041	38.0899	0.260857	0.005912	0.066188	99.1067		1.00048	0.490032	0.00741533	1.49266	0.00734683	0.000122833	0.00139933	2.99945	0.752845		0.189579	0.33599	3.70957	0.177823	2.52647	109.942	15.0225
1374	8LM-331A-D7	292.233	37.9327	22.4104	0.324977	37.9833	0.2688	0.012783	0.064273	98.9972		0.999133	0.493657	0.00725033	1.49148	0.00758583	0.000266167	0.0013615	3.00073	0.751323		0.189838	0.334921	3.77752	0.178087	2.4723	51.3999	15.4522
1375	8LM-331A-D7	294.292	38.0428	22.3406	0.316044	38.136	0.265048	0.008907	0.063035	99.1724		0.999543	0.490895	0.0070335	1.49375	0.00746133	0.000185	0.001332	3.0002	0.752654		0.18954	0.335438	3.85639	0.177633	2.49669	73.2941	15.7349
1376	8LM-331A-D7	296.351	37.9151	22.2547	0.32674	38.1827	0.265236	0.012424	0.059338	99.0162		0.997822	0.489808	0.0072835	1.49803	0.00747883	0.0002585	0.001256	3.00194	0.753598		0.189652	0.33569	3.75627	0.177272	2.49224	52.7789	16.6518
1377	8LM-331A-D7	298.323	38.0095	22.1512	0.324437	38.3337	0.263474	0.013638	0.070384	99.1663		0.998152	0.486482	0.0072165	1.50072	0.00741317	0.000283167	0.0014865	3.00175	0.755192		0.189466	0.336594	3.77652	0.176892	2.50459	48.1882	14.137
1378	8LM-331A-D7	300.382	37.9389	22.0434	0.345562	38.3178	0.266493	0.009136	0.073681	98.995		0.997767	0.484828	0.00769767	1.50231	0.00750917	0.00019	0.0015585	3.00186	0.756016		0.189556	0.337272	3.60092	0.17681	2.48306	71.3845	13.5243
1379	8LM-331A-D7	302.441	37.9645	21.9147	0.338458	38.3643	0.258213	0.011451	0.074843	98.9265		0.998555	0.482053	0.00754033	1.5043	0.00727667	0.000238167	0.00158317	3.00155	0.757318		0.190033	0.339274	3.66688	0.177143	2.54672	57.3306	13.3575
1380	8LM-331A-D7	304.414	38.0347	21.9704	0.335177	38.2451	0.259813	0.010071	0.077075	98.9323		1.00026	0.483208	0.00746617	1.49942	0.00732083	0.000209333	0.00163017	2.99951	0.756279		0.18971	0.338614	3.69156	0.177348	2.53402	64.9993	12.9833
1381	8LM-331A-D7	306.473	38.1221	21.7979	0.323441	38.3392	0.258501	0.010731	0.073061	98.9249		1.00155	0.478935	0.00719767	1.5016	0.0072765	0.000222833	0.00154383	2.99833	0.758179		0.189482	0.340019	3.79042	0.177024	2.54299	61.0688	13.6536
1382	8LM-331A-D7	308.532	38.0069	21.7142	0.327852	38.4722	0.244221	0.013674	0.068947	98.848		0.999193	0.477415	0.00730067	1.50782	0.00687917	0.000284167	0.00145783	3.00035	0.759517		0.189694	0.340489	3.74941	0.176554	2.6471	48.1183	14.4174
1383	8LM-331A-D7	310.591	38.1314	21.4593	0.331343	38.6094	0.255374	0.010546	0.072031	98.8694		1.00078	0.471017	0.007366	1.51065	0.00718117	0.000218833	0.0015205	2.99874	0.762313		0.189371	0.342599	3.7187	0.176096	2.5632	62.0792	13.8168
1384	8LM-331A-D7	312.563	38.0429	21.5699	0.323862	38.7194	0.254824	0.020698	0.072108	99.0037		0.997915	0.473187	0.00719567	1.51413	0.00716183	0.000429333	0.00152117	3.00154	0.761896		0.189559	0.341556	3.7817	0.175815	2.56625	32.1335	13.8009
1385	8LM-331A-D7	314.363	38.1953	21.4664	0.313464	38.606	0.262114	0.013422	0.075174	98.9319		1.00174	0.470833	0.0069635	1.50943	0.0073655	0.000278333	0.00158567	2.99819	0.762237		0.18901	0.342203	3.8728	0.175926	2.51346	48.9554	13.2524
1386	8LM-331A-D7	317.054	38.1984	21.2103	0.310633	38.7524	0.253045	0.021058	0.084817	98.8307		1.0016	0.465115	0.006899	1.51483	0.007109	0.0004365	0.00178867	2.99777	0.765086		0.189019	0.344348	3.89816	0.17546	2.57724	31.5843	11.8098
1387	8LM-331A-D7	318.754	38.1215	21.0127	0.291074	38.7893	0.24895	0.011165	0.059361	98.534		1.00179	0.461802	0.006479	1.51962	0.0070095	0.000232	0.00125467	2.99819	0.766934		0.189032	0.345704	4.09026	0.175092	2.60475	58.5764	16.5729
1388	8LM-331A-D7	320.813	38.0923	20.974	0.319642	39.0224	0.256807	0.018248	0.092294	98.7757		0.998758	0.459905	0.00709867	1.52529	0.00721433	0.000378333	0.00194617	3.00059	0.768332		0.189621	0.34688	3.81975	0.174976	2.55365	36.342	10.9135
1389	8LM-331A-D7	322.872	38.9073	20.8525	0.294062	38.3076	0.337363	0.018783	0.069487	98.7871		1.01341	0.454228	0.00648767	1.48749	0.00941483	0.000386833	0.00145567	2.97287	0.766068		0.187308	0.347841	4.06626	0.176494	2.10988	35.3371	14.2735
1632	8LM-331A-A26	0	39.1839	16.8834	0.244298	42.8794	0.19645	0.019734	0.177813	99.5926		0.99826	0.359717	0.00527167	1.62854	0.00536233	0.0003975	0.00364333	3.00119	0.81908		0.188206	0.392704	4.8382	0.165696	3.28384	34.2025	5.98395
1633	8LM-331A-A26	1.97231	39.1798	16.7005	0.234546	43.2413	0.205459	0.019765	0.185505	99.7717		0.99574	0.354958	0.005049	1.63832	0.00559467	0.000397167	0.00379167	3.00385	0.821922		0.188218	0.394849	4.99312	0.16483	3.174	34.1466	5.75638
1634	8LM-331A-A26	4.66303	39.3485	16.2243	0.222043	43.393	0.203874	0.022251	0.192934	99.6121		0.998995	0.344482	0.004775	1.64236	0.00554583	0.000446667	0.0039395	3.00055	0.826619		0.187908	0.401108	5.21427	0.164407	3.19404	30.479	5.5548
1635	8LM-331A-A26	7.35376	39.2686	16.2396	0.226333	43.4457	0.194292	0.017013	0.17818	99.5786		0.997517	0.344997	0.00486983	1.64526	0.005288	0.000341667	0.00364017	3.00192	0.826657		0.188099	0.400869	5.13469	0.164279	3.3113	39.5235	5.9628
1636	8LM-331A-A26	10.0445	39.247	15.9525	0.218699	43.6294	0.194628	0.006121	0.174108	99.4222		0.99727	0.339	0.004707	1.65272	0.00529883	0.000123	0.00355817	3.00268	0.829796		0.188197	0.404675	5.275	0.163795	3.30705	107.949	6.08341
1637	8LM-331A-A26	12.0168	39.274	15.8356	0.237255	43.7264	0.189198	0.011092	0.196537	99.4781		0.997012	0.336197	0.0051015	1.65483	0.005146	0.000222667	0.00401267	3.00252	0.831144		0.188118	0.406161	4.9427	0.163547	3.37806	60.0629	5.45773
1638	8LM-331A-A26	14.7075	39.3395	15.8791	0.202781	43.6768	0.190319	0.012865	0.186647	99.4965		0.998292	0.336992	0.00435867	1.65232	0.00517467	0.000258167	0.00380933	3.0012	0.830599		0.187965	0.405648	5.60463	0.163665	3.36343	51.9371	5.71506
1639	8LM-331A-A26	17.3982	39.345	15.7854	0.214757	43.8106	0.197026	0.010624	0.173258	99.543		0.997595	0.334723	0.00461217	1.65599	0.0053525	0.000213	0.003533	3.00202	0.831858		0.188106	0.40722	5.35445	0.163474	3.27891	62.7117	6.11144
1640	8LM-331A-A26	20.089	39.4372	15.8283	0.205855	43.786	0.194155	0.006451	0.184141	99.6526		0.998765	0.33524	0.00441583	1.65313	0.00526833	0.000129167	0.00375067	3.0007	0.8314		0.187727	0.406336	5.53605	0.163417	3.31298	102.496	5.78311
1641	8LM-331A-A26	22.0613	39.3342	15.8107	0.230247	43.7821	0.192791	0.016396	0.167212	99.5395		0.997528	0.335328	0.00494583	1.65526	0.0052385	0.000328833	0.0034105	3.00204	0.831543		0.188059	0.406728	5.06351	0.163484	3.33184	41.0007	6.30809
1642	8LM-331A-A26	24.752	39.3943	15.8245	0.220356	43.6452	0.184375	0.020107	0.187286	99.4818		0.999493	0.33577	0.0047355	1.65081	0.005012	0.000403333	0.00382167	3.00005	0.830981		0.187161	0.404955	5.22372	0.163139	3.43338	33.5015	5.67726
1643	8LM-331A-A26	27.4427	39.6178	15.9711	0.2126	43.838	0.190846	0.0148	0.165019	100.013		0.999912	0.33711	0.004545	1.64944	0.00516083	0.000295333	0.00334967	2.99981	0.830304		0.186803	0.40345	5.38166	0.162953	3.34799	45.1715	6.36656
1644	8LM-331A-A26	30.0676	39.5408	16.1547	0.215497	43.9547	0.193313	0.012153	0.17356	100.252		0.996775	0.340577	0.00460133	1.65185	0.00522133	0.000242167	0.00351883	3.00279	0.829065		0.187095	0.401198	5.32702	0.16287	3.31703	54.7899	6.08886
1645	8LM-331A-A26	32.1267	39.5523	16.2619	0.23029	43.5705	0.197397	0.008018	0.158103	99.9821		1.00001	0.343848	0.00493167	1.64224	0.00534733	0.000160333	0.00321483	2.99975	0.826872		0.186962	0.399714	5.05256	0.163641	3.26454	82.4717	6.62459
1646	8LM-331A-A26	34.8175	39.4716	16.2716	0.230349	43.6742	0.187887	0.01666	0.170512	100.022		0.997943	0.344047	0.00493283	1.64612	0.00508967	0.000333	0.00346717	3.00193	0.827127		0.18721	0.399629	5.05218	0.16347	3.38912	40.2543	6.18888
1647	8LM-331A-A26	37.5082	39.283	16.2724	0.222576	43.2545	0.206544	0.009812	0.138045	99.3951		0.999537	0.346267	0.004797	1.64074	0.00563083	0.000197333	0.002825	2.99999	0.825735		0.187535	0.399426	5.19052	0.164224	3.15437	67.5536	7.49473
1648	8LM-331A-A26	40.1331	39.4729	16.3238	0.227244	43.2563	0.200856	0.008304	0.141197	99.6361		1.0017	0.346435	0.0048845	1.63644	0.00546117	0.000166667	0.00288183	2.99797	0.825287		0.187188	0.399073	5.10938	0.164359	3.22352	79.6905	7.34752
1649	8LM-331A-A26	42.8238	39.5086	16.4869	0.230085	43.381	0.205806	0.017511	0.15602	99.99		0.999928	0.348963	0.00493233	1.63678	0.00558083	0.000350333	0.00317583	2.99971	0.824266		0.187051	0.396855	5.05842	0.164127	3.16419	38.3416	6.70935
1650	8LM-331A-A26	44.8829	39.4686	16.7021	0.223627	43.3588	0.20055	0.006427	0.141804	100.108		0.998695	0.353442	0.00479283	1.63558	0.00543717	0.0001285	0.00288583	3.00096	0.822304		0.18725	0.394389	5.17862	0.164335	3.22791	102.638	7.32611
1651	8LM-331A-A26	47.5736	39.5712	16.6902	0.226361	43.3084	0.209012	-0.00221	0.149813	100.155		1.00052	0.352918	0.00484783	1.63243	0.00566217	-4.5e-05	0.0030465	2.99938	0.822239		0.187049	0.39468	5.13056	0.164494	3.13079	-294.05	6.97069
1652	8LM-331A-A26	50.1985	39.4447	16.7651	0.234013	43.1718	0.203672	0.012644	0.139981	99.9755		0.999738	0.35536	0.00502383	1.63122	0.00553083	0.000253333	0.00285333	2.99998	0.821119		0.187377	0.393804	4.99849	0.164833	3.19242	52.7308	7.41935
1653	8LM-331A-A26	52.8892	39.2567	16.8393	0.238712	43.0088	0.201677	0.004032	0.150821	99.7079		0.998445	0.358178	0.0051425	1.63073	0.00549583	8.11667e-05	0.00308517	3.00116	0.819912		0.187586	0.392337	4.9148	0.16499	3.21182	162.793	6.92456
1654	8LM-331A-A26	55.58	39.497	16.9294	0.229368	43.0707	0.200836	0.007881	0.14608	100.093		1.00045	0.35862	0.004921	1.6264	0.0054505	0.000157833	0.00297583	2.99897	0.819337		0.187235	0.391804	5.08004	0.16511	3.22639	83.9366	7.13905
1655	8LM-331A-A26	57.5523	39.3532	16.9307	0.242869	42.9658	0.203951	0.016341	0.148259	99.8701		0.999465	0.359607	0.00522467	1.62677	0.00554983	0.000328167	0.00302833	2.99997	0.818963		0.187542	0.391675	4.85446	0.165302	3.18859	41.0309	7.0429
1656	8LM-331A-A26	60.243	39.5205	17.1068	0.212539	43.1801	0.202795	0.020972	0.146572	100.392		0.998858	0.361587	0.00455	1.62696	0.00549167	0.000419167	0.00297933	3.00085	0.818166		0.187289	0.389884	5.40321	0.165043	3.20468	32.2254	7.1233
1657	8LM-331A-A26	62.9337	39.3078	17.1634	0.215137	43.0056	0.190071	0.004714	0.142271	100.035		0.997678	0.364317	0.00462517	1.62724	0.00516883	9.46667e-05	0.00290417	3.00202	0.817069		0.187604	0.388763	5.34571	0.165245	3.36148	139.477	7.31347
1658	8LM-331A-A26	65.5586	39.3882	17.1749	0.237214	42.917	0.192657	0.010635	0.149429	100.071		0.999312	0.364415	0.00509767	1.62323	0.005237	0.000213333	0.003049	3.00055	0.81666		0.187523	0.388909	4.94926	0.165567	3.32982	62.4796	6.99946
1659	8LM-331A-A26	67.6177	39.2215	17.2494	0.245871	42.9481	0.199091	0.013439	0.147676	100.025		0.996412	0.366482	0.00529083	1.62657	0.00541917	0.00027	0.00301733	3.00346	0.816121		0.187984	0.388075	4.81258	0.165568	3.24876	49.6738	7.07781
1660	8LM-331A-A26	70.3085	39.3832	17.2144	0.241361	42.9359	0.197225	0.019341	0.13302	100.127		0.998807	0.365113	0.00518483	1.62332	0.00535917	0.000387833	0.00271317	3.00089	0.816382		0.187607	0.388601	4.88405	0.165601	3.27264	34.8508	7.78846
1661	8LM-331A-A26	72.9992	39.4764	17.2904	0.236784	42.882	0.205222	0.010911	0.138238	100.248		1.00004	0.36631	0.00508067	1.61945	0.00557017	0.0002185	0.0028165	2.99948	0.815532		0.187339	0.387662	4.95844	0.16572	3.1761	60.9409	7.51877
1662	8LM-331A-A26	90.4144	39.1633	17.3733	0.238049	42.7907	0.19995	0.009632	0.150369	99.9308		0.996487	0.36969	0.00513033	1.62314	0.005451	0.000193833	0.00307717	3.00317	0.81449		0.188164	0.386719	4.93941	0.165992	3.23925	68.8915	6.96688
1663	8LM-331A-A26	104.251	39.2788	17.3912	0.248218	42.8151	0.1999	0.003117	0.15024	100.097		0.997572	0.369385	0.00533967	1.62105	0.0054395	6.26667e-05	0.00306883	3.00192	0.81442		0.187916	0.386613	4.78029	0.165985	3.24067	210.665	6.97398
1664	8LM-331A-A26	106.941	39.4506	17.3831	0.235739	42.6954	0.203024	0.008059	0.145693	100.126		1.00103	0.36888	0.00506667	1.61506	0.00551967	0.000161667	0.00297317	2.99869	0.814067		0.187476	0.386765	4.97945	0.166239	3.2036	82.157	7.17259
1665	8LM-331A-A26	109.632	39.2393	17.5669	0.252818	42.7417	0.199442	0.007362	0.144998	100.16		0.996837	0.373218	0.00544	1.61871	0.0054285	0.000147833	0.0029625	3.00274	0.812635		0.187917	0.384399	4.71094	0.166133	3.24482	89.7663	7.20332
1666	8LM-331A-A26	112.257	39.2272	17.4981	0.220492	42.5243	0.208375	0.00233	0.144401	99.8281		0.999313	0.372795	0.00475767	1.61498	0.0056875	4.7e-05	0.0029585	3.00053	0.812456		0.188054	0.385475	5.25395	0.166675	3.14238	281.528	7.23528
1667	8LM-331A-A26	114.316	39.2778	17.5822	0.24669	42.7113	0.204116	0.012108	0.132071	100.17		0.997603	0.373463	0.00530717	1.61722	0.00555467	0.000243167	0.00269783	3.00209	0.812394		0.187904	0.384429	4.80511	0.166277	3.19046	55.0331	7.85057
1668	8LM-331A-A26	117.007	39.2068	17.5202	0.238166	42.6388	0.196004	0.005132	0.149658	99.9588		0.997778	0.372887	0.00513383	1.61768	0.0053445	0.000103333	0.00306317	3.00199	0.812673		0.188009	0.384975	4.93816	0.166349	3.28804	128.31	6.99904
1669	8LM-331A-A26	119.632	39.2394	17.4935	0.229854	42.3248	0.232907	0.016782	0.139472	99.6832		1.00105	0.373227	0.00496683	1.60969	0.00636617	0.0003385	0.00286167	2.99849	0.811779		0.187753	0.385042	5.0767	0.166891	2.8904	39.9685	7.46059
1670	8LM-331A-A26	122.322	39.3394	17.6023	0.254372	42.6325	0.200335	0.011201	0.148772	100.198		0.998877	0.373782	0.00547083	1.61376	0.00545017	0.000224833	0.00303817	3.00061	0.811938		0.187737	0.384187	4.69106	0.166459	3.23565	59.4068	7.04096
1671	8LM-331A-A26	125.013	39.276	17.742	0.252494	42.5951	0.220088	0.008253	0.129251	100.229		0.997722	0.37692	0.00543283	1.61308	0.00599017	0.000165833	0.00264067	3.00195	0.810593		0.188012	0.382859	4.72246	0.166695	3.01842	80.2857	8.01692
1672	8LM-331A-A26	127.072	39.2418	17.6686	0.245448	42.5813	0.209679	0.017644	0.145471	100.112		0.997797	0.375715	0.00528617	1.61408	0.00571233	0.000354667	0.00297483	3.00192	0.81118		0.188029	0.383529	4.82644	0.166641	3.12788	38.1121	7.18995
1673	8LM-331A-A26	129.697	39.2532	17.6833	0.25571	42.5217	0.206925	0.008479	0.144468	100.079		0.998437	0.37616	0.00550917	1.61239	0.00563933	0.0001705	0.00295533	3.00126	0.810837		0.188015	0.383408	4.67446	0.166793	3.15935	78.151	7.2369
1674	8LM-331A-A26	132.388	39.2555	17.7393	0.269456	42.3904	0.205445	0.013298	0.147262	100.023		0.999327	0.377667	0.00581017	1.60875	0.00560367	0.000267667	0.003015	3.00044	0.809876		0.18785	0.38248	4.48481	0.166978	3.17409	50.1862	7.10805
1675	8LM-331A-A26	135.079	39.1587	17.6736	0.247306	42.4876	0.219661	0.013105	0.136484	99.9399		0.997587	0.37654	0.0053365	1.61361	0.00599567	0.000264	0.00279633	3.00213	0.810798		0.188111	0.383232	4.79519	0.166736	3.01973	50.9093	7.6178
1676	8LM-331A-A26	137.138	39.2392	17.7931	0.240743	42.5165	0.211122	0.001937	0.143158	100.149		0.997848	0.378408	0.0051855	1.61182	0.00575233	3.9e-05	0.00292783	3.00198	0.809867		0.188054	0.382177	4.90225	0.166846	3.11244	338.47	7.29913
1677	8LM-331A-A26	139.763	39.2251	17.7863	0.247672	42.3855	0.212321	0.008242	0.137054	100.008		0.998853	0.378782	0.005342	1.60905	0.00579283	0.000166	0.00280683	3.0008	0.80945		0.187999	0.382108	4.79226	0.167058	3.0982	80.3364	7.59383
1678	8LM-331A-A26	142.453	39.2965	17.8636	0.251723	42.4613	0.210059	0.010814	0.152093	100.251		0.998545	0.379618	0.00541783	1.6085	0.005719	0.000217333	0.00310833	3.00112	0.809056		0.187947	0.381479	4.73488	0.167043	3.12506	61.5231	6.9106
1679	8LM-331A-A26	145.144	39.4268	17.8327	0.252823	42.6032	0.210107	0.009829	0.148984	100.496		0.998963	0.377867	0.00542583	1.60922	0.00570383	0.000196833	0.003036	3.00041	0.809838		0.187843	0.382267	4.7234	0.166908	3.12796	67.6603	7.04799
1680	8LM-331A-A26	147.116	39.3162	17.9047	0.251155	42.4747	0.212481	0.017177	0.146854	100.329		0.998405	0.380248	0.00540217	1.60798	0.00578133	0.000344833	0.00299933	3.00116	0.80875		0.187945	0.381123	4.74474	0.167072	3.09925	39.1407	7.13708
1681	8LM-331A-A26	149.807	39.3758	17.8535	0.249531	42.4334	0.209985	0.007563	0.140693	100.271		1.00001	0.379197	0.00536783	1.60656	0.00571383	0.000151833	0.00287367	2.99988	0.809042		0.18783	0.381793	4.76975	0.167169	3.12743	87.5499	7.4227
1682	8LM-331A-A26	152.498	39.3426	17.7649	0.246593	42.4332	0.210787	0.004768	0.133745	100.138		1.00013	0.377677	0.00530967	1.6081	0.00574117	9.58333e-05	0.00273433	2.99978	0.809809		0.187818	0.382597	4.81135	0.167043	3.1169	138.156	7.76977
1683	8LM-331A-A26	155.123	39.2396	17.7833	0.252974	42.3126	0.210082	0.005531	0.160979	99.968		0.999667	0.378883	0.00545883	1.60699	0.00573433	0.000111333	0.00329833	3.00014	0.809211		0.188071	0.382361	4.71631	0.167332	3.12482	119.268	6.56326
1684	8LM-331A-A26	157.813	39.4043	17.9512	0.229913	42.6262	0.204103	0.005293	0.131426	100.559		0.998178	0.380297	0.00493317	1.60974	0.00553967	0.000106	0.0026775	3.00147	0.808899		0.187812	0.380776	5.08958	0.166809	3.19496	124.633	7.90264
1685	8LM-331A-A26	159.873	39.3245	17.7443	0.253131	42.2401	0.212755	0.008994	0.149365	99.9331		1.00169	0.378002	0.0054615	1.60402	0.0058065	0.000181167	0.00306	2.99822	0.809285		0.187907	0.382952	4.71557	0.167522	3.09665	73.7871	7.02683
1686	8LM-331A-A26	162.563	39.3735	17.7979	0.24283	42.5109	0.212819	0.006577	0.131684	100.28		0.999577	0.377873	0.00522167	1.60889	0.00578883	0.000132	0.00268867	3.00017	0.809805		0.187892	0.382521	4.87372	0.167014	3.09703	100.537	7.88742
1687	8LM-331A-A26	165.188	39.3914	17.8388	0.22374	42.5097	0.212139	0.01748	0.138348	100.332		0.999632	0.37859	0.00480917	1.6082	0.005768	0.000350667	0.00282367	3.00018	0.809447		0.187776	0.38192	5.19943	0.166972	3.10329	38.4835	7.53589
1688	8LM-331A-A26	167.879	39.3326	17.8746	0.254851	42.4262	0.211256	0.009314	0.14272	100.264		0.999225	0.379762	0.00548383	1.60679	0.00575017	0.000187167	0.002916	3.00011	0.808833		0.187895	0.381458	4.6905	0.167156	3.11262	71.2731	7.32506
1689	8LM-331A-A26	170.57	39.3513	17.7718	0.25165	42.3784	0.208266	0.005173	0.138279	100.105		1.00069	0.377953	0.0054205	1.60657	0.0056745	0.000104	0.002828	2.99924	0.80955		0.187788	0.382513	4.73536	0.167166	3.14505	127.436	7.53627
1690	8LM-331A-A26	172.629	39.242	17.8012	0.259146	42.4335	0.213578	0.004261	0.129929	100.091		0.99852	0.378807	0.00558533	1.60964	0.00582267	8.56667e-05	0.002659	3.00112	0.809496		0.188244	0.382522	4.63209	0.167212	3.08923	154.593	7.98753
1691	8LM-331A-A26	175.254	39.2453	17.7889	0.261612	42.408	0.207934	0.017446	0.138514	100.076		0.998735	0.378597	0.00563917	1.60889	0.00566967	0.000351	0.002835	3.00071	0.80951		0.188139	0.382458	4.59567	0.167185	3.14997	38.5585	7.52818
1692	8LM-331A-A26	177.944	39.3322	17.8078	0.242404	42.4555	0.212633	0.01224	0.137836	100.207		0.999425	0.378423	0.00521717	1.60824	0.005789	0.000245833	0.00281683	3.00016	0.809518		0.188133	0.38269	4.88442	0.167269	3.10141	54.5631	7.57016
1693	8LM-331A-A26	180.635	39.2253	17.8537	0.246683	42.381	0.22267	0.018009	0.148004	100.093		0.998442	0.380057	0.0053185	1.60821	0.00607267	0.0003625	0.00302983	3.00149	0.80885		0.188305	0.381969	4.81582	0.167381	2.99569	37.4107	7.09177
1694	8LM-331A-A26	182.607	39.3853	17.9134	0.261151	42.4845	0.214709	0.013162	0.144296	100.425		0.999092	0.380027	0.00561117	1.60664	0.00583567	0.000264	0.00294383	3.00041	0.808711		0.187933	0.381365	4.60602	0.167198	3.078	50.8004	7.25877
1695	8LM-331A-A26	185.298	39.2472	17.7602	0.231925	42.3823	0.235524	0.014921	0.141206	100.017		0.999188	0.378138	0.00500133	1.60856	0.0064245	0.000300333	0.00289133	3.0005	0.809665		0.18822	0.382978	5.05522	0.167306	2.87417	44.9276	7.39985
1696	8LM-331A-A26	187.989	39.4511	17.9621	0.234043	42.4239	0.210153	0.0148	0.144081	100.447		1.00042	0.38093	0.005027	1.60379	0.00570983	0.000296667	0.0029385	2.99912	0.808069		0.187804	0.380928	5.02243	0.167377	3.1284	45.3029	7.27101
1697	8LM-331A-A26	190.679	39.3826	17.8468	0.258074	42.4382	0.214823	0.012352	0.144881	100.309		0.999838	0.378923	0.00554967	1.60619	0.0058435	0.000248	0.00295817	2.99955	0.809118		0.187181	0.380578	4.6299	0.166598	3.06447	53.8455	7.20211
1698	8LM-331A-A26	192.652	39.4661	17.8564	0.2512	42.4704	0.211489	0.002921	0.140418	100.409		1.0007	0.378653	0.005395	1.6054	0.00574567	5.85e-05	0.0028635	2.99882	0.809152		0.187205	0.380955	4.73458	0.16673	3.10421	224.455	7.41972
1699	8LM-331A-A26	195.343	39.3454	17.8464	0.249301	42.3361	0.221147	0.007936	0.131975	100.142		1.00052	0.379532	0.00536967	1.60494	0.00602533	0.0001595	0.00269917	2.99925	0.808749		0.187351	0.380777	4.75969	0.166889	3.00076	83.2497	7.84897
1700	8LM-331A-A26	198.033	39.241	17.9905	0.237966	42.5198	0.210359	0.015947	0.145658	100.367		0.996673	0.382137	0.0051195	1.60997	0.0057245	0.000320167	0.00297533	3.00292	0.808175		0.187657	0.37918	4.93843	0.166574	3.11437	41.9615	7.17295
1701	8LM-331A-A26	200.658	39.4279	17.8967	0.261408	42.4649	0.201553	0.010208	0.126503	100.388		1.00021	0.379688	0.005617	1.60596	0.00547833	0.000204833	0.002581	2.99974	0.808783		0.187324	0.380561	4.59018	0.166779	3.2184	65.0096	8.16824
1702	8LM-331A-A26	202.717	39.1098	17.5958	0.253556	42.106	0.46028	0.010491	0.138251	99.682		0.999283	0.375992	0.0054875	1.60384	0.0126007	0.000212	0.002841	3.00026	0.810089		0.187842	0.383481	4.69587	0.167269	1.80211	63.2753	7.51908
1703	8LM-331A-A26	205.408	39.2081	17.9068	0.23881	42.4375	0.213736	0.003316	0.138382	100.155		0.997547	0.381015	0.00514633	1.60962	0.00582633	6.66667e-05	0.00283167	3.00205	0.808596		0.187727	0.380102	4.92414	0.166706	3.0776	197.672	7.51575
1704	8LM-331A-A26	208.099	39.31	17.8484	0.242989	42.4777	0.222458	0.005456	0.14903	100.265		0.998613	0.379192	0.0052285	1.60868	0.006055	0.0001095	0.00304483	3.00092	0.809248		0.187514	0.380843	4.85779	0.166641	2.9884	120.635	7.02426
1705	8LM-331A-A26	210.724	39.3774	17.856	0.268864	42.2295	0.218331	0.013993	0.144617	100.114		1.00167	0.379863	0.005793	1.60143	0.0059505	0.0002815	0.00295867	2.99794	0.808275		0.187325	0.380797	4.48889	0.167196	3.03057	47.7007	7.22176
1706	8LM-331A-A26	213.414	39.5128	17.9438	0.250343	42.5715	0.209725	0.014955	0.139187	100.645		0.999893	0.379747	0.005366	1.60601	0.00568633	0.000299167	0.00283283	2.99984	0.808765		0.187148	0.380089	4.74889	0.166596	3.12446	44.7228	7.48272
1707	8LM-331A-A26	215.473	39.4662	17.9089	0.254624	42.3464	0.213161	0.0063	0.138515	100.346		1.00154	0.38008	0.00547317	1.60203	0.00579583	0.000126333	0.002827	2.99787	0.808245		0.187117	0.380227	4.68342	0.166954	3.08499	104.627	7.5118
1708	8LM-331A-A26	218.098	39.3506	17.9754	0.267425	42.6261	0.222337	0.00788	0.145161	100.602		0.996957	0.380862	0.00573883	1.60996	0.00603533	0.000157833	0.00295783	3.00267	0.808691		0.187574	0.379728	4.51055	0.166512	2.99187	83.917	7.20186
1709	8LM-331A-A26	220.789	39.2597	17.8843	0.258772	42.5227	0.216454	0.00592	0.155788	100.308		0.99733	0.379953	0.005568	1.61038	0.0058915	0.000118833	0.00318283	3.00242	0.8091		0.187793	0.38072	4.62734	0.166699	3.05188	111.34	6.75259
1710	8LM-331A-A26	223.48	39.31	17.8727	0.249715	42.3561	0.213369	0.009316	0.143727	100.163		0.999673	0.38011	0.005379	1.60578	0.00581367	0.000187333	0.00293967	2.99988	0.808594		0.187614	0.380809	4.75781	0.167012	3.08426	71.1369	7.26574
1711	8LM-331A-A26	226.171	39.2875	17.979	0.247409	42.5354	0.214684	0.019055	0.132735	100.422		0.99714	0.381622	0.00531883	1.60941	0.005838	0.000382333	0.0027095	3.00242	0.808329		0.187582	0.37941	4.7901	0.166571	3.06826	35.3016	7.81146
1712	8LM-331A-A26	228.143	39.4113	17.9011	0.250944	42.5155	0.216147	0.014861	0.139327	100.462		0.9992	0.379555	0.005389	1.60691	0.0058715	0.000297833	0.002841	3.00007	0.80893		0.187423	0.380602	4.74049	0.166722	3.05546	45.0062	7.47662
1713	8LM-331A-A26	230.834	39.397	17.9218	0.237791	42.3432	0.215832	0.007338	0.125649	100.254		1.00082	0.380748	0.00511667	1.60358	0.0058745	0.000147333	0.00256717	2.99885	0.808122		0.187316	0.380142	4.94335	0.166978	3.05692	89.9831	8.21725
1714	8LM-331A-A26	233.524	39.3217	17.8466	0.270772	42.4857	0.218975	0.005094	0.14282	100.301		0.998608	0.379037	0.0058245	1.60849	0.00595833	0.000102333	0.002917	3.00094	0.809293		0.187531	0.380958	4.46442	0.166669	3.02423	129.149	7.30436
1715	8LM-331A-A26	236.149	39.4058	17.9724	0.250226	42.5212	0.205411	0.007596	0.151999	100.522		0.998827	0.380978	0.00537233	1.60675	0.0055785	0.000152167	0.00309867	3.00076	0.808335		0.18742	0.379759	4.75102	0.166726	3.17345	87.0108	6.90604
1716	8LM-331A-A26	238.208	39.4014	18.0038	0.257311	42.4689	0.219488	0.006602	0.134823	100.501		0.999042	0.381768	0.00552617	1.6053	0.00596283	0.000132333	0.00274933	3.00048	0.807874		0.187444	0.37947	4.64911	0.166863	3.02099	99.9624	7.70745
1717	8LM-331A-A26	240.899	39.4674	17.8752	0.263154	42.6296	0.223361	0.010909	0.135273	100.607		0.999023	0.378402	0.00564217	1.60865	0.00605767	0.000218333	0.00275383	3.00075	0.809567		0.187292	0.380896	4.5672	0.166469	2.98203	60.9247	7.68071
1718	8LM-331A-A26	243.59	39.4424	17.9423	0.241473	42.509	0.212783	0.006357	0.166381	100.521		0.999578	0.380273	0.0051835	1.60601	0.00577767	0.000127333	0.00339117	3.00035	0.808551		0.187253	0.379941	4.88415	0.166681	3.08987	103.725	6.36024
1719	8LM-331A-A26	246.215	39.4746	17.7091	0.254582	42.6008	0.216308	0.009974	0.127991	100.398		1.00039	0.375328	0.00546483	1.60947	0.00587333	0.000199833	0.00260867	2.99933	0.810898		0.187288	0.382807	4.68634	0.16647	3.05397	66.5483	8.07904
1720	8LM-331A-A26	248.274	39.3487	17.7922	0.246943	42.2675	0.221571	0.009724	0.147057	100.035		1.00145	0.3787	0.0053235	1.60369	0.006042	0.000195667	0.00301017	2.99842	0.808968		0.187449	0.381606	4.79819	0.167125	2.9984	68.1854	7.11269
1721	8LM-331A-A26	250.964	39.4094	17.8328	0.256261	42.4827	0.202189	0.017736	0.138575	100.349		0.999937	0.378407	0.0055075	1.60694	0.00549667	0.000355833	0.00282783	2.99947	0.8094		0.187399	0.38131	4.66221	0.166742	3.21116	37.879	7.51172
1722	8LM-331A-A26	253.655	39.3121	17.7174	0.240509	42.3868	0.215536	0.009417	0.139581	100.028		1.0003	0.377025	0.00518367	1.60787	0.00587617	0.0001895	0.0028565	2.99931	0.810053		0.187654	0.382645	4.90075	0.166916	3.06181	70.4037	7.46157
1723	8LM-331A-A26	256.28	39.4369	17.8334	0.263719	42.389	0.209815	0.009787	0.136925	100.293		1.0011	0.378595	0.00567033	1.60414	0.00570667	0.0001965	0.0027955	2.99821	0.809054		0.18736	0.381397	4.56026	0.166981	3.12422	67.79	7.59695
1724	8LM-331A-A26	258.971	39.3448	17.7164	0.255264	42.4386	0.214899	0.004602	0.12826	100.116		1.00018	0.376643	0.00549633	1.6083	0.00585317	9.25e-05	0.00262233	2.99918	0.81025		0.187506	0.382522	4.67463	0.166737	3.06735	142.882	8.06076
1725	8LM-331A-A26	261.03	39.5457	17.8551	0.244818	42.5905	0.222623	0.014251	0.124678	100.603		1.00059	0.37782	0.00524683	1.60651	0.00603517	0.000285167	0.00253717	2.99903	0.809599		0.187248	0.381467	4.83713	0.166672	2.99192	46.9292	8.28568
1726	8LM-331A-A26	263.655	39.4373	17.7985	0.266146	42.6006	0.213388	0.001747	0.137144	100.462		0.999377	0.377198	0.00571267	1.60936	0.00579367	3.5e-05	0.002795	3.00027	0.810124		0.187412	0.381842	4.52785	0.166539	3.08544	374.924	7.5851
1727	8LM-331A-A26	266.346	39.4333	17.8175	0.264747	42.517	0.217498	-0.00011	0.13244	100.384		1.00009	0.37791	0.00568733	1.60751	0.00591017	-1.66667e-06	0.00270133	2.99982	0.809658		0.187432	0.381678	4.54729	0.166742	3.04244	-6000.2	7.83376
1728	8LM-331A-A26	269.036	39.4582	17.9272	0.251189	42.6213	0.206484	0.014721	0.14525	100.632		0.998755	0.379488	0.00538533	1.60828	0.00559983	0.000294667	0.00295683	3.00076	0.809088		0.18732	0.380315	4.73677	0.166511	3.1614	45.4223	7.19728
1729	8LM-331A-A26	271.095	39.4	17.8206	0.262622	42.6008	0.210961	0.01619	0.143693	100.462		0.998677	0.37776	0.00563833	1.60976	0.00572917	0.0003245	0.00292933	3.00082	0.809934		0.187604	0.38178	4.5776	0.16664	3.11341	41.4333	7.2725
1730	8LM-331A-A26	273.72	39.3323	17.8177	0.242088	42.4882	0.199365	0.013354	0.140703	100.236		0.999183	0.37854	0.00520917	1.60908	0.00542633	0.000268167	0.00287467	3.00059	0.809551		0.187621	0.381524	4.87596	0.166745	3.24569	49.9615	7.40833
1731	8LM-331A-A26	276.411	39.5015	17.753	0.252729	42.5145	0.210069	0.007262	0.145646	100.393		1.00125	0.376327	0.005426	1.60649	0.005705	0.0001455	0.002969	2.99831	0.810206		0.187258	0.382395	4.71484	0.16672	3.12209	91.0126	7.17938
1732	8LM-331A-A26	279.102	39.376	17.7496	0.246087	42.5765	0.259712	0.012283	0.143776	100.375		0.998727	0.376502	0.00528683	1.6099	0.00705783	0.000246333	0.00293283	3.00065	0.81046		0.187513	0.382291	4.81297	0.166534	2.6716	54.2374	7.26226
1733	8LM-331A-A26	281.074	39.367	17.8031	0.250016	42.4466	0.207927	0.015477	0.126445	100.221		1.00003	0.378215	0.0053795	1.60745	0.00565917	0.000310833	0.00258333	2.99962	0.809527		0.187499	0.381649	4.75316	0.166799	3.14451	43.2525	8.17102
1734	8LM-331A-A26	283.765	39.4072	17.5898	0.22844	42.4552	0.202	0.002677	0.133457	100.025		1.00178	0.373958	0.00491883	1.60895	0.005502	5.38333e-05	0.0027285	2.9979	0.811409		0.187299	0.383863	5.10042	0.166595	3.21161	244.817	7.76644
1735	8LM-331A-A26	286.455	39.3151	17.7288	0.246281	42.4329	0.210452	0.012829	0.152343	100.1		0.99982	0.377057	0.005305	1.60871	0.00573433	0.000258	0.00311583	3	0.810121		0.187819	0.382843	4.8142	0.16698	3.11944	52.0153	6.89548
1736	8LM-331A-A26	289.146	39.239	17.752	0.24878	42.3604	0.21426	0.005595	0.144402	99.9675		0.999447	0.37814	0.00536733	1.60848	0.00584717	0.000112667	0.00295817	3.00036	0.809657		0.187817	0.3822	4.7717	0.166975	3.07501	117.742	7.2337
1737	8LM-331A-A26	291.118	39.343	17.6887	0.261114	42.5319	0.23128	0.011762	0.144236	100.214		0.999272	0.375732	0.0056175	1.61044	0.00629383	0.000236167	0.00294633	3.00054	0.810826		0.187686	0.383159	4.59647	0.166691	2.9079	56.6188	7.24398
1738	8LM-331A-A26	293.809	39.1942	17.7058	0.250409	42.4451	0.204708	0.005679	0.154902	99.9726		0.998223	0.377125	0.005402	1.61156	0.005586	0.000114333	0.00317283	3.00119	0.810365		0.187972	0.38276	4.74744	0.166805	3.18182	116.036	6.78583
1739	8LM-331A-A26	296.5	39.2502	17.7364	0.264133	42.4529	0.219667	0.007605	0.145546	100.08		0.998655	0.377402	0.00569233	1.61026	0.00598833	0.000153	0.00297833	3.00113	0.810128		0.187707	0.382183	4.55083	0.166696	3.01711	86.8695	7.17779
1740	8LM-331A-A26	299.125	39.3767	17.7963	0.263985	42.5514	0.202566	0.012718	0.144651	100.353		0.999087	0.377623	0.00567333	1.6095	0.00550667	0.000255167	0.00295167	3.0006	0.809965		0.187633	0.381999	4.55852	0.166714	3.20903	52.4424	7.22744
1741	8LM-331A-A26	301.816	39.3301	17.645	0.233123	42.498	0.201944	0.016188	0.13841	100.063		1.00003	0.375208	0.00502067	1.61091	0.0055015	0.0003255	0.00283033	2.99982	0.811084		0.187669	0.383565	5.02374	0.166688	3.21512	41.4152	7.51916
1742	8LM-331A-A26	303.875	39.1946	17.8177	0.248179	42.5601	0.222866	0.011594	0.141396	100.204		0.996503	0.37885	0.0053445	1.61313	0.006071	0.000233	0.00289117	3.00302	0.809812		0.188057	0.381663	4.78336	0.166667	2.98801	57.4081	7.37829
1743	8LM-331A-A26	306.565	39.4006	17.7279	0.266427	42.5026	0.194169	0.016521	0.144185	100.258		1.00022	0.376368	0.00572883	1.6085	0.00528133	0.000331667	0.00294383	2.99937	0.810381		0.187492	0.382621	4.52389	0.166724	3.31171	40.6037	7.24498
1744	8LM-331A-A26	309.19	39.349	17.8036	0.259427	42.4888	0.207079	0.016316	0.142542	100.278		0.999182	0.37808	0.00557983	1.60842	0.005634	0.0003275	0.002911	3.00014	0.809675		0.187555	0.38163	4.61759	0.166723	3.15414	41.0837	7.32001
1745	8LM-331A-A26	311.881	39.3665	17.8619	0.262031	42.5458	0.212329	0.007335	0.139196	100.401		0.998653	0.378948	0.00563033	1.60901	0.00577117	0.000147167	0.00284	3.001	0.809378		0.18773	0.381416	4.58716	0.166812	3.09928	90.1702	7.48991
1746	8LM-331A-A26	314.572	39.3508	17.5444	0.241441	42.5734	0.207568	0.016112	0.14108	100.075		1.00001	0.372868	0.005197	1.61289	0.00565167	0.000323667	0.0028835	2.99983	0.812229		0.1876	0.384661	4.88476	0.166468	3.14914	41.6064	7.38584
1747	8LM-331A-A26	316.631	39.3861	17.7444	0.241361	42.653	0.202819	0.00857	0.144485	100.39		0.998612	0.376253	0.00518333	1.6122	0.00550967	0.000171833	0.00294633	3.00087	0.81078		0.187741	0.382829	4.89273	0.166572	3.20796	77.3547	7.23775
1748	8LM-331A-A26	319.256	39.3468	17.6964	0.233879	42.6499	0.210485	0.008985	0.144511	100.294		0.998457	0.375552	0.005027	1.61344	0.00572283	0.000180333	0.00294933	3.00132	0.811185		0.187721	0.383129	5.01281	0.166454	3.11817	73.7806	7.23129
1751	br2-1	0	38.2766	19.0173	0.251101	36.8537	0.246709	0.021722	0.085215	94.8828		1.0331	0.429263	0.0057405	1.48288	0.0071345	0.0004635	0.00184983	2.96044	0.775507		0.189654	0.368753	4.76071	0.180719	2.77626	31.1192	11.9126
1752	br2-1	2.5	38.4999	17.719	0.248072	38.8969	0.202701	0.009431	0.095167	95.689		1.02426	0.394233	0.00559017	1.54269	0.005778	0.000198333	0.00203633	2.97479	0.796465		0.18938	0.382779	4.79383	0.174975	3.20919	70.3418	10.6824
1753	br2-1	5	38.4376	17.7996	0.268313	38.9728	0.205424	0.007315	0.104812	95.809		1.02211	0.395837	0.00604333	1.54496	0.00585267	0.000153833	0.0022415	2.9772	0.796044		0.189467	0.381671	4.50679	0.17476	3.1757	90.3379	9.75647
1754	br2-1	7.5	38.5169	17.9595	0.231517	39.3259	0.21266	0.016675	0.107813	96.3762		1.01883	0.397292	0.00518717	1.55076	0.006027	0.000348667	0.00229367	2.98075	0.796057		0.189222	0.379729	5.05912	0.173888	3.09307	40.2067	9.49878
1755	br2-1	10	38.5954	18.1424	0.270215	39.51	0.200804	0.018656	0.113291	96.8606		1.01675	0.399702	0.0060295	1.55167	0.00566783	0.0003885	0.00240033	2.9826	0.795169		0.189052	0.377728	4.48094	0.173546	3.22887	36.0487	9.07391
1756	br2-1	12.6926	38.6172	18.2163	0.252709	39.3551	0.197639	0.019539	0.117573	96.7872		1.01824	0.401693	0.005644	1.54698	0.0055835	0.000407333	0.00249333	2.98104	0.793863		0.189044	0.377065	4.72411	0.174008	3.26912	34.4769	8.77226
1757	br2-1	15.1926	38.8313	18.3996	0.282056	39.9294	0.198823	0.019308	0.116276	97.7837		1.01416	0.40188	0.0062395	1.55464	0.00556367	0.000398667	0.00244233	2.98532	0.794595		0.188693	0.375365	4.3395	0.172841	3.25637	34.8985	8.8687
1758	br2-1	17.6926	38.9453	18.5212	0.271592	40.045	0.193553	0.006351	0.109635	98.0953		1.01409	0.403325	0.00599017	1.55448	0.0054	0.000130667	0.002296	2.98572	0.793991		0.188369	0.374003	4.46755	0.172565	3.32233	103.883	9.36587
1759	br2-1	20.1926	38.8889	18.5959	0.263706	40.0644	0.205484	0.021997	0.130024	98.1795		1.01242	0.40487	0.005815	1.55492	0.00573167	0.000452833	0.00272233	2.98693	0.793412		0.188642	0.373438	4.5747	0.17268	3.17807	30.7711	8.00405
1760	br2-1	22.6926	39.0153	18.7477	0.25868	40.2123	0.198035	0.013536	0.120964	98.5775		1.01193	0.406657	0.005683	1.55485	0.00550333	0.000277667	0.00252333	2.98743	0.792682		0.188269	0.371739	4.64269	0.172321	3.26635	49.316	8.55424
1761	br2-1	25.1926	38.6822	18.89	0.277555	39.8951	0.206615	0.007963	0.120772	98.0894		1.00987	0.41243	0.00613767	1.5527	0.00577933	0.000164333	0.00253583	2.98962	0.790126		0.189099	0.370246	4.39692	0.173151	3.16413	83.075	8.57358
1762	br2-1	27.6926	38.7627	19.0695	0.254633	40.1538	0.212357	0.020692	0.128941	98.6225		1.00721	0.414393	0.00560417	1.55542	0.005912	0.000425167	0.00269467	2.99167	0.789628		0.188934	0.368439	4.70309	0.172623	3.10003	32.6238	8.07218
1763	br2-1	30.1926	38.6458	19.2231	0.27595	40.008	0.210581	0.014214	0.133974	98.5185		1.00635	0.418635	0.0060865	1.55313	0.00587533	0.000292667	0.00280583	2.99318	0.787686		0.189154	0.366746	4.41695	0.172983	3.11854	46.9875	7.79427
1764	br2-1	32.6926	38.9361	19.3451	0.271894	40.0482	0.216509	0.019007	0.116274	98.9538		1.00914	0.41931	0.00596883	1.54738	0.00601233	0.0003895	0.00242367	2.99063	0.786794		0.188466	0.365706	4.46999	0.172978	3.05589	35.4196	8.88868
1765	br2-1	35.1926	38.5999	19.3275	0.290714	39.3477	0.216844	0.018844	0.120423	97.925		1.01162	0.423617	0.0064535	1.53733	0.006089	0.0003905	0.00253833	2.98804	0.783973		0.189219	0.365783	4.2456	0.174636	3.05227	35.7118	8.6091
1766	br2-1	37.6926	38.6724	19.6008	0.298686	39.7142	0.218103	0.017325	0.119502	98.6477		1.00737	0.427	0.00659017	1.54223	0.00608717	0.000356833	0.0025035	2.99214	0.783164		0.189047	0.363044	4.15813	0.173838	3.03847	38.7362	8.67171
1767	br2-1	40.1926	38.943	19.8092	0.290043	39.9117	0.209868	0.010361	0.111659	99.2828		1.00811	0.428853	0.00635967	1.54025	0.00582083	0.000212	0.00232467	2.99193	0.782209		0.188655	0.361621	4.25974	0.173698	3.13162	64.1444	9.25172
1768	br2-1	42.6926	38.7958	20.0078	0.289525	39.5546	0.213475	0.002451	0.101934	98.973		1.00858	0.434998	0.00637533	1.53298	0.00594617	5.03333e-05	0.00213133	2.99105	0.778961		0.188592	0.358969	4.25834	0.17426	3.08575	267.101	10.06
1769	br2-1	45.1926	38.7329	20.1666	0.274923	39.5272	0.222924	0.016823	0.104623	99.0505		1.00709	0.438513	0.00605467	1.53214	0.00621017	0.000345833	0.00218783	2.99253	0.777478		0.188899	0.357759	4.4366	0.174532	2.99044	39.8524	9.82977
1770	br2-1	47.6926	38.5567	20.3365	0.289219	39.3375	0.217208	0.014571	0.109003	98.8623		1.00572	0.443627	0.00639	1.52967	0.00607033	0.0003005	0.00228667	2.99406	0.775185		0.189343	0.356176	4.2675	0.175081	3.04881	45.8413	9.46692
1771	br2-1	50.1926	38.6418	20.6358	0.295648	39.3825	0.212983	0.016131	0.114532	99.2953		1.00476	0.448737	0.00651133	1.52659	0.0059335	0.000331667	0.00239517	2.99526	0.77283		0.189206	0.353611	4.19894	0.175169	3.09513	41.5224	9.05001
1772	br2-1	52.6926	38.5549	20.8346	0.306584	39.0965	0.220403	0.010028	0.092177	99.1221		1.00526	0.454307	0.00677083	1.51968	0.00615717	0.000206667	0.001933	2.99432	0.769853		0.189207	0.351495	4.0812	0.175765	3.01446	66.0739	11.0871
1773	br2-1	55.3852	38.4471	21.0785	0.291721	39.1351	0.236708	0.018069	0.076982	99.2903		1.00215	0.459485	0.00644067	1.52072	0.00661067	0.000372333	0.00161383	2.99739	0.767961		0.189551	0.349468	4.24214	0.175819	2.86072	37.1434	13.1597
[truncated: 112 more rows]
