# Supplementary material for: Crystal and melt inclusion timescales reveal the evolution of magma migration before eruption
Source: Nat Commun. 2018 Jul 9;9:2657. doi: 10.1038/s41467-018-05086-8 (PMC6037702; doi:10.1038/s41467-018-05086-8)
Supplement: Supplementary file 6 — Supplementary Data 3 [file 41467_2018_5086_MOESM6_ESM.xlsx]

## Sheet: Melt Inclusion volatile data
Sample	MI Location	MI Size (um)	Bubble Present	% olivine corrected	H2O	H2O error	CO2	CO2 error	Reference
bk1-3-1-2012	core	117	no	0	2.08129		77.27	4.67009	Ruth et al., 2016 - Jpet
bk2-4-1-2012	core	62	no	0.8364	2.10533	0.130005	72.134	11.1047	Ruth et al., 2016 - Jpet
bk2-5-1-2012	core	194	no	4.2374	2.36676	0.141979	244.44	13.1687	Ruth et al., 2016 - Jpet
bk3-1-1-2012	core	122	no	0	1.88903	0.117909	124.833	6.74832	Ruth et al., 2016 - Jpet
bk3-5-1-2012	rim	243	no	0	1.66406	0.123457	32.2382	2.64492	Ruth et al., 2016 - Jpet
bk3-5-2-2012	core	190	no	0	1.65785	0.161733	36.9269	3.52712	Ruth et al., 2016 - Jpet
bk4-1-1-2012	core	184	no	0	2.03946	0.120541	92.2973	4.81821	Ruth et al., 2016 - Jpet
br1-2-1-2012	core	131	no	0	1.90696	0.124288	258.551	20.6025	Ruth et al., 2016 - Jpet
br1-4-1-2012	core	151	no	0.6578	2.09931	0.131942	273.789	15.8185	Ruth et al., 2016 - Jpet
br1-4-2-2012	core	70	no	0.3095	2.21564	0.144929	249.993	14.3353	Ruth et al., 2016 - Jpet
br2-1-1-2012	int	30	no	0	0.677279	0.0471844	37.0881	6.74687	Ruth et al., 2016 - Jpet
br5-1-1-2012	int	50	no	3.3427	1.10137	0.0717701	49.6508	4.41864	Ruth et al., 2016 - Jpet
br5-1-2-2012	int	50	no	2.965	0.528061	0.0417289	22.3999	3.99611	Ruth et al., 2016 - Jpet
br5-1-3-2012	int	29	no	0.9752	1.45409	0.0918604	55.7976	5.37327	Ruth et al., 2016 - Jpet
br5-1-4-2012	int	39	no	2.1367	1.19479	0.0769518	61.6522	9.64078	Ruth et al., 2016 - Jpet
brn17-MI-1-2011	core	58	yes	1.8722	2.29026	0.0398887	464.363	16	Ruth et al., 2016 - Jpet
BUL3-1-2010*	core	20	yes	1.6954	2.1072	0.0235248	830.62	161.54	Ruth et al., 2016 - Jpet
Plate1-2010*	core	33	no	0.9256	1.98061	0.08	796.41	155.04	Ruth et al., 2016 - Jpet
8LM-331A_A20	core	47	no	0	1.951	0.00571185	146.705	7.24739	Bouvet de Maisonneuve et al., 2012 - JVGR
8LM-331A_A21	core	74	yes	0	2.26	0.0117053	11.8957	3.75223	Bouvet de Maisonneuve et al., 2012 - JVGR
8LM-331A_A21m	rim-embayment	-	no	0	2.23		74.4781		Bouvet de Maisonneuve et al., 2012 - JVGR
8LM-331A_A26b-a	core	94	yes	0	2.232	0.00793616	180.961	10.433	Bouvet de Maisonneuve et al., 2012 - JVGR
8LM-331A_A33	core/int	114	yes	0	1.25	0.0185673	119.696	19.6917	Bouvet de Maisonneuve et al., 2012 - JVGR
8LM-331A_B22	rim	238	yes	0	3.04	0.0260677	123.708	14.2985	Bouvet de Maisonneuve et al., 2012 - JVGR
8LM-331A_C15	int	95	yes	0	2.5	0.0130574	126.95	4.55762	Bouvet de Maisonneuve et al., 2012 - JVGR
8LM-331A_C15b	int/rim	429	yes	0	2.6	0.00795104	65.3834	6.70556	Bouvet de Maisonneuve et al., 2012 - JVGR
8LM-331A_D7	core	62	no	0	2.06	0.0101386	26.1	4.88477	Bouvet de Maisonneuve et al., 2012 - JVGR
8LM-331A_D8	core/int/rim	181	yes	0	1.93	0.0109178	96.8992	6.72769	Bouvet de Maisonneuve et al., 2012 - JVGR
8LM-331A_D8c	core/int/rim	100	yes	0	2.172	0.00896352	80.3883	4.67304	Bouvet de Maisonneuve et al., 2012 - JVGR
8LM-331A_D8e	core/int/rim	152	no	0	2.1	0.0149116			Bouvet de Maisonneuve et al., 2012 - JVGR

## Sheet: Combo timescales & pressure
Calculated diffusion timescales from EMPA-profiles for Fo. Multiple melt inclusions were assigned the same timescale for P-t comparison.
Sample	Group	Zoning Style	Core Fo (mol%)	Rim Fo (mol%)	Fo timescale (days)	- (days)	+ (days)	disca (%)	Pressure (MPa)	Depth Below Summit (km)	H2O (wt%)b	CO2 (ppm)b
A20	A	reverse	72	77	491	152	231	1	71	4.9	1.951	147
A26 tt	A	reverse-complex	81	83	128	42	63	2	89	5.7	2.232	181
A2b6 t2	A	normal-complex	83	82	12	nd	nd	2	89	5.7	nd	nd
A33	A	reverse	71	77	145	55	87	0	41	3.5	1.25	120
B22	A	reverse	75	77	776	263	419	2	117	7	3.04	124
bk2-4	A	reverse	74	80	393	144	218	3	57	4.2	2.11	72
bk2-5	A	reverse	76	81	268	82	132	0	79	5.2	2.37	244
bk3-1	A	reverse	73	77	70	31	41	0	73	5	1.89	125
br1-2	A	reverse	72	78	1375	430	642	4	108	6.6	1.91	259
br1-4 (MI1) tt	A	reverse-complex	80	85	461	163	211	0	69	4.8	2.1	274
br1-4 (MI2) tt	A		80	85	461	163	211	0	80	5.3	2.22	250
br1-4 t2	A	normal-complex	85	83	67	nd	nd	0	69	4.8	nd	nd
brn17 tt	A	normal-complex	82	80	256	81	163	0	80	5.3	2.29	464
brn17 t2	A	reverse-complex	80	81	82	nd	nd	0	80	5.3	nd	nd
bul3	A	normal	82	81	1167	803	756	3	126	7.4	2.11	831
D7	A	reverse	73	77	562	195	275	1	49	3.8	2.06	26
plate1	A	reverse	80	82	1045	467	805	3	151	8.6	1.98	796
bk1-3	B	reverse	72	78	165	79	99	0	55	4.1	2.08	77
bk3-5 (MI1) tt	B	normal-complex	81	77	179	59	89	3	31	3	1.66	32
bk3-5 (MI2) tt	B		81	77	179	59	89	3	36	3.2	1.66	37
bk3-5 t2	B	reverse-complex	77	80	31	nd	nd	3	31	3	nd	nd
bk4-1	B	reverse	70	81	249	75	115	4	73	5	2.04	92
br2-1	B	reverse	71	80	177	56	85	2	13	1.8	0.68	37
A21	C	reverse	72	77	37	16	23	0	54	4.1	2.26	12
br1-3 tt	C	reverse-complex	81	84	189	58	93	0	nd	nd	nd	nd
br1-3 t2	C	normal-complex	84	82	21	nd	nd	0	nd	nd	nd	nd
br5-1 (MI2)	C	reverse	73	80	124	60	86	6	8	1.1	0.53	22
br5-1 (MI1)	C		73	80	124	60	86	6	25	2.7	1.1	50
br5-1 (MI3)	C		73	80	124	60	86	6	25	2.7	1.19	62
br5-1 (MI4)	C		73	80	124	60	86	6	29	2.9	1.45	56
C15 (MIa)	C	normal	80	78	230	186	212	0	68	4.7	2.5	127
C15 (MIb)	C		80	78	230	186	212	0	63	4.5	2.6	65
D8 (MIc)	C	reverse	74	77	101	48	52	0	59	4.3	2.172	80
D8 (MIe)	C		74	77	101	48	52	0	56	4.2	2.1	nd
D8 (MIa)	C		74	77	101	48	52	0	49	3.8	1.93	97
aDisc refers to the goodness of fit for the model results obtained from DIPRA.
bVolatile contents from Ruth et al. (2016) and Bouvet de Maisonneuve et al. (2012).
nd is not determined.
+/- refers to the uncertainty in the simulation output in days.
tt or t2 denotes the total timescale and shoulder-rim timescale respectively, from complex zoned crystals.

## Sheet: READ ME
Legend for individual diffusion results
DiPRA results
Included
Input parameters	Temperature
	crystal orientation data
	Pressure
	fO2
Initial conditions (tab colors)	homogenous
	step
	changing boundary condition
Boundary conditions	boundary min
	boundary max

## Sheet: A20
	Fo	Mn	Ni
************************************
* BEST FIT *
************************************
time	491.2 days	427.4 days	304.4 days
error(-)	152.4 days	179.6 days	282.7 days
error(+)	230.6 days	208.1 days	269.4 days
discrepancy	1	7	2
************************************
* INPUT PARAMETERS *
************************************
uncertainty_conc	0.0025	0.02	0.02
fugacity	1.937662e-04 Pa	1.937662e-04 Pa	1.937662e-04 Pa
temperature	1120 °C	1120 °C	1120 °C
uncertainty_temp	30 °C	30 °C	30 °C
pressure	50000000 Pa	50000000 Pa	50000000 Pa
[100]	85.9 °	85.9 °	85.9 °
[010]	83.6 °	83.6 °	83.6 °
[001]	7.6 °	7.6 °	7.6 °
************************************
* NUMERICAL MODELING *
************************************
maximum distance	343.367 µm	343.367 µm	343.367 µm
Dx	1.00107 µm	1.00107 µm	1.00107 µm
time iterations	25000	25000	25000
Dt	2400 s	2400 s	2400 s
initial conditions	0.7225	0.37	0.0575
boundary conditions (xmin)	0.778	0.31	0.09
boundary conditions (xmax)	0.7225	0.37	0.0575

## Sheet: A21
	Fo	Mn	Ni
************************************
* BEST FIT *
************************************
time	37.33 days	44.98 days	21.36 days
error(-)	16.25 days	15.34 days	16.83 days
error(+)	23.43 days	23.19 days	26.83 days
discrepancy	0	10	1
************************************
* INPUT PARAMETERS *
************************************
uncertainty_conc	0.0025	0.02	0.02
fugacity	1.937662e-04 Pa	1.937662e-04 Pa	1.937662e-04 Pa
temperature	1120 °C	1120 °C	1120 °C
uncertainty_temp	30 °C	30 °C	30 °C
pressure	50000000 Pa	50000000 Pa	50000000 Pa
[100]	88.7 °	88.7 °	88.7 °
[010]	64.8 °	64.8 °	64.8 °
[001]	24.8 °	24.8 °	24.8 °
************************************
* NUMERICAL MODELING *
************************************
maximum distance	296.785 µm	296.785 µm	296.785 µm
Dx	0.999277 µm	0.999277 µm	0.999277 µm
time iterations	3000	3000	3000
Dt	2800 s	2800 s	2800 s
initial conditions	0.724	0.367	0.0575
boundary conditions (xmin)	0.775	0.3	0.09
boundary conditions (xmax)	0.724	0.367	0.0575

## Sheet: A33
	Fo	Mn	Ni
************************************
* BEST FIT *
************************************
time	144.6 days	66.5 days	169 days
error(-)	54.62 days	36.9 days	199.6 days
error(+)	87.15 days	38 days	159.4 days
discrepancy	0	6	0
************************************
* INPUT PARAMETERS *
************************************
uncertainty_conc	0.003	0.02	0.025
fugacity	1.937662e-04 Pa	1.937662e-04 Pa	1.937662e-04 Pa
temperature	1120 °C	1120 °C	1120 °C
uncertainty_temp	30 °C	30 °C	30 °C
pressure	50000000 Pa	50000000 Pa	50000000 Pa
[100]	86.3 °	86.3 °	86.3 °
[010]	64.7 °	64.7 °	64.7 °
[001]	25.1 °	25.1 °	25.1 °
************************************
* NUMERICAL MODELING *
************************************
maximum distance	444.245 µm	444.245 µm	444.245 µm
Dx	1.00055 µm	1.00055 µm	1.00055 µm
time iterations	8000	8000	8000
Dt	2600 s	2600 s	2600 s
initial conditions	0.713	0.375	0.06
boundary conditions (xmin)	0.77	0.3	0.08
boundary conditions (xmax)	0.713	0.375	0.06

## Sheet: B22
	Fo
************************************
* BEST FIT *
************************************
time	775.6 days
error(-)	262.6 days
error(+)	418.5 days
discrepancy	2
************************************
* INPUT PARAMETERS *
************************************
uncertainty_conc	0.002
fugacity	1.937662e-04 Pa
temperature	1120 °C
uncertainty_temp	30 °C
pressure	50000000 Pa
[100]	19.9 °
[010]	70.1 °
[001]	88.6 °
************************************
* NUMERICAL MODELING *
************************************
maximum distance	269.433 µm
Dx	1.00161 µm
time iterations	5000
Dt	17000 s
initial conditions	0.7495
boundary conditions (xmin)	0.767
boundary conditions (xmax)	0.7495

## Sheet: bk2-4
	Fo	Mn	Ni
************************************
* BEST FIT *
************************************
time	392.9 days	393.4 days	150.9 days
error(-)	143.9 days	149.7 days	50.01 days
error(+)	217.5 days	244.5 days	83.45 days
discrepancy	3	8	6
************************************
* INPUT PARAMETERS *
************************************
uncertainty_conc	0.003	0.025	0.02
fugacity	4.614827e-04 Pa	4.614827e-04 Pa	4.614827e-04 Pa
temperature	1150 °C	1150 °C	1150 °C
uncertainty_temp	30 °C	30 °C	30 °C
pressure	50000000 Pa	50000000 Pa	50000000 Pa
[100]	86.7 °	86.7 °	86.7 °
[010]	8 °	8 °	8 °
[001]	83.1 °	83.1 °	83.1 °
************************************
* NUMERICAL MODELING *
************************************
maximum distance	154.485 µm	154.485 µm	154.485 µm
Dx	1.00315 µm	1.00315 µm	1.00315 µm
time iterations	5000	5000	5000
Dt	9200 s	9200 s	9200 s
initial conditions	0.7407	0.385	0.058
boundary conditions (xmin)	0.7985	0.31	0.1
boundary conditions (xmax)	0.7407	0.385	0.058

## Sheet: bk2-5
	Fo	Mn	Ni
************************************
* BEST FIT *
************************************
time	268.3 days	281.8 days	201.6 days
error(-)	82.36 days	96.38 days	71.21 days
error(+)	132.2 days	189.9 days	205 days
discrepancy	0	3	2
************************************
* INPUT PARAMETERS *
************************************
uncertainty_conc	0.002	0.015	0.015
fugacity	4.450051e-04 Pa	4.450051e-04 Pa	4.450051e-04 Pa
temperature	1150 °C	1150 °C	1150 °C
uncertainty_temp	30 °C	30 °C	30 °C
pressure	500000 Pa	500000 Pa	500000 Pa
[100]	81.7 °	81.7 °	81.7 °
[010]	52.5 °	52.5 °	52.5 °
[001]	38 °	38 °	38 °
************************************
* NUMERICAL MODELING *
************************************
maximum distance	250.148 µm	238.444 µm	250.148 µm
Dx	1.00059 µm	1.00059 µm	1.00059 µm
time iterations	15000	15000	15000
Dt	2000 s	2000 s	2000 s
initial conditions	0.7575	0.342	0.093
boundary conditions (xmin)	0.807	0.285	0.122
boundary conditions (xmax)	0.7575	0.342	0.093

## Sheet: bul3
	Fo	Mn	Ni	Ca
************************************
* BEST FIT *
************************************
time	1167 days	1167 days	715.4 days	715.4 days
error(-)	803.4 days	803.4 days	472.4 days	472.4 days
error(+)	755.5 days	755.5 days	497 days	497 days
discrepancy	3	3	10	10
************************************
* INPUT PARAMETERS *
************************************
uncertainty_conc	0.002	0.015	0.015	0.015
fugacity	4.614827e-04 Pa	4.614827e-04 Pa	4.614827e-04 Pa	4.614827e-04 Pa
temperature	1150 °C	1150 °C	1150 °C	1150 °C
uncertainty_temp	30 °C	30 °C	30 °C	30 °C
pressure	50000000 Pa	50000000 Pa	50000000 Pa	50000000 Pa
[100]	63.2 °	63.2 °	63.2 °	63.2 °
[010]	37.2 °	37.2 °	37.2 °	37.2 °
[001]	64.9 °	64.9 °	64.9 °	64.9 °
************************************
* NUMERICAL MODELING *
************************************
maximum distance	176.839 µm	176.839 µm	176.839 µm	176.839 µm
Dx	1.00477 µm	1.00477 µm	1.00477 µm	1.00477 µm
time iterations	15000	15000	15000	15000
Dt	8100 s	8100 s	8100 s	8100 s
initial conditions	0.8165	0.26	0.125	0.15
boundary conditions (xmin)	0.8075	0.285	0.1	0.2
boundary conditions (xmax)	0.8165	0.26	0.125	0.15

[truncated: 15 more sheets: D7, D8, plate1, bk1-3, bk3-1, bk4-1, br1-2, br2-1, br5-1, C15, bk3-5, A26, br1-3, brn17, br1-4]
