# Supplementary material for: Crystal and melt inclusion timescales reveal the evolution of magma migration before eruption
Source: Nat Commun. 2018 Jul 9;9:2657. doi: 10.1038/s41467-018-05086-8 (PMC6037702; doi:10.1038/s41467-018-05086-8)
Supplement: Supplementary file 7 — Supplementary Data 4 [file 41467_2018_5086_MOESM7_ESM.xlsx]

## Sheet: br1-4
Traverse 1			Traverse 2
	Grayscale			Grayscale
0	69.8344		0	67.2398															alpha	beta	gamma	Da	Db	Dc	cos(alpha)	cos(beta)	cos(gamma)	Dt	diffusion length
0.0037	71.9221		0.0037	67.6209														trav 1	58.9	31.4	85.5	0.166667	0.166667	1	0.516533	0.853551	0.0784591	0.172048	0.47
0.0074	68.3038		0.0074	66.1978														trav 2	88.7	88	2.2	0.166667	0.166667	1	0.0226873	0.0348995	0.999263	0.998815	0.9
0.0111	67.9733		0.0111	66.4772														ratio											1.91489
0.0148	64.9641		0.0148	66.3834
0.0185	64.391		0.0185	67.1441
0.0221	67.0951		0.0221	69.1355
0.0258	66.4228		0.0258	69.9769
0.0295	72.0987		0.0295	69.2478
0.0332	71.9558		0.0332	69.0432
0.0369	74.2679		0.0369	69.1864
0.0406	70.4307		0.0406	70.8353
0.0443	67.9097		0.0443	71.5463
0.048	67.3168		0.048	71.5789
0.0517	69.6929		0.0517	71.1709
0.0554	69.0513		0.0554	71.5448
0.0591	70.0982		0.0591	71.6687
0.0627	69.374		0.0627	71.9637
0.0664	71.2176		0.0664	72.8091
0.0701	71.2805		0.0701	74.1663
0.0738	67.9713		0.0738	76.758
0.0775	68.9468		0.0775	75.3897
0.0812	75.3571		0.0812	77.5383
0.0849	84.9603		0.0849	78.1684
0.0886	84.7666		0.0886	79.3695
0.0923	85.3065		0.0923	77.1816
0.096	77.4093		0.096	75.3801
0.0997	78.884		0.0997	77.1263
0.1033	74.0238		0.1033	79.335
0.107	76.4865		0.107	82.7692
0.1107	81.7656		0.1107	83.1116
0.1144	84.5572		0.1144	81.5446
0.1181	85.7781		0.1181	81.9878
0.1218	87.9592		0.1218	82.3801
0.1255	88.9502		0.1255	82.8394
0.1292	88.7487		0.1292	83.3052
0.1329	87.5972		0.1329	83.3233
0.1366	86.1299		0.1366	83.1478
0.1403	87.358		0.1403	83.8198
0.1439	90.3401		0.1439	82.9054
0.1476	92.6976		0.1476	83.8241
0.1513	93.4469		0.1513	86.8705
0.155	91.7418		0.155	90.7488
0.1587	94.1768		0.1587	90.6155
0.1624	97.1665		0.1624	87.3993
0.1661	95.0643		0.1661	86.1682
0.1698	90.922		0.1698	86.5371
0.1735	88.598		0.1735	89.2011
0.1772	92.1531		0.1772	89.8509
0.1809	92.814		0.1809	89.3163
0.1845	98.9517		0.1845	89.8775
0.1882	97.9543		0.1882	89.7234
0.1919	99.6934		0.1919	87.5838
0.1956	96.1874		0.1956	86.4882
0.1993	98.6966		0.1993	87.8685
0.203	101.066		0.203	91.7382
0.2067	101.537		0.2067	91.8152
0.2104	104.024		0.2104	91.8599
0.2141	102.838		0.2141	92.5596
0.2178	99.9558		0.2178	90.9318
0.2215	97.1665		0.2215	91.6105
0.2251	97.6651		0.2251	90.016
0.2288	105.596		0.2288	91.8516
0.2325	112.714		0.2325	94.1171
0.2362	112.75		0.2362	95.9627
0.2399	109.247		0.2399	93.4392
0.2436	105.81		0.2436	92.7834
0.2473	104.142		0.2473	89.4363
0.251	109.047		0.251	87.756
0.2547	107.663		0.2547	87.4337
0.2584	106.155		0.2584	89.7807
0.2621	103.751		0.2621	92.031
0.2657	103.284		0.2657	93.0543
0.2694	104.257		0.2694	93.9316
0.2731	104.794		0.2731	95.2223
0.2768	110.189		0.2768	94.2899
0.2805	112.533		0.2805	95.1885
0.2842	112.756		0.2842	94.8806
0.2879	115.155		0.2879	96.2327
0.2916	114.01		0.2916	97.0283
0.2953	115.495		0.2953	98.236
0.299	115.647		0.299	98.5418
0.3027	115.377		0.3027	102.201
0.3063	112.88		0.3063	103.072
0.31	109.852		0.31	103.631
0.3137	111.664		0.3137	103.969
0.3174	114.731		0.3174	103.995
0.3211	118.587		0.3211	101.137
0.3248	119.054		0.3248	102.429
0.3285	118.85		0.3285	102.338
0.3322	120.111		0.3322	102.876
0.3359	120.208		0.3359	103.4
0.3396	121.543		0.3396	101.748
0.3433	124.274		0.3433	100.617
0.3469	127.87		0.3469	99.7686
0.3506	129.552		0.3506	98.2784
0.3543	128.583		0.3543	101.461
0.358	123.607		0.358	99.77
0.3617	123.857		0.3617	101.247
0.3654	122.592		0.3654	101.096
0.3691	121.151		0.3691	101.763
0.3728	121.457		0.3728	101.343
0.3765	116.922		0.3765	102.099
0.3802	124.299		0.3802	101.175
0.3839	122.747		0.3839	101.613
0.3875	121.49		0.3875	101.593
0.3912	119.035		0.3912	101.927
0.3949	124.234		0.3949	102.278
0.3986	134.271		0.3986	101.936
0.4023	133.454		0.4023	103.313
0.406	130.944		0.406	106.09
0.4097	131.263		0.4097	109.005
0.4134	130.579		0.4134	109.508
0.4171	131.487		0.4171	108.253
0.4208	123.602		0.4208	108.059
0.4245	125.851		0.4245	108.184
0.4281	122.481		0.4281	109.158
0.4318	122.988		0.4318	109.474
0.4355	128.423		0.4355	109.203
0.4392	128.827		0.4392	110.09
0.4429	136.095		0.4429	111.463
0.4466	134.948		0.4466	112.156
0.4503	133.554		0.4503	113.294
0.454	130.419		0.454	113.517
0.4577	127.054		0.4577	113.948
0.4614	130.042		0.4614	113.026
0.4651	130.995		0.4651	110.757
0.4687	131.08		0.4687	108.813
0.4724	128.009		0.4724	108.278
0.4761	127.67		0.4761	109.726
0.4798	131.214		0.4798	110.425
0.4835	131.309		0.4835	110.094
0.4872	131.899		0.4872	110.949
0.4909	131.72		0.4909	110.253
0.4946	135.959		0.4946	110.111
0.4983	135.818		0.4983	110.322
0.502	132.958		0.502	111.683
0.5057	132.989		0.5057	113.42
0.5093	133.449		0.5093	114.89
0.513	133.687		0.513	115.338
0.5167	133.703		0.5167	115.068
0.5204	131.691		0.5204	116.06
0.5241	129.337		0.5241	116.15
0.5278	129.246		0.5278	115.271
0.5315	128.981		0.5315	111.45
0.5352	131.411		0.5352	112.633
0.5389	126.776		0.5389	113.504
0.5426	124.675		0.5426	114.103
0.5463	123.799		0.5463	113.436
0.5499	125.908		0.5499	112.237
0.5536	131.438		0.5536	111.769
0.5573	138.918		0.5573	111.733
0.561	142.855		0.561	113.213
0.5647	147.043		0.5647	114.017
0.5684	145.619		0.5684	114.317
0.5721	137.993		0.5721	114.685
0.5758	133.321		0.5758	114.781
0.5795	131.849		0.5795	115.1
0.5832	131.937		0.5832	113.692
0.5869	129.559		0.5869	113.338
0.5906	126.833		0.5906	112.358
0.5942	128.013		0.5942	114.76
0.5979	128.874		0.5979	115.566
0.6016	128.075		0.6016	115.856
0.6053	127.534		0.6053	115.921
0.609	128.839		0.609	116.009
0.6127	128.013		0.6127	117.042
0.6164	131.394		0.6164	118.116
0.6201	131.276		0.6201	120.307
0.6238	132.172		0.6238	118.926
0.6275	129.545		0.6275	119.356
0.6312	127.745		0.6312	118.884
0.6348	129.479		0.6348	119.459
0.6385	129.349		0.6385	119.723
0.6422	131.154		0.6422	119.859
0.6459	129.83		0.6459	118.958
0.6496	132.656		0.6496	120.193
0.6533	129.73		0.6533	120.335
0.657	132.15		0.657	120.85
0.6607	131.981		0.6607	119.709
0.6644	133.149		0.6644	117.993
0.6681	134.348		0.6681	115.275
0.6718	135.873		0.6718	114.837
0.6754	134.481		0.6754	113.642
0.6791	130.825		0.6791	114.015
0.6828	127.837		0.6828	114.929
0.6865	129.432		0.6865	116.561
0.6902	128.509		0.6902	118.295
0.6939	131.361		0.6939	119.481
0.6976	128.634		0.6976	120.984
0.7013	129.551		0.7013	119.48
0.705	128.652		0.705	118.22
0.7087	129.466		0.7087	118.1
0.7124	130.618		0.7124	118.418
0.716	132.673		0.716	119.363
0.7197	132.735		0.7197	120.513
0.7234	133.656		0.7234	121.121
0.7271	134.579		0.7271	121.434
0.7308	136.601		0.7308	121.971
0.7345	134.677		0.7345	121.525
0.7382	132.933		0.7382	122.114
0.7419	129.612		0.7419	123.025
0.7456	130.53		0.7456	123.517
0.7493	133.984		0.7493	125.152
0.753	138.795		0.753	123.508
0.7566	138.134		0.7566	121.249
0.7603	132.628		0.7603	122.349
0.764	127.502		0.764	124.568
0.7677	128.425		0.7677	126.279
0.7714	126.935		0.7714	125.622
0.7751	127.821		0.7751	124.403
0.7788	128.145		0.7788	123.321
0.7825	128.988		0.7825	122.525
0.7862	132.213		0.7862	121.156
0.7899	132.737		0.7899	120.955
0.7936	132.111		0.7936	121.843
0.7972	131.33		0.7972	122.041
0.8009	128.357		0.8009	121.767
0.8046	127.455		0.8046	119.972
0.8083	127.903		0.8083	119.391
0.812	128.337		0.812	119.363
0.8157	127.971		0.8157	120.868
0.8194	128.855		0.8194	122.9
0.8231	130.969		0.8231	123.06
0.8268	131.479		0.8268	122.94
0.8305	133.7		0.8305	124.225
0.8342	134.628		0.8342	124.516
0.8378	133.421		0.8378	122.126
0.8415	131.673		0.8415	119.951
0.8452	127.897		0.8452	119.129
0.8489	127.609		0.8489	120.925
0.8526	128.051		0.8526	122.438
0.8563	131.573		0.8563	122.452
0.86	133.181		0.86	122.938
0.8637	134.87		0.8637	123.923
0.8674	134.226		0.8674	125.256
0.8711	132.2		0.8711	124.89
0.8748	131.433		0.8748	123.118
0.8784	131.446		0.8784	121.311
0.8821	132.809		0.8821	120.967
0.8858	132.5		0.8858	121.187
0.8895	126.808		0.8895	121.169
0.8932	124.273		0.8932	121.275
0.8969	126.665		0.8969	123.292
0.9006	127.459		0.9006	123.775
0.9043	129.178		0.9043	123.915
0.908	128.492		0.908	123.633
0.9117	125.635		0.9117	124.708
0.9154	118.986		0.9154	126.739
0.919	119.219		0.919	127.973
0.9227	122.452		0.9227	127.766
0.9264	123.804		0.9264	126.863
0.9301	125.733		0.9301	126.448
0.9338	126.791		0.9338	127.848
0.9375	125.434		0.9375	128.827
0.9412	125.514		0.9412	129.032
0.9449	125.58		0.9449	127.831
0.9486	125.327		0.9486	124.787
0.9523	124.058		0.9523	123.746
0.956	124.89		0.956	122.476
0.9596	128.413		0.9596	123.643
0.9633	130.328		0.9633	125.084
0.967	128.426		0.967	124.855
0.9707	124.037		0.9707	125.01
0.9744	122.761		0.9744	125.455
0.9781	125.917		0.9781	127.159
0.9818	131.284		0.9818	127.837
0.9855	131.132		0.9855	127.012
0.9892	128.382		0.9892	124.216
0.9929	126.747		0.9929	124
0.9966	130.435		0.9966	125.722
1.0002	133.752		1.0002	127.853
1.0039	135.015		1.0039	128.691
1.0076	134.515		1.0076	128.035
1.0113	129.913		1.0113	126.668
1.015	122.599		1.015	125.423
1.0187	123.456		1.0187	124.43
1.0224	126.761		1.0224	123.541
1.0261	128.325		1.0261	123.972
1.0298	126.86		1.0298	124.397
1.0335	126.003		1.0335	124.27
1.0372	126.694		1.0372	125.492
1.0408	131.719		1.0408	126.523
1.0445	136.26		1.0445	127.363
1.0482	137.48		1.0482	126.638
1.0519	133.352		1.0519	125.743
1.0556	129.982		1.0556	120.796
1.0593	127.433		1.0593	113.195
1.063	126.084		1.063	112.108
1.0667	127.319		1.0667	119.727
1.0704	129.087		1.0704	128.237
1.0741	130.284		1.0741	130.425
1.0778	128.767		1.0778	129.655
1.0814	124.448		1.0814	129.066
1.0851	128.989		1.0851	128.859
1.0888	129.864		1.0888	129.275
1.0925	133.211		1.0925	128.997
1.0962	132.946		1.0962	128.058
1.0999	133.364		1.0999	127.503
1.1036	130.71		1.1036	125.798
1.1073	128.097		1.1073	124.831
1.111	126.795		1.111	126.302
1.1147	128.792		1.1147	127.874
1.1184	130.114		1.1184	127.639
1.122	129.091		1.122	126.165
1.1257	129.259		1.1257	125.63
1.1294	131.904		1.1294	125.72
1.1331	133.049		1.1331	126.974
1.1368	129.675		1.1368	129.023
1.1405	126.51		1.1405	130.674
1.1442	128.558		1.1442	132.379
1.1479	130.921		1.1479	133.486
1.1516	129.522		1.1516	133.467
1.1553	126.615		1.1553	133.52
1.159	125.277		1.159	133.774
			1.1626	134.27
			1.1663	133.501
			1.17	132.323
			1.1737	132.261
			1.1774	132.713
			1.1811	133.397
			1.1848	132.013
			1.1885	129.363
			1.1922	126.796
			1.1959	125.59
			1.1996	126.665
			1.2032	128.571
			1.2069	130.521
			1.2106	131.101
			1.2143	129.222
			1.218	128.238
			1.2217	128.83
			1.2254	129.789
			1.2291	130.268
			1.2328	128.779
			1.2365	127.791
			1.2402	127.414
			1.2438	128.752
			1.2475	130.33
			1.2512	130.991
			1.2549	130.985
			1.2586	131.033
			1.2623	130.902
			1.266	130.049
			1.2697	129.685
			1.2734	129.975

## Sheet: bk3-1
Traverse 1			Traverse 2			Traverse 3
	Grayscale			Grayscale			Grayscale															alpha	beta	gamma	Da	Db	Dc	cos(alpha)	cos(beta)	cos(gamma)	Dt	diffusion length
0	84.0797		0	87.0262		0	72.5963														trav 1	77.2	63.6	28.6	0.166667	0.166667	1	0.221548	0.444635	0.877983	0.811985	0.47
0.0037	89.432		0.0037	88.3849		0.0037	72.1975														trav 2	45.8	79.3	46.3	0.166667	0.166667	1	0.697165	0.185667	0.690882	0.56407	0.68
0.0074	84.4665		0.0074	90.9246		0.0074	75.252														trav 3	30.6	59.5	86.3	0.166667	0.166667	1	0.860742	0.507538	0.0645323	0.170576	0.43
0.0111	78.9814		0.0111	91.3123		0.0111	79.5878														ratio 1-2											0.691176
0.0148	78.7107		0.0148	86.728		0.0148	84.9217														ratio 1-3											1.09302
0.0185	82.8809		0.0185	86.3814		0.0185	83.0803														ratio 2-3											1.5814
0.0221	81.3635		0.0221	85.0218		0.0221	84.5423
0.0258	83.2364		0.0258	86.4685		0.0258	86.0793
0.0295	85.1773		0.0295	88.5068		0.0295	90.384
0.0332	87.7084		0.0332	85.8239		0.0332	91.0921
0.0369	90.0157		0.0369	92.0755		0.0369	96.9461
0.0406	92.598		0.0406	92.6894		0.0406	98.8149
0.0443	106.724		0.0443	94.8462		0.0443	101.266
0.048	111.922		0.048	92.783		0.048	98.3343
0.0517	101.762		0.0517	92.0462		0.0517	97.7876
0.0554	102.168		0.0554	92.9248		0.0554	100.396
0.0591	109.135		0.0591	94.1487		0.0591	101.436
0.0627	110.004		0.0627	95.547		0.0627	100.563
0.0664	105.887		0.0664	96.4552		0.0664	103.966
0.0701	102.156		0.0701	99.0568		0.0701	105.371
0.0738	99.4805		0.0738	98.7867		0.0738	107.326
0.0775	105.826		0.0775	95.1967		0.0775	108.891
0.0812	111.032		0.0812	96.9881		0.0812	111.256
0.0849	112.601		0.0849	99.1508		0.0849	115.214
0.0886	112.981		0.0886	99.042		0.0886	118.441
0.0923	112.419		0.0923	96.8918		0.0923	121.11
0.096	112.665		0.096	100.528		0.096	121.295
0.0997	113.78		0.0997	105.814		0.0997	122.498
0.1033	116.536		0.1033	109.552		0.1033	125.538
0.107	117.441		0.107	111.584		0.107	126.269
0.1107	126.026		0.1107	110.547		0.1107	129.694
0.1144	129.696		0.1144	111.038		0.1144	133.901
0.1181	126.297		0.1181	110.368		0.1181	136.819
0.1218	127.514		0.1218	113.6		0.1218	139.288
0.1255	122.109		0.1255	115.276		0.1255	140.977
0.1292	119.058		0.1292	115.377		0.1292	139.583
0.1329	119.035		0.1329	111.442		0.1329	138.865
0.1366	120.986		0.1366	111.086		0.1366	141.904
0.1403	127.038		0.1403	110.507		0.1403	144.731
0.1439	126.174		0.1439	114.146		0.1439	144.315
0.1476	125.36		0.1476	114.222		0.1476	142.495
0.1513	122.021		0.1513	117.085		0.1513	146.997
0.155	123.177		0.155	119.731		0.155	146.967
0.1587	129.098		0.1587	120.549		0.1587	149.689
0.1624	131.085		0.1624	121.817		0.1624	153.677
0.1661	131.398		0.1661	125.43		0.1661	153.895
0.1698	134.551		0.1698	127.208		0.1698	155.736
0.1735	127.517		0.1735	132.634		0.1735	158.984
0.1772	130.991		0.1772	134.099		0.1772	159.795
0.1809	141.46		0.1809	123.91		0.1809	159.83
0.1845	137.289		0.1845	120.905		0.1845	161.807
0.1882	133.909		0.1882	135.707		0.1882	165.006
0.1919	129.406		0.1919	142.618		0.1919	168.174
0.1956	137.619		0.1956	143.759		0.1956	167.273
0.1993	143.242		0.1993	138.098		0.1993	163.322
0.203	144.581		0.203	134.662		0.203	163.436
0.2067	142.166		0.2067	132.096		0.2067	165.428
0.2104	144.243		0.2104	135.535		0.2104	166.771
0.2141	141.594		0.2141	137.306		0.2141	164.832
0.2178	140.833		0.2178	136.718		0.2178	164.969
0.2215	134.263		0.2215	133.956		0.2215	165.248
0.2251	136.181		0.2251	133.342		0.2251	167.364
0.2288	144.244		0.2288	135.51		0.2288	169.638
0.2325	153.766		0.2325	134.41		0.2325	170.952
0.2362	157.308		0.2362	129.029		0.2362	171.23
0.2399	159.324		0.2399	129.498		0.2399	176.144
0.2436	150.778		0.2436	130.714		0.2436	175.534
0.2473	144.514		0.2473	129.941		0.2473	176.931
0.251	136.083		0.251	130.791		0.251	174.226
0.2547	141.033		0.2547	133.344		0.2547	174.633
0.2584	145.458		0.2584	134.611		0.2584	177.302
0.2621	148.256		0.2621	135.488		0.2621	177.33
0.2657	155.655		0.2657	136.994		0.2657	177.004
0.2694	152.412		0.2694	134.381		0.2694	177.201
0.2731	150.215		0.2731	129.271		0.2731	177.84
0.2768	155.828		0.2768	129.811		0.2768	177.653
0.2805	156.997		0.2805	134.406		0.2805	178.69
0.2842	168.626		0.2842	140.729		0.2842	178.552
0.2879	162.132		0.2879	146.773		0.2879	180.107
0.2916	164.554		0.2916	146.223		0.2916	182.814
0.2953	156.169		0.2953	149.019		0.2953	181.88
0.299	152.459		0.299	148.078		0.299	186.547
0.3027	159.642		0.3027	150.38		0.3027	186.028
0.3063	161.02		0.3063	149.904		0.3063	184.235
0.31	162.893		0.31	149.991		0.31	183.31
0.3137	162.075		0.3137	148.243		0.3137	183.903
0.3174	157.002		0.3174	146.492		0.3174	180.591
0.3211	159.848		0.3211	148.955		0.3211	182.307
0.3248	163.949		0.3248	151.948		0.3248	181.941
0.3285	166.179		0.3285	152.633		0.3285	184.269
0.3322	163.41		0.3322	153.203		0.3322	181.921
0.3359	163.37		0.3359	150.668		0.3359	182.425
0.3396	168.554		0.3396	151.849		0.3396	187.543
0.3433	171.631		0.3433	156.534		0.3433	187.812
0.3469	166.622		0.3469	157.044		0.3469	187.393
0.3506	162.314		0.3506	159.17		0.3506	189.561
0.3543	163.348		0.3543	160.311		0.3543	189.424
0.358	165.918		0.358	162.417		0.358	191.862
0.3617	174.364		0.3617	162.069		0.3617	188.46
0.3654	169.643		0.3654	164.169		0.3654	187.369
0.3691	170.722		0.3691	164.545		0.3691	190.058
0.3728	170.29		0.3728	166.247		0.3728	190.28
0.3765	170.371		0.3765	166.321		0.3765	188.228
0.3802	170.142		0.3802	165.613		0.3802	186.219
0.3839	163.833		0.3839	167.085		0.3839	186.312
0.3875	165.745		0.3875	165.825		0.3875	185.911
0.3912	170.122		0.3912	166.856		0.3912	187.623
0.3949	168.038		0.3949	167.496		0.3949	191.363
0.3986	169.207		0.3986	170.186		0.3986	187.957
0.4023	172.139		0.4023	171.571		0.4023	188.427
0.406	175.447		0.406	173.083		0.406	193.527
0.4097	181.989		0.4097	171.827		0.4097	193.558
0.4134	180.554		0.4134	174.28		0.4134	191.02
0.4171	177.676		0.4171	175.226		0.4171	189.192
0.4208	173.599		0.4208	174.323		0.4208	188.873
0.4245	177.829		0.4245	171.325		0.4245	190.123
0.4281	176.113		0.4281	170.92		0.4281	192.126
0.4318	179.114		0.4318	169.71		0.4318	194.184
0.4355	175.522		0.4355	171.098		0.4355	192.496
0.4392	176.474		0.4392	169.541		0.4392	193.652
0.4429	172.933		0.4429	171.586		0.4429	191.236
0.4466	170.382		0.4466	172.792		0.4466	190.191
0.4503	166.444		0.4503	170.309		0.4503	192.443
0.454	172.441		0.454	171.683		0.454	194.827
0.4577	176.073		0.4577	170.408		0.4577	194.368
0.4614	175.076		0.4614	172.904		0.4614	190.607
0.4651	173.88		0.4651	176.618		0.4651	190.078
0.4687	174.799		0.4687	178.437		0.4687	193.613
0.4724	175.055		0.4724	178.742		0.4724	193.887
0.4761	176.056		0.4761	176.218		0.4761	193.941
0.4798	179.351		0.4798	178.628		0.4798	193.601
0.4835	183.044		0.4835	180.402		0.4835	193.763
0.4872	177.031		0.4872	182.773		0.4872	192.077
0.4909	176.139		0.4909	184.973		0.4909	192.701
0.4946	182.581		0.4946	182.347		0.4946	198.281
0.4983	186.801		0.4983	181.725		0.4983	196.296
0.502	182.498		0.502	182.089		0.502	190.737
0.5057	181.213		0.5057	182		0.5057	195.163
0.5093	182.172		0.5093	179.829		0.5093	193.368
0.513	178.524		0.513	183.446		0.513	189.777
0.5167	178.644		0.5167	181.142		0.5167	187.057
0.5204	182.004		0.5204	181.977		0.5204	187.451
0.5241	184.046		0.5241	185.587		0.5241	181.169
0.5278	184.022		0.5278	185.476		0.5278	181.466
0.5315	185.849		0.5315	184.738		0.5315	183.36
0.5352	189.383		0.5352	182.692		0.5352	186.675
0.5389	188.525		0.5389	183.407		0.5389	187.696
0.5426	190.548		0.5426	183.922		0.5426	189.042
0.5463	188.605		0.5463	182.389		0.5463	189.651
0.5499	191.058		0.5499	183.169		0.5499	187.161
0.5536	194.134		0.5536	187.227		0.5536	189.453
0.5573	193.56		0.5573	185.422		0.5573	189.179
0.561	187.601		0.561	182.788		0.561	190.753
0.5647	188.809		0.5647	181.254		0.5647	189.954
0.5684	188.761		0.5684	184.338		0.5684	189.551
0.5721	184.097		0.5721	185.162		0.5721	189.187
0.5758	190.067		0.5758	182.849		0.5758	189.581
0.5795	192.689		0.5795	186.345		0.5795	187.13
0.5832	187.023		0.5832	188.902		0.5832	191.142
0.5869	187.747		0.5869	192.792		0.5869	191.112
0.5906	192.302		0.5906	193.856		0.5906	191.218
0.5942	188.301		0.5942	192.929		0.5942	189.211
0.5979	190.229		0.5979	191.704		0.5979	190.62
0.6016	194.073		0.6016	191.039		0.6016	193.745
0.6053	191.337		0.6053	187.65		0.6053	190.943
0.609	185.383		0.609	190.808		0.609	192.593
0.6127	191.686		0.6127	191.826		0.6127	194.145
0.6164	190.418		0.6164	193.457		0.6164	190.759
0.6201	183.195		0.6201	190.092		0.6201	190.156
0.6238	180.248		0.6238	187.41		0.6238	190.036
0.6275	190.731		0.6275	187.981		0.6275	190.72
0.6312	193.676		0.6312	191.728		0.6312	189.296
0.6348	191.206		0.6348	190.379		0.6348	190.032
0.6385	185.142		0.6385	191.492		0.6385	187.228
0.6422	182.582		0.6422	187.216		0.6422	187.442
0.6459	192.862		0.6459	191.259		0.6459	189.667
0.6496	191.198		0.6496	197.76		0.6496	190.048
0.6533	192.703		0.6533	195.936		0.6533	186.72
0.657	196.009		0.657	195.041		0.657	189.69
0.6607	193.656		0.6607	194.459		0.6607	188.261
0.6644	188.044		0.6644	194.813		0.6644	186.335
0.6681	183.324		0.6681	196.023		0.6681	186.531
0.6718	183.608		0.6718	192.038		0.6718	183.911
0.6754	191.227		0.6754	196.048		0.6754	185.353
0.6791	194.358		0.6791	196.536		0.6791	182.485
0.6828	189.263		0.6828	195.022		0.6828	183.936
0.6865	182.505		0.6865	194.173		0.6865	183.985
0.6902	183.758		0.6902	191.038		0.6902	184.413
0.6939	189.94		0.6939	193.694		0.6939	184.335
0.6976	187.903		0.6976	197.474		0.6976	185.029
0.7013	187.411		0.7013	195.022		0.7013	186.642
0.705	180.78		0.705	194.264		0.705	186.279
0.7087	180.439		0.7087	188.449		0.7087	189.395
0.7124	183.441		0.7124	186.972		0.7124	189.371
0.716	189.696		0.716	188.233		0.716	188.327
0.7197	190.88		0.7197	191.11		0.7197	186.583
0.7234	190.146		0.7234	192.598		0.7234	187.758
0.7271	192.247		0.7271	191.09		0.7271	187.018
0.7308	189.43		0.7308	188.084		0.7308	189.682
0.7345	190.714		0.7345	191.565		0.7345	189.102
0.7382	186.124		0.7382	195.299		0.7382	186.864
0.7419	181.993		0.7419	195.349		0.7419	187.148
0.7456	184.802		0.7456	195.111		0.7456	187.626
0.7493	193.923		0.7493	197.08		0.7493	186.871
0.753	194.601		0.753	192.684		0.753	190.63
0.7566	194.859		0.7566	192.709		0.7566	189.075
0.7603	196.953		0.7603	190.878		0.7603	192.317
0.764	192.239		0.764	191.644		0.764	193.299
0.7677	197.504		0.7677	190.595		0.7677	192.791
0.7714	199.317		0.7714	190.938		0.7714	193.609
0.7751	200.116		0.7751	189.426		0.7751	190.459
0.7788	192.074		0.7788	191.657		0.7788	188.872
0.7825	188.334		0.7825	189.465		0.7825	188.34
0.7862	191.362		0.7862	186.566		0.7862	191.262
0.7899	190.096		0.7899	190.122		0.7899	188.898
0.7936	197.613		0.7936	194.098		0.7936	186.381
0.7972	203.825		0.7972	199.11		0.7972	186.148
0.8009	200.607		0.8009	198.832		0.8009	185.767
0.8046	192.187		0.8046	201.119		0.8046	185.635
0.8083	188.65		0.8083	200.841		0.8083	184.196
0.812	192.564		0.812	196.939		0.812	185.261
0.8157	198.156		0.8157	196.731		0.8157	187.18
0.8194	190.528		0.8194	189.796		0.8194	189.501
0.8231	193.052		0.8231	191.491		0.8231	191.414
0.8268	194.226		0.8268	193.227		0.8268	191.739
0.8305	189.089		0.8305	189.147		0.8305	192.215
0.8342	183.492		0.8342	189.621		0.8342	191.11
0.8378	182.879		0.8378	190.373		0.8378	192.073
0.8415	190.274		0.8415	191.356		0.8415	187.67
0.8452	190.1		0.8452	190.03		0.8452	189.599
0.8489	188.403		0.8489	189.803		0.8489	188.13
0.8526	183.955		0.8526	187.926		0.8526	189.688
0.8563	182.747		0.8563	189.262		0.8563	192.385
0.86	179.58		0.86	191.892		0.86	192.033
0.8637	190.966		0.8637	195.724		0.8637	188.239
0.8674	193.321		0.8674	196.084		0.8674	189.098
0.8711	194.167		0.8711	197.563		0.8711	188.88
0.8748	192.094		0.8748	200.052		0.8748	191.93
0.8784	191.532		0.8784	196.45		0.8784	190.178
0.8821	194.032		0.8821	193.946		0.8821	187.41
0.8858	190.283		0.8858	192.155		0.8858	188.214
0.8895	179.16		0.8895	192.22		0.8895	187.682
0.8932	186.278		0.8932	191.234		0.8932	189.696
0.8969	190.725		0.8969	192.211		0.8969	191.154
0.9006	188.116		0.9006	192.594		0.9006	191.655
0.9043	174.184		0.9043	191.529		0.9043	192.139
0.908	172.596		0.908	190.033		0.908	191.855
0.9117	175.001		0.9117	190.688		0.9117	188.889
0.9154	182.268		0.9154	193.491		0.9154	187.267
0.919	189.175		0.919	191.925		0.919	188.123
0.9227	188.216		0.9227	188.515		0.9227	191.486
0.9264	189.727		0.9264	190.983		0.9264	188.919
0.9301	189.388		0.9301	189.377		0.9301	188.188
0.9338	185.657		0.9338	187.122		0.9338	185.971
0.9375	183.165		0.9375	187.862		0.9375	183.512
0.9412	190.665		0.9412	188.4		0.9412	188.045
0.9449	193.39		0.9449	189.629		0.9449	189.503
0.9486	193.416		0.9486	189.781		0.9486	190.291
0.9523	188.031		0.9523	188.534		0.9523	190.321
0.956	181.343		0.956	186.123		0.956	190.676
0.9596	177.694		0.9596	187.225		0.9596	186.801
0.9633	178.689		0.9633	192.256		0.9633	186.684
0.967	183.025		0.967	197.109		0.967	191.595
			0.9707	198.67		0.9707	192.398
			0.9744	199.516		0.9744	192.654
			0.9781	193.561		0.9781	194.723
			0.9818	174.911		0.9818	192.973
			0.9855	162.233		0.9855	192.87
			0.9892	167.627		0.9892	196.44
			0.9929	181.859		0.9929	197.351
			0.9966	188.733		0.9966	193.039
			1.0002	190.934		1.0002	193.295
			1.0039	190.629		1.0039	191.951
			1.0076	193.222		1.0076	192.161
			1.0113	193.896		1.0113	190.777
			1.015	194.833		1.015	188.583
			1.0187	194.013		1.0187	189.239
			1.0224	193.565		1.0224	188.613
			1.0261	193.922		1.0261	189.289
			1.0298	193.327		1.0298	191.493
			1.0335	191.761		1.0335	189.56
			1.0372	190.887
			1.0408	189.694
			1.0445	187.316
			1.0482	192.487
			1.0519	196.703
			1.0556	197.953
			1.0593	195.653
