# Supplementary material for: Crystal and melt inclusion timescales reveal the evolution of magma migration before eruption
Source: Nat Commun. 2018 Jul 9;9:2657. doi: 10.1038/s41467-018-05086-8 (PMC6037702; doi:10.1038/s41467-018-05086-8)
Supplement: Supplementary file 8 — Supplementary Data 5 [file 41467_2018_5086_MOESM8_ESM.xlsx]

## Sheet: Cummulative RSAM
2007-01-01	01:10:00	39083	0.02
2007-01-01	01:20:00	39083.1	0.03
2007-01-01	01:30:00	39083.1	0.05
2007-01-01	01:40:00	39083.1	0.06
2007-01-01	01:50:00	39083.1	0.07
2007-01-01	02:10:00	39083.1	0.09
2007-01-01	02:20:00	39083.1	0.1
2007-01-01	02:30:00	39083.1	0.12
2007-01-01	02:40:00	39083.1	0.13
2007-01-01	02:50:00	39083.1	0.14
2007-01-01	03:10:00	39083.1	0.16
2007-01-01	03:20:00	39083.1	0.17
2007-01-01	03:30:00	39083.1	0.18
2007-01-01	03:40:00	39083.2	0.2
2007-01-01	03:50:00	39083.2	0.21
2007-01-01	04:10:00	39083.2	0.22
2007-01-01	04:20:00	39083.2	0.24
2007-01-01	04:30:00	39083.2	0.26
2007-01-01	04:40:00	39083.2	0.28
2007-01-01	04:50:00	39083.2	0.29
2007-01-01	05:10:00	39083.2	0.3
2007-01-01	05:20:00	39083.2	0.32
2007-01-01	05:30:00	39083.2	0.33
2007-01-01	05:40:00	39083.2	0.34
2007-01-01	05:50:00	39083.2	0.35
2007-01-01	06:10:00	39083.3	0.37
2007-01-01	06:20:00	39083.3	0.38
2007-01-01	06:30:00	39083.3	0.39
2007-01-01	06:40:00	39083.3	0.4
2007-01-01	06:50:00	39083.3	0.41
2007-01-01	07:10:00	39083.3	0.42
2007-01-01	07:20:00	39083.3	0.43
2007-01-01	07:30:00	39083.3	0.44
2007-01-01	07:40:00	39083.3	0.46
2007-01-01	07:50:00	39083.3	0.48
2007-01-01	08:10:00	39083.3	0.5
2007-01-01	08:20:00	39083.3	0.51
2007-01-01	08:30:00	39083.4	0.53
2007-01-01	08:40:00	39083.4	0.55
2007-01-01	08:50:00	39083.4	0.56
2007-01-01	09:10:00	39083.4	0.57
2007-01-01	09:20:00	39083.4	0.59
2007-01-01	09:30:00	39083.4	0.6
2007-01-01	09:40:00	39083.4	0.62
2007-01-01	09:50:00	39083.4	0.63
2007-01-01	10:10:00	39083.4	0.64
2007-01-01	10:20:00	39083.4	0.66
2007-01-01	10:30:00	39083.4	0.67
2007-01-01	10:40:00	39083.4	0.69
2007-01-01	10:50:00	39083.5	0.7
2007-01-01	11:10:00	39083.5	0.71
2007-01-01	11:20:00	39083.5	0.72
2007-01-01	11:30:00	39083.5	0.74
2007-01-01	11:40:00	39083.5	0.75
2007-01-01	11:50:00	39083.5	0.77
2007-01-01	12:10:00	39083.5	0.79
2007-01-01	12:20:00	39083.5	0.81
2007-01-01	12:30:00	39083.5	0.83
2007-01-01	12:40:00	39083.5	0.85
2007-01-01	12:50:00	39083.5	0.87
2007-01-01	13:10:00	39083.5	0.88
2007-01-01	13:20:00	39083.6	0.89
2007-01-01	13:30:00	39083.6	0.9
2007-01-01	13:40:00	39083.6	0.92
2007-01-01	13:50:00	39083.6	0.93
2007-01-01	14:10:00	39083.6	0.94
2007-01-01	14:20:00	39083.6	0.96
2007-01-01	14:30:00	39083.6	0.97
2007-01-01	14:40:00	39083.6	0.99
2007-01-01	14:50:00	39083.6	1
2007-01-01	15:10:00	39083.6	1.02
2007-01-01	15:20:00	39083.6	1.03
2007-01-01	15:30:00	39083.6	1.05
2007-01-01	15:40:00	39083.7	1.06
2007-01-01	15:50:00	39083.7	1.07
2007-01-01	16:10:00	39083.7	1.09
2007-01-01	16:20:00	39083.7	1.1
2007-01-01	16:30:00	39083.7	1.12
2007-01-01	16:40:00	39083.7	1.13
2007-01-01	16:50:00	39083.7	1.15
2007-01-01	17:10:00	39083.7	1.16
2007-01-01	17:20:00	39083.7	1.18
2007-01-01	17:30:00	39083.7	1.19
2007-01-01	17:40:00	39083.7	1.21
2007-01-01	17:50:00	39083.7	1.23
2007-01-01	18:10:00	39083.8	1.25
2007-01-01	18:20:00	39083.8	1.27
2007-01-01	18:30:00	39083.8	1.29
2007-01-01	18:40:00	39083.8	1.31
2007-01-01	18:50:00	39083.8	1.32
2007-01-01	19:10:00	39083.8	1.33
2007-01-01	19:20:00	39083.8	1.38
2007-01-01	19:30:00	39083.8	1.41
2007-01-01	19:40:00	39083.8	1.43
2007-01-01	19:50:00	39083.8	1.45
2007-01-01	20:10:00	39083.8	1.47
2007-01-01	20:20:00	39083.8	1.5
2007-01-01	20:30:00	39083.9	1.52
2007-01-01	20:40:00	39083.9	1.56
2007-01-01	20:50:00	39083.9	1.62
2007-01-01	21:10:00	39083.9	1.76
2007-01-01	21:20:00	39083.9	1.94
2007-01-01	21:30:00	39083.9	2.12
2007-01-01	21:40:00	39083.9	2.33
2007-01-01	21:50:00	39083.9	2.6
2007-01-01	22:10:00	39083.9	2.9
2007-01-01	22:20:00	39083.9	3.21
2007-01-01	22:30:00	39083.9	3.57
2007-01-01	22:40:00	39083.9	3.94
2007-01-01	22:50:00	39084	4.29
2007-01-01	23:10:00	39084	4.84
2007-01-01	23:20:00	39084	5.21
2007-01-01	23:30:00	39084	5.59
2007-01-01	23:40:00	39084	5.97
2007-01-01	23:50:00	39084	6.36
2007-01-02	00:10:00	39084	6.89
2007-01-02	00:20:00	39084	6.9
2007-01-02	00:30:00	39084	6.92
2007-01-02	00:40:00	39084	6.93
2007-01-02	00:50:00	39084	6.95
2007-01-02	01:10:00	39084	6.96
2007-01-02	01:20:00	39084.1	6.97
2007-01-02	01:30:00	39084.1	6.98
2007-01-02	01:40:00	39084.1	7
2007-01-02	01:50:00	39084.1	7.01
2007-01-02	02:10:00	39084.1	7.02
2007-01-02	02:20:00	39084.1	7.03
2007-01-02	02:30:00	39084.1	7.05
2007-01-02	02:40:00	39084.1	7.06
2007-01-02	02:50:00	39084.1	7.07
2007-01-02	03:10:00	39084.1	7.08
2007-01-02	03:20:00	39084.1	7.1
2007-01-02	03:30:00	39084.1	7.11
2007-01-02	03:40:00	39084.2	7.12
2007-01-02	03:50:00	39084.2	7.13
2007-01-02	04:10:00	39084.2	7.14
2007-01-02	04:20:00	39084.2	7.16
2007-01-02	04:30:00	39084.2	7.17
2007-01-02	04:40:00	39084.2	7.18
2007-01-02	04:50:00	39084.2	7.19
2007-01-02	05:10:00	39084.2	7.2
2007-01-02	05:20:00	39084.2	7.21
2007-01-02	05:30:00	39084.2	7.22
2007-01-02	05:40:00	39084.2	7.24
2007-01-02	05:50:00	39084.2	7.25
2007-01-02	06:10:00	39084.3	7.26
2007-01-02	06:20:00	39084.3	7.27
2007-01-02	06:30:00	39084.3	7.28
2007-01-02	06:40:00	39084.3	7.29
2007-01-02	06:50:00	39084.3	7.3
2007-01-02	07:10:00	39084.3	7.31
2007-01-02	07:20:00	39084.3	7.32
2007-01-02	07:30:00	39084.3	7.33
2007-01-02	07:40:00	39084.3	7.34
2007-01-02	07:50:00	39084.3	7.35
2007-01-02	08:10:00	39084.3	7.36
2007-01-02	08:20:00	39084.3	7.37
2007-01-02	08:30:00	39084.4	7.38
2007-01-02	08:40:00	39084.4	7.39
2007-01-02	08:50:00	39084.4	7.41
2007-01-02	09:10:00	39084.4	7.42
2007-01-02	09:20:00	39084.4	7.43
2007-01-02	09:30:00	39084.4	7.43
2007-01-02	09:40:00	39084.4	7.44
2007-01-02	09:50:00	39084.4	7.45
2007-01-02	10:10:00	39084.4	7.47
2007-01-02	10:20:00	39084.4	7.48
2007-01-02	10:30:00	39084.4	7.49
2007-01-02	10:40:00	39084.4	7.5
2007-01-02	10:50:00	39084.5	7.51
2007-01-02	11:10:00	39084.5	7.52
2007-01-02	11:20:00	39084.5	7.53
2007-01-02	11:30:00	39084.5	7.55
2007-01-02	11:40:00	39084.5	7.56
2007-01-02	11:50:00	39084.5	7.57
2007-01-02	12:10:00	39084.5	7.58
2007-01-02	12:20:00	39084.5	7.59
2007-01-02	12:30:00	39084.5	7.61
2007-01-02	12:40:00	39084.5	7.62
2007-01-02	12:50:00	39084.5	7.63
2007-01-02	13:10:00	39084.5	7.64
2007-01-02	13:20:00	39084.6	7.65
2007-01-02	13:30:00	39084.6	7.66
2007-01-02	13:40:00	39084.6	7.67
2007-01-02	13:50:00	39084.6	7.69
2007-01-02	14:10:00	39084.6	7.7
2007-01-02	14:20:00	39084.6	7.71
2007-01-02	14:30:00	39084.6	7.72
2007-01-02	14:40:00	39084.6	7.74
2007-01-02	14:50:00	39084.6	7.75
2007-01-02	15:10:00	39084.6	7.76
2007-01-02	15:20:00	39084.6	7.77
2007-01-02	15:30:00	39084.6	7.78
2007-01-02	15:40:00	39084.7	7.79
2007-01-02	15:50:00	39084.7	7.8
2007-01-02	16:10:00	39084.7	7.81
2007-01-02	16:20:00	39084.7	7.83
2007-01-02	16:30:00	39084.7	7.84
2007-01-02	16:40:00	39084.7	7.85
2007-01-02	16:50:00	39084.7	7.86
2007-01-02	17:10:00	39084.7	7.87
2007-01-02	17:20:00	39084.7	7.89
2007-01-02	17:30:00	39084.7	7.9
2007-01-02	17:40:00	39084.7	7.91
2007-01-02	17:50:00	39084.7	7.92
2007-01-02	18:10:00	39084.8	7.93
2007-01-02	18:20:00	39084.8	7.94
2007-01-02	18:30:00	39084.8	7.95
2007-01-02	18:40:00	39084.8	7.96
2007-01-02	18:50:00	39084.8	7.97
2007-01-02	19:10:00	39084.8	7.98
2007-01-02	19:20:00	39084.8	7.99
2007-01-02	19:30:00	39084.8	8
2007-01-02	19:40:00	39084.8	8.01
2007-01-02	19:50:00	39084.8	8.02
2007-01-02	20:10:00	39084.8	8.03
2007-01-02	20:20:00	39084.8	8.04
2007-01-02	20:30:00	39084.9	8.05
2007-01-02	20:40:00	39084.9	8.06
2007-01-02	20:50:00	39084.9	8.08
2007-01-02	21:10:00	39084.9	8.09
2007-01-02	21:20:00	39084.9	8.1
2007-01-02	21:30:00	39084.9	8.11
2007-01-02	21:40:00	39084.9	8.12
2007-01-02	21:50:00	39084.9	8.13
2007-01-02	22:00:00	39084.9	8.13
2007-01-02	23:10:00	39085	8.14
2007-01-02	23:20:00	39085	8.15
2007-01-02	23:30:00	39085	8.17
2007-01-02	23:40:00	39085	8.18
2007-01-02	23:50:00	39085	8.19
2007-01-03	00:10:00	39085	8.2
2007-01-03	00:20:00	39085	8.22
2007-01-03	00:30:00	39085	8.23
2007-01-03	00:40:00	39085	8.24
2007-01-03	00:50:00	39085	8.25
2007-01-03	01:10:00	39085	8.26
2007-01-03	01:20:00	39085.1	8.28
2007-01-03	01:30:00	39085.1	8.29
2007-01-03	01:40:00	39085.1	8.3
2007-01-03	01:50:00	39085.1	8.31
2007-01-03	02:10:00	39085.1	8.32
2007-01-03	02:20:00	39085.1	8.33
2007-01-03	02:30:00	39085.1	8.34
2007-01-03	02:40:00	39085.1	8.36
2007-01-03	02:50:00	39085.1	8.37
2007-01-03	03:10:00	39085.1	8.38
2007-01-03	03:20:00	39085.1	8.4
2007-01-03	03:30:00	39085.1	8.41
2007-01-03	03:40:00	39085.2	8.42
2007-01-03	03:50:00	39085.2	8.43
2007-01-03	04:10:00	39085.2	8.44
2007-01-03	04:20:00	39085.2	8.45
2007-01-03	04:30:00	39085.2	8.47
2007-01-03	04:40:00	39085.2	8.48
2007-01-03	04:50:00	39085.2	8.49
2007-01-03	05:10:00	39085.2	8.51
2007-01-03	05:20:00	39085.2	8.52
2007-01-03	05:30:00	39085.2	8.53
2007-01-03	05:40:00	39085.2	8.54
2007-01-03	05:50:00	39085.2	8.55
2007-01-03	06:00:00	39085.2	8.55
2007-01-03	07:00:00	39085.3	8.55
2007-01-03	08:00:00	39085.3	8.55
2007-01-03	09:00:00	39085.4	8.55
2007-01-03	10:00:00	39085.4	8.55
2007-01-03	11:00:00	39085.5	8.55
2007-01-03	12:00:00	39085.5	8.55
2007-01-03	13:00:00	39085.5	8.55
2007-01-03	14:00:00	39085.6	8.55
2007-01-03	15:00:00	39085.6	8.55
2007-01-03	16:10:00	39085.7	8.55
2007-01-03	16:20:00	39085.7	8.56
2007-01-03	16:30:00	39085.7	8.57
2007-01-03	16:40:00	39085.7	8.58
2007-01-03	16:50:00	39085.7	8.6
2007-01-03	17:10:00	39085.7	8.61
2007-01-03	17:20:00	39085.7	8.62
2007-01-03	17:30:00	39085.7	8.63
2007-01-03	17:40:00	39085.7	8.65
2007-01-03	17:50:00	39085.7	8.66
2007-01-03	18:10:00	39085.8	8.67
2007-01-03	18:20:00	39085.8	8.68
2007-01-03	18:30:00	39085.8	8.69
2007-01-03	18:40:00	39085.8	8.7
2007-01-03	18:50:00	39085.8	8.71
2007-01-03	19:10:00	39085.8	8.72
2007-01-03	19:20:00	39085.8	8.74
2007-01-03	19:30:00	39085.8	8.75
2007-01-03	19:40:00	39085.8	8.76
2007-01-03	19:50:00	39085.8	8.78
2007-01-03	20:10:00	39085.8	8.79
2007-01-03	20:20:00	39085.8	8.8
2007-01-03	20:30:00	39085.9	8.81
2007-01-03	20:40:00	39085.9	8.82
2007-01-03	20:50:00	39085.9	8.84
2007-01-03	21:10:00	39085.9	8.85
2007-01-03	21:20:00	39085.9	8.86
2007-01-03	21:30:00	39085.9	8.89
2007-01-03	21:40:00	39085.9	8.91
2007-01-03	21:50:00	39085.9	8.92
2007-01-03	22:10:00	39085.9	8.94
2007-01-03	22:20:00	39085.9	8.95
2007-01-03	22:30:00	39085.9	8.96
2007-01-03	22:40:00	39085.9	8.97
2007-01-03	22:50:00	39086	8.99
2007-01-03	23:10:00	39086	9
2007-01-03	23:20:00	39086	9.01
2007-01-03	23:30:00	39086	9.02
2007-01-03	23:40:00	39086	9.03
2007-01-03	23:50:00	39086	9.04
2007-01-04	00:10:00	39086	9.05
2007-01-04	00:20:00	39086	9.07
2007-01-04	00:30:00	39086	9.08
2007-01-04	00:40:00	39086	9.09
2007-01-04	00:50:00	39086	9.1
2007-01-04	01:10:00	39086	9.11
2007-01-04	01:20:00	39086.1	9.12
2007-01-04	01:30:00	39086.1	9.14
2007-01-04	01:40:00	39086.1	9.15
2007-01-04	01:50:00	39086.1	9.16
2007-01-04	02:10:00	39086.1	9.17
2007-01-04	02:20:00	39086.1	9.18
2007-01-04	02:30:00	39086.1	9.2
2007-01-04	02:40:00	39086.1	9.21
2007-01-04	02:50:00	39086.1	9.22
2007-01-04	03:10:00	39086.1	9.23
2007-01-04	03:20:00	39086.1	9.25
2007-01-04	03:30:00	39086.1	9.26
2007-01-04	03:40:00	39086.2	9.27
2007-01-04	03:50:00	39086.2	9.29
2007-01-04	04:10:00	39086.2	9.3
2007-01-04	04:20:00	39086.2	9.31
2007-01-04	04:30:00	39086.2	9.32
2007-01-04	04:40:00	39086.2	9.33
2007-01-04	04:50:00	39086.2	9.34
2007-01-04	05:10:00	39086.2	9.36
2007-01-04	05:20:00	39086.2	9.37
2007-01-04	05:30:00	39086.2	9.38
2007-01-04	05:40:00	39086.2	9.39
2007-01-04	05:50:00	39086.2	9.4
2007-01-04	06:10:00	39086.3	9.42
2007-01-04	06:20:00	39086.3	9.43
2007-01-04	06:30:00	39086.3	9.44
2007-01-04	06:40:00	39086.3	9.45
2007-01-04	06:50:00	39086.3	9.46
2007-01-04	07:10:00	39086.3	9.48
2007-01-04	07:20:00	39086.3	9.49
2007-01-04	07:30:00	39086.3	9.5
2007-01-04	07:40:00	39086.3	9.51
2007-01-04	07:50:00	39086.3	9.52
2007-01-04	08:10:00	39086.3	9.53
2007-01-04	08:20:00	39086.3	9.55
2007-01-04	08:30:00	39086.4	9.56
2007-01-04	08:40:00	39086.4	9.57
2007-01-04	08:50:00	39086.4	9.58
2007-01-04	09:10:00	39086.4	9.59
2007-01-04	09:20:00	39086.4	9.6
2007-01-04	09:30:00	39086.4	9.61
2007-01-04	09:40:00	39086.4	9.62
2007-01-04	09:50:00	39086.4	9.63
2007-01-04	10:10:00	39086.4	9.64
2007-01-04	10:20:00	39086.4	9.65
2007-01-04	10:30:00	39086.4	9.66
2007-01-04	10:40:00	39086.4	9.67
2007-01-04	10:50:00	39086.5	9.68
2007-01-04	11:10:00	39086.5	9.69
2007-01-04	11:20:00	39086.5	9.7
2007-01-04	11:30:00	39086.5	9.71
2007-01-04	11:40:00	39086.5	9.72
2007-01-04	11:50:00	39086.5	9.73
2007-01-04	12:10:00	39086.5	9.74
2007-01-04	12:20:00	39086.5	9.75
2007-01-04	12:30:00	39086.5	9.76
2007-01-04	12:40:00	39086.5	9.77
2007-01-04	12:50:00	39086.5	9.77
2007-01-04	13:10:00	39086.5	9.78
2007-01-04	13:20:00	39086.6	9.79
2007-01-04	13:30:00	39086.6	9.8
2007-01-04	13:40:00	39086.6	9.81
2007-01-04	13:50:00	39086.6	9.84
2007-01-04	14:10:00	39086.6	9.85
2007-01-04	14:20:00	39086.6	9.86
2007-01-04	14:30:00	39086.6	9.87
2007-01-04	14:40:00	39086.6	9.88
2007-01-04	14:50:00	39086.6	9.89
2007-01-04	15:10:00	39086.6	9.9
2007-01-04	15:20:00	39086.6	9.91
2007-01-04	15:30:00	39086.6	9.92
2007-01-04	15:40:00	39086.7	9.93
2007-01-04	15:50:00	39086.7	9.94
2007-01-04	16:10:00	39086.7	9.95
2007-01-04	16:20:00	39086.7	9.96
2007-01-04	16:30:00	39086.7	9.97
2007-01-04	16:40:00	39086.7	9.99
2007-01-04	16:50:00	39086.7	10
2007-01-04	17:10:00	39086.7	10.01
2007-01-04	17:20:00	39086.7	10.02
2007-01-04	17:30:00	39086.7	10.02
2007-01-04	17:40:00	39086.7	10.03
2007-01-04	17:50:00	39086.7	10.04
2007-01-04	18:10:00	39086.8	10.06
2007-01-04	18:20:00	39086.8	10.07
2007-01-04	18:30:00	39086.8	10.08
2007-01-04	18:40:00	39086.8	10.09
2007-01-04	18:50:00	39086.8	10.1
2007-01-04	19:10:00	39086.8	10.11
2007-01-04	19:20:00	39086.8	10.12
2007-01-04	19:30:00	39086.8	10.13
2007-01-04	19:40:00	39086.8	10.14
2007-01-04	19:50:00	39086.8	10.15
2007-01-04	20:10:00	39086.8	10.16
2007-01-04	20:20:00	39086.8	10.17
2007-01-04	20:30:00	39086.9	10.19
2007-01-04	20:40:00	39086.9	10.2
2007-01-04	20:50:00	39086.9	10.21
2007-01-04	21:10:00	39086.9	10.22
2007-01-04	21:20:00	39086.9	10.23
2007-01-04	21:30:00	39086.9	10.24
2007-01-04	21:40:00	39086.9	10.25
2007-01-04	21:50:00	39086.9	10.27
2007-01-04	22:10:00	39086.9	10.28
2007-01-04	22:20:00	39086.9	10.29
2007-01-04	22:30:00	39086.9	10.3
2007-01-04	22:40:00	39086.9	10.31
2007-01-04	22:50:00	39087	10.33
2007-01-04	23:10:00	39087	10.34
2007-01-04	23:20:00	39087	10.35
2007-01-04	23:30:00	39087	10.36
2007-01-04	23:40:00	39087	10.37
2007-01-04	23:50:00	39087	10.38
2007-01-05	00:10:00	39087	10.39
2007-01-05	00:20:00	39087	10.4
2007-01-05	00:30:00	39087	10.41
2007-01-05	00:40:00	39087	10.43
2007-01-05	00:50:00	39087	10.44
2007-01-05	01:10:00	39087	10.45
2007-01-05	01:20:00	39087.1	10.46
2007-01-05	01:30:00	39087.1	10.47
2007-01-05	01:40:00	39087.1	10.48
2007-01-05	01:50:00	39087.1	10.49
2007-01-05	02:10:00	39087.1	10.5
2007-01-05	02:20:00	39087.1	10.51
2007-01-05	02:30:00	39087.1	10.52
2007-01-05	02:40:00	39087.1	10.53
2007-01-05	02:50:00	39087.1	10.54
2007-01-05	03:10:00	39087.1	10.55
2007-01-05	03:20:00	39087.1	10.56
2007-01-05	03:30:00	39087.1	10.57
2007-01-05	03:40:00	39087.2	10.58
2007-01-05	03:50:00	39087.2	10.59
2007-01-05	04:10:00	39087.2	10.6
2007-01-05	04:20:00	39087.2	10.61
2007-01-05	04:30:00	39087.2	10.62
2007-01-05	04:40:00	39087.2	10.63
2007-01-05	04:50:00	39087.2	10.64
2007-01-05	05:10:00	39087.2	10.65
2007-01-05	05:20:00	39087.2	10.67
2007-01-05	05:30:00	39087.2	10.68
2007-01-05	05:40:00	39087.2	10.69
2007-01-05	05:50:00	39087.2	10.7
2007-01-05	06:10:00	39087.3	10.71
2007-01-05	06:20:00	39087.3	10.72
2007-01-05	06:30:00	39087.3	10.73
2007-01-05	06:40:00	39087.3	10.74
2007-01-05	06:50:00	39087.3	10.75
2007-01-05	07:10:00	39087.3	10.76
2007-01-05	07:20:00	39087.3	10.77
2007-01-05	07:30:00	39087.3	10.78
2007-01-05	07:40:00	39087.3	10.8
2007-01-05	07:50:00	39087.3	10.81
2007-01-05	08:10:00	39087.3	10.82
2007-01-05	08:20:00	39087.3	10.83
2007-01-05	08:30:00	39087.4	10.84
2007-01-05	08:40:00	39087.4	10.85
2007-01-05	08:50:00	39087.4	10.86
2007-01-05	09:10:00	39087.4	10.87
2007-01-05	09:20:00	39087.4	10.88
2007-01-05	09:30:00	39087.4	10.89
2007-01-05	09:40:00	39087.4	10.9
2007-01-05	09:50:00	39087.4	10.91
2007-01-05	10:10:00	39087.4	10.92
2007-01-05	10:20:00	39087.4	10.94
2007-01-05	10:30:00	39087.4	10.95
2007-01-05	10:40:00	39087.4	10.96
2007-01-05	10:50:00	39087.5	10.97
2007-01-05	11:10:00	39087.5	10.98
2007-01-05	11:20:00	39087.5	11
2007-01-05	11:30:00	39087.5	11.01
2007-01-05	11:40:00	39087.5	11.02
2007-01-05	11:50:00	39087.5	11.03
2007-01-05	12:10:00	39087.5	11.04
2007-01-05	12:20:00	39087.5	11.06
2007-01-05	12:30:00	39087.5	11.07
2007-01-05	12:40:00	39087.5	11.08
2007-01-05	12:50:00	39087.5	11.09
2007-01-05	13:10:00	39087.5	11.1
2007-01-05	13:20:00	39087.6	11.11
2007-01-05	13:30:00	39087.6	11.12
2007-01-05	13:40:00	39087.6	11.13
2007-01-05	13:50:00	39087.6	11.14
2007-01-05	14:10:00	39087.6	11.15
2007-01-05	14:20:00	39087.6	11.16
2007-01-05	14:30:00	39087.6	11.17
2007-01-05	14:40:00	39087.6	11.18
2007-01-05	14:50:00	39087.6	11.19
2007-01-05	15:10:00	39087.6	11.2
2007-01-05	15:20:00	39087.6	11.21
2007-01-05	15:30:00	39087.6	11.22
2007-01-05	15:40:00	39087.7	11.22
2007-01-05	15:50:00	39087.7	11.23
2007-01-05	16:10:00	39087.7	11.24
2007-01-05	16:20:00	39087.7	11.26
2007-01-05	16:30:00	39087.7	11.27
2007-01-05	16:40:00	39087.7	11.28
2007-01-05	16:50:00	39087.7	11.29
2007-01-05	17:10:00	39087.7	11.3
2007-01-05	17:20:00	39087.7	11.31
2007-01-05	17:30:00	39087.7	11.32
2007-01-05	17:40:00	39087.7	11.34
2007-01-05	17:50:00	39087.7	11.35
2007-01-05	18:10:00	39087.8	11.36
2007-01-05	18:20:00	39087.8	11.37
2007-01-05	18:30:00	39087.8	11.38
2007-01-05	18:40:00	39087.8	11.39
2007-01-05	18:50:00	39087.8	11.4
2007-01-05	19:10:00	39087.8	11.42
2007-01-05	19:20:00	39087.8	11.43
2007-01-05	19:30:00	39087.8	11.44
2007-01-05	19:40:00	39087.8	11.45
2007-01-05	19:50:00	39087.8	11.47
2007-01-05	20:10:00	39087.8	11.48
2007-01-05	20:20:00	39087.8	11.5
2007-01-05	20:30:00	39087.9	11.51
2007-01-05	20:40:00	39087.9	11.52
2007-01-05	20:50:00	39087.9	11.54
2007-01-05	21:10:00	39087.9	11.55
2007-01-05	21:20:00	39087.9	11.56
2007-01-05	21:30:00	39087.9	11.58
2007-01-05	21:40:00	39087.9	11.59
2007-01-05	21:50:00	39087.9	11.61
2007-01-05	22:10:00	39087.9	11.62
2007-01-05	22:20:00	39087.9	11.64
2007-01-05	22:30:00	39087.9	11.65
2007-01-05	22:40:00	39087.9	11.67
2007-01-05	22:50:00	39088	11.68
2007-01-05	23:10:00	39088	11.69
2007-01-05	23:20:00	39088	11.71
2007-01-05	23:30:00	39088	11.72
2007-01-05	23:40:00	39088	11.73
2007-01-05	23:50:00	39088	11.75
2007-01-06	00:10:00	39088	11.76
2007-01-06	00:20:00	39088	11.77
2007-01-06	00:30:00	39088	11.79
2007-01-06	00:40:00	39088	11.8
2007-01-06	00:50:00	39088	11.82
2007-01-06	01:10:00	39088	11.83
2007-01-06	01:20:00	39088.1	11.84
2007-01-06	01:30:00	39088.1	11.86
2007-01-06	01:40:00	39088.1	11.87
2007-01-06	01:50:00	39088.1	11.88
2007-01-06	02:10:00	39088.1	11.9
2007-01-06	02:20:00	39088.1	11.91
2007-01-06	02:30:00	39088.1	11.92
2007-01-06	02:40:00	39088.1	11.94
2007-01-06	02:50:00	39088.1	11.95
2007-01-06	03:10:00	39088.1	11.97
2007-01-06	03:20:00	39088.1	11.98
2007-01-06	03:30:00	39088.1	11.99
2007-01-06	03:40:00	39088.2	12.01
2007-01-06	03:50:00	39088.2	12.02
2007-01-06	04:10:00	39088.2	12.04
2007-01-06	04:20:00	39088.2	12.05
2007-01-06	04:30:00	39088.2	12.06
2007-01-06	04:40:00	39088.2	12.08
2007-01-06	04:50:00	39088.2	12.09
2007-01-06	05:10:00	39088.2	12.1
2007-01-06	05:20:00	39088.2	12.11
2007-01-06	05:30:00	39088.2	12.13
2007-01-06	05:40:00	39088.2	12.14
2007-01-06	05:50:00	39088.2	12.15
2007-01-06	06:10:00	39088.3	12.17
2007-01-06	06:20:00	39088.3	12.18
2007-01-06	06:30:00	39088.3	12.19
2007-01-06	06:40:00	39088.3	12.2
2007-01-06	06:50:00	39088.3	12.21
2007-01-06	07:10:00	39088.3	12.22
2007-01-06	07:20:00	39088.3	12.23
2007-01-06	07:30:00	39088.3	12.24
2007-01-06	07:40:00	39088.3	12.25
2007-01-06	07:50:00	39088.3	12.27
2007-01-06	08:10:00	39088.3	12.28
2007-01-06	08:20:00	39088.3	12.29
2007-01-06	08:30:00	39088.4	12.3
2007-01-06	08:40:00	39088.4	12.32
2007-01-06	08:50:00	39088.4	12.33
2007-01-06	09:10:00	39088.4	12.34
2007-01-06	09:20:00	39088.4	12.35
2007-01-06	09:30:00	39088.4	12.36
2007-01-06	09:40:00	39088.4	12.37
2007-01-06	09:50:00	39088.4	12.38
2007-01-06	10:10:00	39088.4	12.39
2007-01-06	10:20:00	39088.4	12.4
2007-01-06	10:30:00	39088.4	12.41
2007-01-06	10:40:00	39088.4	12.42
2007-01-06	10:50:00	39088.5	12.43
2007-01-06	11:10:00	39088.5	12.44
2007-01-06	11:20:00	39088.5	12.45
2007-01-06	11:30:00	39088.5	12.46
2007-01-06	11:40:00	39088.5	12.47
2007-01-06	11:50:00	39088.5	12.48
2007-01-06	12:10:00	39088.5	12.51
2007-01-06	12:20:00	39088.5	12.52
2007-01-06	12:30:00	39088.5	12.53
2007-01-06	12:40:00	39088.5	12.54
2007-01-06	12:50:00	39088.5	12.55
2007-01-06	13:10:00	39088.5	12.56
2007-01-06	13:20:00	39088.6	12.57
2007-01-06	13:30:00	39088.6	12.58
2007-01-06	13:40:00	39088.6	12.59
2007-01-06	13:50:00	39088.6	12.6
2007-01-06	14:10:00	39088.6	12.61
2007-01-06	14:20:00	39088.6	12.62
2007-01-06	14:30:00	39088.6	12.63
2007-01-06	14:40:00	39088.6	12.65
2007-01-06	14:50:00	39088.6	12.67
2007-01-06	15:10:00	39088.6	12.68
2007-01-06	15:20:00	39088.6	12.69
2007-01-06	15:30:00	39088.6	12.7
2007-01-06	15:40:00	39088.7	12.71
2007-01-06	15:50:00	39088.7	12.72
2007-01-06	16:10:00	39088.7	12.73
2007-01-06	16:20:00	39088.7	12.74
2007-01-06	16:30:00	39088.7	12.75
2007-01-06	16:40:00	39088.7	12.77
2007-01-06	16:50:00	39088.7	12.78
2007-01-06	17:10:00	39088.7	12.79
2007-01-06	17:20:00	39088.7	12.8
2007-01-06	17:30:00	39088.7	12.81
2007-01-06	17:40:00	39088.7	12.82
2007-01-06	17:50:00	39088.7	12.83
2007-01-06	18:10:00	39088.8	12.84
2007-01-06	18:20:00	39088.8	12.85
2007-01-06	18:30:00	39088.8	12.86
2007-01-06	18:40:00	39088.8	12.87
2007-01-06	18:50:00	39088.8	12.88
2007-01-06	19:10:00	39088.8	12.89
2007-01-06	19:20:00	39088.8	12.9
2007-01-06	19:30:00	39088.8	12.92
2007-01-06	19:40:00	39088.8	12.93
2007-01-06	19:50:00	39088.8	12.94
2007-01-06	20:10:00	39088.8	12.95
2007-01-06	20:20:00	39088.8	12.96
2007-01-06	20:30:00	39088.9	12.97
2007-01-06	20:40:00	39088.9	12.98
2007-01-06	20:50:00	39088.9	12.99
2007-01-06	21:10:00	39088.9	13
2007-01-06	21:20:00	39088.9	13.01
2007-01-06	21:30:00	39088.9	13.02
2007-01-06	21:40:00	39088.9	13.03
2007-01-06	21:50:00	39088.9	13.04
2007-01-06	22:10:00	39088.9	13.05
2007-01-06	22:20:00	39088.9	13.06
2007-01-06	22:30:00	39088.9	13.07
2007-01-06	22:40:00	39088.9	13.08
2007-01-06	22:50:00	39089	13.09
2007-01-06	23:10:00	39089	13.1
2007-01-06	23:20:00	39089	13.11
2007-01-06	23:30:00	39089	13.12
2007-01-06	23:40:00	39089	13.13
2007-01-06	23:50:00	39089	13.14
2007-01-07	00:10:00	39089	13.15
2007-01-07	00:20:00	39089	13.16
2007-01-07	00:30:00	39089	13.17
2007-01-07	00:40:00	39089	13.18
2007-01-07	00:50:00	39089	13.19
2007-01-07	01:10:00	39089	13.2
2007-01-07	01:20:00	39089.1	13.21
2007-01-07	01:30:00	39089.1	13.22
2007-01-07	01:40:00	39089.1	13.23
2007-01-07	01:50:00	39089.1	13.24
2007-01-07	02:10:00	39089.1	13.25
2007-01-07	02:20:00	39089.1	13.26
2007-01-07	02:30:00	39089.1	13.27
2007-01-07	02:40:00	39089.1	13.28
2007-01-07	02:50:00	39089.1	13.29
2007-01-07	03:10:00	39089.1	13.3
2007-01-07	03:20:00	39089.1	13.31
2007-01-07	03:30:00	39089.1	13.31
2007-01-07	03:40:00	39089.2	13.32
2007-01-07	03:50:00	39089.2	13.33
2007-01-07	04:10:00	39089.2	13.34
2007-01-07	04:20:00	39089.2	13.35
2007-01-07	04:30:00	39089.2	13.36
2007-01-07	04:40:00	39089.2	13.37
2007-01-07	04:50:00	39089.2	13.38
2007-01-07	05:10:00	39089.2	13.39
2007-01-07	05:20:00	39089.2	13.4
2007-01-07	05:30:00	39089.2	13.41
2007-01-07	05:40:00	39089.2	13.42
2007-01-07	05:50:00	39089.2	13.43
2007-01-07	06:10:00	39089.3	13.44
2007-01-07	06:20:00	39089.3	13.45
2007-01-07	06:30:00	39089.3	13.46
2007-01-07	06:40:00	39089.3	13.47
2007-01-07	06:50:00	39089.3	13.48
2007-01-07	07:10:00	39089.3	13.48
2007-01-07	07:20:00	39089.3	13.5
2007-01-07	07:30:00	39089.3	13.51
2007-01-07	07:40:00	39089.3	13.52
2007-01-07	07:50:00	39089.3	13.52
2007-01-07	08:10:00	39089.3	13.53
2007-01-07	08:20:00	39089.3	13.54
2007-01-07	08:30:00	39089.4	13.55
2007-01-07	08:40:00	39089.4	13.56
2007-01-07	08:50:00	39089.4	13.57
2007-01-07	09:10:00	39089.4	13.58
2007-01-07	09:20:00	39089.4	13.59
2007-01-07	09:30:00	39089.4	13.6
2007-01-07	09:40:00	39089.4	13.61
2007-01-07	09:50:00	39089.4	13.62
2007-01-07	10:10:00	39089.4	13.63
2007-01-07	10:20:00	39089.4	13.64
2007-01-07	10:30:00	39089.4	13.64
2007-01-07	10:40:00	39089.4	13.65
2007-01-07	10:50:00	39089.5	13.66
2007-01-07	11:10:00	39089.5	13.68
2007-01-07	11:20:00	39089.5	13.69
2007-01-07	11:30:00	39089.5	13.7
2007-01-07	11:40:00	39089.5	13.71
2007-01-07	11:50:00	39089.5	13.72
2007-01-07	12:10:00	39089.5	13.73
2007-01-07	12:20:00	39089.5	13.73
2007-01-07	12:30:00	39089.5	13.74
2007-01-07	12:40:00	39089.5	13.76
2007-01-07	12:50:00	39089.5	13.77
2007-01-07	13:10:00	39089.5	13.78
2007-01-07	13:20:00	39089.6	13.79
2007-01-07	13:30:00	39089.6	13.8
2007-01-07	13:40:00	39089.6	13.81
2007-01-07	13:50:00	39089.6	13.82
2007-01-07	14:10:00	39089.6	13.83
2007-01-07	14:20:00	39089.6	13.84
2007-01-07	14:30:00	39089.6	13.85
2007-01-07	14:40:00	39089.6	13.86
2007-01-07	14:50:00	39089.6	13.89
2007-01-07	15:10:00	39089.6	13.9
2007-01-07	15:20:00	39089.6	13.91
2007-01-07	15:30:00	39089.6	13.92
2007-01-07	15:40:00	39089.7	13.93
2007-01-07	15:50:00	39089.7	13.94
2007-01-07	16:10:00	39089.7	13.95
2007-01-07	16:20:00	39089.7	13.96
2007-01-07	16:30:00	39089.7	13.98
2007-01-07	16:40:00	39089.7	14.01
2007-01-07	16:50:00	39089.7	14.03
2007-01-07	17:10:00	39089.7	14.04
2007-01-07	17:20:00	39089.7	14.05
2007-01-07	17:30:00	39089.7	14.06
2007-01-07	17:40:00	39089.7	14.07
2007-01-07	17:50:00	39089.7	14.08
2007-01-07	18:10:00	39089.8	14.09
2007-01-07	18:20:00	39089.8	14.1
2007-01-07	18:30:00	39089.8	14.11
2007-01-07	18:40:00	39089.8	14.12
2007-01-07	18:50:00	39089.8	14.14
2007-01-07	19:10:00	39089.8	14.15
2007-01-07	19:20:00	39089.8	14.17
2007-01-07	19:30:00	39089.8	14.19
2007-01-07	19:40:00	39089.8	14.2
2007-01-07	19:50:00	39089.8	14.22
2007-01-07	20:10:00	39089.8	14.24
2007-01-07	20:20:00	39089.8	14.26
2007-01-07	20:30:00	39089.9	14.28
2007-01-07	20:40:00	39089.9	14.31
2007-01-07	20:50:00	39089.9	14.33
2007-01-07	21:10:00	39089.9	14.34
2007-01-07	21:20:00	39089.9	14.35
2007-01-07	21:30:00	39089.9	14.37
2007-01-07	21:40:00	39089.9	14.38
2007-01-07	21:50:00	39089.9	14.39
2007-01-07	22:10:00	39089.9	14.4
2007-01-07	22:20:00	39089.9	14.41
2007-01-07	22:30:00	39089.9	14.43
2007-01-07	22:40:00	39089.9	14.44
2007-01-07	22:50:00	39090	14.45
2007-01-07	23:10:00	39090	14.48
2007-01-07	23:20:00	39090	14.49
2007-01-07	23:30:00	39090	14.5
2007-01-07	23:40:00	39090	14.51
2007-01-07	23:50:00	39090	14.52
2007-01-08	00:10:00	39090	14.53
2007-01-08	00:20:00	39090	14.54
2007-01-08	00:30:00	39090	14.55
2007-01-08	00:40:00	39090	14.55
2007-01-08	00:50:00	39090	14.56
2007-01-08	01:10:00	39090	14.57
2007-01-08	01:20:00	39090.1	14.58
2007-01-08	01:30:00	39090.1	14.59
2007-01-08	01:40:00	39090.1	14.59
2007-01-08	01:50:00	39090.1	14.6
2007-01-08	02:10:00	39090.1	14.61
2007-01-08	02:20:00	39090.1	14.61
2007-01-08	02:30:00	39090.1	14.62
2007-01-08	02:40:00	39090.1	14.63
2007-01-08	02:50:00	39090.1	14.63
2007-01-08	03:10:00	39090.1	14.64
2007-01-08	03:20:00	39090.1	14.65
2007-01-08	03:30:00	39090.1	14.65
2007-01-08	03:40:00	39090.2	14.66
2007-01-08	03:50:00	39090.2	14.67
2007-01-08	04:10:00	39090.2	14.68
2007-01-08	04:20:00	39090.2	14.69
2007-01-08	04:30:00	39090.2	14.69
2007-01-08	04:40:00	39090.2	14.74
2007-01-08	04:50:00	39090.2	14.75
2007-01-08	05:10:00	39090.2	14.76
2007-01-08	05:20:00	39090.2	14.76
2007-01-08	05:30:00	39090.2	14.77
2007-01-08	05:40:00	39090.2	14.78
2007-01-08	05:50:00	39090.2	14.79
2007-01-08	06:10:00	39090.3	14.8
2007-01-08	06:20:00	39090.3	14.8
2007-01-08	06:30:00	39090.3	14.81
2007-01-08	06:40:00	39090.3	14.82
2007-01-08	06:50:00	39090.3	14.83
2007-01-08	07:10:00	39090.3	14.84
2007-01-08	07:20:00	39090.3	14.84
2007-01-08	07:30:00	39090.3	14.85
2007-01-08	07:40:00	39090.3	14.86
2007-01-08	07:50:00	39090.3	14.87
2007-01-08	08:10:00	39090.3	14.88
2007-01-08	08:20:00	39090.3	14.89
2007-01-08	08:30:00	39090.4	14.9
2007-01-08	08:40:00	39090.4	14.91
2007-01-08	08:50:00	39090.4	14.92
2007-01-08	09:10:00	39090.4	14.92
2007-01-08	09:20:00	39090.4	14.93
2007-01-08	09:30:00	39090.4	14.94
2007-01-08	09:40:00	39090.4	14.95
2007-01-08	09:50:00	39090.4	14.96
2007-01-08	10:10:00	39090.4	14.97
2007-01-08	10:20:00	39090.4	14.97
2007-01-08	10:30:00	39090.4	14.98
2007-01-08	10:40:00	39090.4	14.99
2007-01-08	10:50:00	39090.5	15
2007-01-08	11:10:00	39090.5	15.01
2007-01-08	11:20:00	39090.5	15.01
2007-01-08	11:30:00	39090.5	15.02
2007-01-08	11:40:00	39090.5	15.03
2007-01-08	11:50:00	39090.5	15.04
2007-01-08	12:10:00	39090.5	15.05
2007-01-08	12:20:00	39090.5	15.06
2007-01-08	12:30:00	39090.5	15.07
2007-01-08	12:40:00	39090.5	15.08
2007-01-08	12:50:00	39090.5	15.09
2007-01-08	13:10:00	39090.5	15.1
2007-01-08	13:20:00	39090.6	15.11
2007-01-08	13:30:00	39090.6	15.14
2007-01-08	13:40:00	39090.6	15.15
2007-01-08	13:50:00	39090.6	15.16
2007-01-08	14:10:00	39090.6	15.19
2007-01-08	14:20:00	39090.6	15.21
2007-01-08	14:30:00	39090.6	15.43
2007-01-08	14:40:00	39090.6	15.45
2007-01-08	14:50:00	39090.6	15.47
2007-01-08	15:10:00	39090.6	15.49
2007-01-08	15:20:00	39090.6	15.5
2007-01-08	15:30:00	39090.6	15.51
2007-01-08	15:40:00	39090.7	15.52
2007-01-08	15:50:00	39090.7	15.53
2007-01-08	16:10:00	39090.7	15.53
2007-01-08	16:20:00	39090.7	15.55
2007-01-08	16:30:00	39090.7	15.56
2007-01-08	16:40:00	39090.7	15.57
2007-01-08	16:50:00	39090.7	15.58
2007-01-08	17:10:00	39090.7	15.59
2007-01-08	17:20:00	39090.7	15.59
2007-01-08	17:30:00	39090.7	15.6
2007-01-08	17:40:00	39090.7	15.61
2007-01-08	17:50:00	39090.7	15.72
2007-01-08	18:10:00	39090.8	15.73
2007-01-08	18:20:00	39090.8	15.75
2007-01-08	18:30:00	39090.8	15.76
2007-01-08	18:40:00	39090.8	15.77
2007-01-08	18:50:00	39090.8	15.79
2007-01-08	19:10:00	39090.8	15.81
2007-01-08	19:20:00	39090.8	15.82
2007-01-08	19:30:00	39090.8	15.83
2007-01-08	19:40:00	39090.8	15.84
2007-01-08	19:50:00	39090.8	15.85
2007-01-08	20:10:00	39090.8	15.86
2007-01-08	20:20:00	39090.8	15.87
2007-01-08	20:30:00	39090.9	15.87
2007-01-08	20:40:00	39090.9	15.88
2007-01-08	20:50:00	39090.9	15.89
2007-01-08	21:10:00	39090.9	15.91
2007-01-08	21:20:00	39090.9	15.93
2007-01-08	21:30:00	39090.9	15.94
2007-01-08	21:40:00	39090.9	15.95
2007-01-08	21:50:00	39090.9	15.96
2007-01-08	22:10:00	39090.9	15.97
2007-01-08	22:20:00	39090.9	15.98
2007-01-08	22:30:00	39090.9	15.99
2007-01-08	22:40:00	39090.9	16
2007-01-08	22:50:00	39091	16.01
2007-01-08	23:10:00	39091	16.02
2007-01-08	23:20:00	39091	16.02
2007-01-08	23:30:00	39091	16.03
2007-01-08	23:40:00	39091	16.04
2007-01-08	23:50:00	39091	16.05
2007-01-09	00:10:00	39091	16.05
2007-01-09	00:20:00	39091	16.06
2007-01-09	00:30:00	39091	16.1
2007-01-09	00:40:00	39091	16.11
2007-01-09	00:50:00	39091	16.12
2007-01-09	01:10:00	39091	16.13
2007-01-09	01:20:00	39091.1	16.14
2007-01-09	01:30:00	39091.1	16.15
2007-01-09	01:40:00	39091.1	16.16
2007-01-09	01:50:00	39091.1	16.16
2007-01-09	02:10:00	39091.1	16.17
2007-01-09	02:20:00	39091.1	16.18
2007-01-09	02:30:00	39091.1	16.19
2007-01-09	02:40:00	39091.1	16.2
2007-01-09	02:50:00	39091.1	16.2
2007-01-09	03:10:00	39091.1	16.21
2007-01-09	03:20:00	39091.1	16.22
2007-01-09	03:30:00	39091.1	16.23
2007-01-09	03:40:00	39091.2	16.23
2007-01-09	03:50:00	39091.2	16.24
2007-01-09	04:10:00	39091.2	16.25
2007-01-09	04:20:00	39091.2	16.25
2007-01-09	04:30:00	39091.2	16.26
2007-01-09	04:40:00	39091.2	16.27
2007-01-09	04:50:00	39091.2	16.28
2007-01-09	05:10:00	39091.2	16.28
2007-01-09	05:20:00	39091.2	16.29
2007-01-09	05:30:00	39091.2	16.3
2007-01-09	05:40:00	39091.2	16.3
2007-01-09	05:50:00	39091.2	16.31
2007-01-09	06:10:00	39091.3	16.32
2007-01-09	06:20:00	39091.3	16.33
2007-01-09	06:30:00	39091.3	16.34
2007-01-09	06:40:00	39091.3	16.34
2007-01-09	06:50:00	39091.3	16.35
2007-01-09	07:10:00	39091.3	16.36
2007-01-09	07:20:00	39091.3	16.37
2007-01-09	07:30:00	39091.3	16.38
2007-01-09	07:40:00	39091.3	16.39
2007-01-09	07:50:00	39091.3	16.4
2007-01-09	08:10:00	39091.3	16.4
2007-01-09	08:20:00	39091.3	16.41
2007-01-09	08:30:00	39091.4	16.42
2007-01-09	08:40:00	39091.4	16.43
2007-01-09	08:50:00	39091.4	16.44
2007-01-09	09:10:00	39091.4	16.45
2007-01-09	09:20:00	39091.4	16.46
2007-01-09	09:30:00	39091.4	16.47
2007-01-09	09:40:00	39091.4	16.47
2007-01-09	09:50:00	39091.4	16.48
2007-01-09	10:10:00	39091.4	16.49
2007-01-09	10:20:00	39091.4	16.5
2007-01-09	10:30:00	39091.4	16.51
2007-01-09	10:40:00	39091.4	16.52
2007-01-09	10:50:00	39091.5	16.53
2007-01-09	11:10:00	39091.5	16.54
2007-01-09	11:20:00	39091.5	16.55
2007-01-09	11:30:00	39091.5	16.56
2007-01-09	11:40:00	39091.5	16.56
2007-01-09	11:50:00	39091.5	16.57
2007-01-09	12:10:00	39091.5	16.58
2007-01-09	12:20:00	39091.5	16.59
2007-01-09	12:30:00	39091.5	16.6
2007-01-09	12:40:00	39091.5	16.61
2007-01-09	12:50:00	39091.5	16.62
2007-01-09	13:10:00	39091.5	16.63
2007-01-09	13:20:00	39091.6	16.63
2007-01-09	13:30:00	39091.6	16.64
2007-01-09	13:40:00	39091.6	16.65
2007-01-09	13:50:00	39091.6	16.66
2007-01-09	14:10:00	39091.6	16.67
2007-01-09	14:20:00	39091.6	16.68
2007-01-09	14:30:00	39091.6	16.69
2007-01-09	14:40:00	39091.6	16.7
2007-01-09	14:50:00	39091.6	16.72
2007-01-09	15:10:00	39091.6	16.73
2007-01-09	15:20:00	39091.6	16.74
2007-01-09	15:30:00	39091.6	16.75
2007-01-09	15:40:00	39091.7	16.76
2007-01-09	15:50:00	39091.7	16.76
2007-01-09	16:10:00	39091.7	16.77
2007-01-09	16:20:00	39091.7	16.78
2007-01-09	16:30:00	39091.7	16.79
2007-01-09	16:40:00	39091.7	16.8
2007-01-09	16:50:00	39091.7	16.81
2007-01-09	17:10:00	39091.7	16.82
2007-01-09	17:20:00	39091.7	16.83
2007-01-09	17:30:00	39091.7	16.84
2007-01-09	17:40:00	39091.7	16.85
2007-01-09	17:50:00	39091.7	16.86
2007-01-09	18:10:00	39091.8	16.87
2007-01-09	18:20:00	39091.8	16.88
2007-01-09	18:30:00	39091.8	16.89
2007-01-09	18:40:00	39091.8	16.9
2007-01-09	18:50:00	39091.8	16.91
2007-01-09	19:10:00	39091.8	16.91
2007-01-09	19:20:00	39091.8	16.92
2007-01-09	19:30:00	39091.8	16.93
2007-01-09	19:40:00	39091.8	16.94
2007-01-09	19:50:00	39091.8	16.95
2007-01-09	20:10:00	39091.8	16.96
2007-01-09	20:20:00	39091.8	16.98
2007-01-09	20:30:00	39091.9	16.99
2007-01-09	20:40:00	39091.9	17
2007-01-09	20:50:00	39091.9	17.01
2007-01-09	21:10:00	39091.9	17.02
2007-01-09	21:20:00	39091.9	17.03
2007-01-09	21:30:00	39091.9	17.04
2007-01-09	21:40:00	39091.9	17.05
2007-01-09	21:50:00	39091.9	17.06
2007-01-09	22:10:00	39091.9	17.07
2007-01-09	22:20:00	39091.9	17.08
2007-01-09	22:30:00	39091.9	17.09
2007-01-09	22:40:00	39091.9	17.17
2007-01-09	22:50:00	39092	17.18
2007-01-09	23:10:00	39092	17.19
2007-01-09	23:20:00	39092	17.2
2007-01-09	23:30:00	39092	17.21
2007-01-09	23:40:00	39092	17.22
2007-01-09	23:50:00	39092	17.23
2007-01-10	00:10:00	39092	17.23
2007-01-10	00:20:00	39092	17.24
2007-01-10	00:30:00	39092	17.25
2007-01-10	00:40:00	39092	17.26
2007-01-10	00:50:00	39092	17.27
2007-01-10	01:10:00	39092	17.28
2007-01-10	01:20:00	39092.1	17.29
2007-01-10	01:30:00	39092.1	17.29
2007-01-10	01:40:00	39092.1	17.3
2007-01-10	01:50:00	39092.1	17.31
2007-01-10	02:10:00	39092.1	17.32
2007-01-10	02:20:00	39092.1	17.33
2007-01-10	02:30:00	39092.1	17.33
2007-01-10	02:40:00	39092.1	17.34
2007-01-10	02:50:00	39092.1	17.35
2007-01-10	03:10:00	39092.1	17.36
2007-01-10	03:20:00	39092.1	17.36
2007-01-10	03:30:00	39092.1	17.37
2007-01-10	03:40:00	39092.2	17.38
2007-01-10	03:50:00	39092.2	17.38
2007-01-10	04:10:00	39092.2	17.39
2007-01-10	04:20:00	39092.2	17.4
2007-01-10	04:30:00	39092.2	17.4
2007-01-10	04:40:00	39092.2	17.41
2007-01-10	04:50:00	39092.2	17.42
2007-01-10	05:10:00	39092.2	17.42
2007-01-10	05:20:00	39092.2	17.43
2007-01-10	05:30:00	39092.2	17.44
2007-01-10	05:40:00	39092.2	17.44
2007-01-10	05:50:00	39092.2	17.45
2007-01-10	06:10:00	39092.3	17.46
2007-01-10	06:20:00	39092.3	17.47
2007-01-10	06:30:00	39092.3	17.47
2007-01-10	06:40:00	39092.3	17.48
2007-01-10	06:50:00	39092.3	17.49
2007-01-10	07:10:00	39092.3	17.5
2007-01-10	07:20:00	39092.3	17.51
2007-01-10	07:30:00	39092.3	17.51
2007-01-10	07:40:00	39092.3	17.52
2007-01-10	07:50:00	39092.3	17.53
2007-01-10	08:10:00	39092.3	17.54
2007-01-10	08:20:00	39092.3	17.55
2007-01-10	08:30:00	39092.4	17.56
2007-01-10	08:40:00	39092.4	17.57
2007-01-10	08:50:00	39092.4	17.58
2007-01-10	09:10:00	39092.4	17.59
2007-01-10	09:20:00	39092.4	17.6
2007-01-10	09:30:00	39092.4	17.61
2007-01-10	09:40:00	39092.4	17.62
2007-01-10	09:50:00	39092.4	17.63
2007-01-10	10:10:00	39092.4	17.64
2007-01-10	10:20:00	39092.4	17.65
2007-01-10	10:30:00	39092.4	17.66
2007-01-10	10:40:00	39092.4	17.67
2007-01-10	10:50:00	39092.5	17.68
2007-01-10	11:10:00	39092.5	17.69
2007-01-10	11:20:00	39092.5	17.7
2007-01-10	11:30:00	39092.5	17.71
2007-01-10	11:40:00	39092.5	17.72
2007-01-10	11:50:00	39092.5	17.72
2007-01-10	12:10:00	39092.5	17.73
2007-01-10	12:20:00	39092.5	17.74
2007-01-10	12:30:00	39092.5	17.75
2007-01-10	12:40:00	39092.5	17.76
2007-01-10	12:50:00	39092.5	17.77
2007-01-10	13:10:00	39092.5	17.78
2007-01-10	13:20:00	39092.6	17.79
2007-01-10	13:30:00	39092.6	17.8
2007-01-10	13:40:00	39092.6	17.81
2007-01-10	13:50:00	39092.6	17.82
2007-01-10	14:10:00	39092.6	17.82
2007-01-10	14:20:00	39092.6	17.83
2007-01-10	14:30:00	39092.6	17.84
2007-01-10	14:40:00	39092.6	17.86
2007-01-10	14:50:00	39092.6	17.88
2007-01-10	15:10:00	39092.6	17.89
2007-01-10	15:20:00	39092.6	17.9
2007-01-10	15:30:00	39092.6	17.91
2007-01-10	15:40:00	39092.7	17.92
2007-01-10	15:50:00	39092.7	17.93
2007-01-10	16:10:00	39092.7	17.94
2007-01-10	16:20:00	39092.7	17.94
2007-01-10	16:30:00	39092.7	17.95
2007-01-10	16:40:00	39092.7	17.97
2007-01-10	16:50:00	39092.7	17.98
2007-01-10	17:10:00	39092.7	17.99
2007-01-10	17:20:00	39092.7	18
2007-01-10	17:30:00	39092.7	18.01
2007-01-10	17:40:00	39092.7	18.02
2007-01-10	17:50:00	39092.7	18.03
2007-01-10	18:10:00	39092.8	18.04
2007-01-10	18:20:00	39092.8	18.05
2007-01-10	18:30:00	39092.8	18.07
2007-01-10	18:40:00	39092.8	18.08
2007-01-10	18:50:00	39092.8	18.09
2007-01-10	19:10:00	39092.8	18.1
2007-01-10	19:20:00	39092.8	18.12
2007-01-10	19:30:00	39092.8	18.13
2007-01-10	19:40:00	39092.8	18.15
2007-01-10	19:50:00	39092.8	18.16
2007-01-10	20:10:00	39092.8	18.17
2007-01-10	20:20:00	39092.8	18.19
2007-01-10	20:30:00	39092.9	18.2
2007-01-10	20:40:00	39092.9	18.22
2007-01-10	20:50:00	39092.9	18.23
2007-01-10	21:10:00	39092.9	18.24
2007-01-10	21:20:00	39092.9	18.26
2007-01-10	21:30:00	39092.9	18.27
2007-01-10	21:40:00	39092.9	18.28
2007-01-10	21:50:00	39092.9	18.3
2007-01-10	22:10:00	39092.9	18.32
2007-01-10	22:20:00	39092.9	18.33
2007-01-10	22:30:00	39092.9	18.34
2007-01-10	22:40:00	39092.9	18.36
2007-01-10	22:50:00	39093	18.37
2007-01-10	23:10:00	39093	18.38
2007-01-10	23:20:00	39093	18.39
2007-01-10	23:30:00	39093	18.4
2007-01-10	23:40:00	39093	18.41
2007-01-10	23:50:00	39093	18.42
2007-01-11	00:10:00	39093	18.43
2007-01-11	00:20:00	39093	18.44
2007-01-11	00:30:00	39093	18.45
2007-01-11	00:40:00	39093	18.46
2007-01-11	00:50:00	39093	18.47
2007-01-11	01:10:00	39093	18.48
2007-01-11	01:20:00	39093.1	18.48
2007-01-11	01:30:00	39093.1	18.49
2007-01-11	01:40:00	39093.1	18.5
2007-01-11	01:50:00	39093.1	18.51
2007-01-11	02:10:00	39093.1	18.52
2007-01-11	02:20:00	39093.1	18.53
2007-01-11	02:30:00	39093.1	18.54
2007-01-11	02:40:00	39093.1	18.55
2007-01-11	02:50:00	39093.1	18.56
2007-01-11	03:10:00	39093.1	18.57
2007-01-11	03:20:00	39093.1	18.58
2007-01-11	03:30:00	39093.1	18.58
2007-01-11	03:40:00	39093.2	18.59
2007-01-11	03:50:00	39093.2	18.6
2007-01-11	04:10:00	39093.2	18.61
2007-01-11	04:20:00	39093.2	18.62
2007-01-11	04:30:00	39093.2	18.63
2007-01-11	04:40:00	39093.2	18.64
2007-01-11	04:50:00	39093.2	18.65
2007-01-11	05:10:00	39093.2	18.65
2007-01-11	05:20:00	39093.2	18.66
2007-01-11	05:30:00	39093.2	18.67
2007-01-11	05:40:00	39093.2	18.68
2007-01-11	05:50:00	39093.2	18.69
2007-01-11	06:10:00	39093.3	18.7
2007-01-11	06:20:00	39093.3	18.72
2007-01-11	06:30:00	39093.3	18.73
2007-01-11	06:40:00	39093.3	18.74
2007-01-11	06:50:00	39093.3	18.77
2007-01-11	07:10:00	39093.3	18.78
2007-01-11	07:20:00	39093.3	18.79
2007-01-11	07:30:00	39093.3	18.8
2007-01-11	07:40:00	39093.3	18.81
2007-01-11	07:50:00	39093.3	18.82
2007-01-11	08:10:00	39093.3	18.83
2007-01-11	08:20:00	39093.3	18.84
2007-01-11	08:30:00	39093.4	18.85
2007-01-11	08:40:00	39093.4	18.85
2007-01-11	08:50:00	39093.4	18.86
2007-01-11	09:10:00	39093.4	18.87
2007-01-11	09:20:00	39093.4	18.88
2007-01-11	09:30:00	39093.4	18.89
2007-01-11	09:40:00	39093.4	18.9
2007-01-11	09:50:00	39093.4	18.91
2007-01-11	10:10:00	39093.4	18.92
2007-01-11	10:20:00	39093.4	18.93
2007-01-11	10:30:00	39093.4	18.93
2007-01-11	10:40:00	39093.4	18.94
2007-01-11	10:50:00	39093.5	18.95
2007-01-11	11:10:00	39093.5	18.96
2007-01-11	11:20:00	39093.5	18.97
2007-01-11	11:30:00	39093.5	18.98
2007-01-11	11:40:00	39093.5	18.99
2007-01-11	11:50:00	39093.5	19
2007-01-11	12:10:00	39093.5	19.01
2007-01-11	12:20:00	39093.5	19.01
2007-01-11	12:30:00	39093.5	19.02
2007-01-11	12:40:00	39093.5	19.03
2007-01-11	12:50:00	39093.5	19.04
2007-01-11	13:10:00	39093.5	19.05
2007-01-11	13:20:00	39093.6	19.06
2007-01-11	13:30:00	39093.6	19.07
2007-01-11	13:40:00	39093.6	19.07
2007-01-11	13:50:00	39093.6	19.08
2007-01-11	14:10:00	39093.6	19.09
2007-01-11	14:20:00	39093.6	19.1
2007-01-11	14:30:00	39093.6	19.11
2007-01-11	14:40:00	39093.6	19.12
2007-01-11	14:50:00	39093.6	19.13
2007-01-11	15:10:00	39093.6	19.14
2007-01-11	15:20:00	39093.6	19.15
2007-01-11	15:30:00	39093.6	19.16
2007-01-11	15:40:00	39093.7	19.17
2007-01-11	15:50:00	39093.7	19.18
2007-01-11	16:10:00	39093.7	19.19
2007-01-11	16:20:00	39093.7	19.19
2007-01-11	16:30:00	39093.7	19.2
2007-01-11	16:40:00	39093.7	19.23
2007-01-11	16:50:00	39093.7	19.23
2007-01-11	17:10:00	39093.7	19.24
2007-01-11	17:20:00	39093.7	19.25
2007-01-11	17:30:00	39093.7	19.26
2007-01-11	17:40:00	39093.7	19.27
2007-01-11	17:50:00	39093.7	19.28
2007-01-11	18:10:00	39093.8	19.29
2007-01-11	18:20:00	39093.8	19.3
2007-01-11	18:30:00	39093.8	19.31
2007-01-11	18:40:00	39093.8	19.32
2007-01-11	18:50:00	39093.8	19.33
2007-01-11	19:10:00	39093.8	19.34
2007-01-11	19:20:00	39093.8	19.35
2007-01-11	19:30:00	39093.8	19.36
2007-01-11	19:40:00	39093.8	19.37
2007-01-11	19:50:00	39093.8	19.38
2007-01-11	20:10:00	39093.8	19.39
2007-01-11	20:20:00	39093.8	19.4
2007-01-11	20:30:00	39093.9	19.41
2007-01-11	20:40:00	39093.9	19.42
2007-01-11	20:50:00	39093.9	19.43
2007-01-11	21:10:00	39093.9	19.44
2007-01-11	21:20:00	39093.9	19.45
2007-01-11	21:30:00	39093.9	19.46
2007-01-11	21:40:00	39093.9	19.47
2007-01-11	21:50:00	39093.9	19.48
2007-01-11	22:10:00	39093.9	19.49
2007-01-11	22:20:00	39093.9	19.5
2007-01-11	22:30:00	39093.9	19.51
2007-01-11	22:40:00	39093.9	19.52
2007-01-11	22:50:00	39094	19.53
2007-01-11	23:10:00	39094	19.54
2007-01-11	23:20:00	39094	19.55
2007-01-11	23:30:00	39094	19.55
2007-01-11	23:40:00	39094	19.56
2007-01-11	23:50:00	39094	19.57
2007-01-12	00:10:00	39094	19.58
2007-01-12	00:20:00	39094	19.59
2007-01-12	00:30:00	39094	19.59
2007-01-12	00:40:00	39094	19.64
2007-01-12	00:50:00	39094	19.64
2007-01-12	01:10:00	39094	19.65
2007-01-12	01:20:00	39094.1	19.66
2007-01-12	01:30:00	39094.1	19.67
2007-01-12	01:40:00	39094.1	19.68
2007-01-12	01:50:00	39094.1	19.69
2007-01-12	02:10:00	39094.1	19.7
2007-01-12	02:20:00	39094.1	19.71
2007-01-12	02:30:00	39094.1	19.72
2007-01-12	02:40:00	39094.1	19.73
2007-01-12	02:50:00	39094.1	19.74
2007-01-12	03:10:00	39094.1	19.75
2007-01-12	03:20:00	39094.1	19.76
2007-01-12	03:30:00	39094.1	19.77
2007-01-12	03:40:00	39094.2	19.78
2007-01-12	03:50:00	39094.2	19.79
2007-01-12	04:10:00	39094.2	19.8
2007-01-12	04:20:00	39094.2	19.81
2007-01-12	04:30:00	39094.2	19.81
2007-01-12	04:40:00	39094.2	19.82
2007-01-12	04:50:00	39094.2	19.84
2007-01-12	05:10:00	39094.2	19.85
2007-01-12	05:20:00	39094.2	19.86
2007-01-12	05:30:00	39094.2	19.87
2007-01-12	05:40:00	39094.2	19.88
2007-01-12	05:50:00	39094.2	19.89
2007-01-12	06:10:00	39094.3	19.9
2007-01-12	06:20:00	39094.3	19.91
2007-01-12	06:30:00	39094.3	19.92
2007-01-12	06:40:00	39094.3	19.93
2007-01-12	06:50:00	39094.3	19.94
2007-01-12	07:10:00	39094.3	19.95
2007-01-12	07:20:00	39094.3	19.96
2007-01-12	07:30:00	39094.3	19.97
2007-01-12	07:40:00	39094.3	19.98
2007-01-12	07:50:00	39094.3	19.99
2007-01-12	08:10:00	39094.3	20
2007-01-12	08:20:00	39094.3	20.01
2007-01-12	08:30:00	39094.4	20.02
2007-01-12	08:40:00	39094.4	20.03
2007-01-12	08:50:00	39094.4	20.04
2007-01-12	09:10:00	39094.4	20.05
2007-01-12	09:20:00	39094.4	20.06
2007-01-12	09:30:00	39094.4	20.08
2007-01-12	09:40:00	39094.4	20.09
2007-01-12	09:50:00	39094.4	20.1
2007-01-12	10:10:00	39094.4	20.11
2007-01-12	10:20:00	39094.4	20.12
2007-01-12	10:30:00	39094.4	20.13
2007-01-12	10:40:00	39094.4	20.14
2007-01-12	10:50:00	39094.5	20.15
2007-01-12	11:10:00	39094.5	20.16
2007-01-12	11:20:00	39094.5	20.17
2007-01-12	11:30:00	39094.5	20.18
2007-01-12	11:40:00	39094.5	20.19
2007-01-12	11:50:00	39094.5	20.2
2007-01-12	12:10:00	39094.5	20.21
2007-01-12	12:20:00	39094.5	20.22
2007-01-12	12:30:00	39094.5	20.23
2007-01-12	12:40:00	39094.5	20.24
2007-01-12	12:50:00	39094.5	20.25
2007-01-12	13:10:00	39094.5	20.26
2007-01-12	13:20:00	39094.6	20.27
2007-01-12	13:30:00	39094.6	20.28
2007-01-12	13:40:00	39094.6	20.29
2007-01-12	13:50:00	39094.6	20.3
2007-01-12	14:10:00	39094.6	20.35
2007-01-12	14:20:00	39094.6	20.36
2007-01-12	14:30:00	39094.6	20.37
2007-01-12	14:40:00	39094.6	20.38
2007-01-12	14:50:00	39094.6	20.42
2007-01-12	15:10:00	39094.6	20.45
2007-01-12	15:20:00	39094.6	20.46
2007-01-12	15:30:00	39094.6	20.47
2007-01-12	15:40:00	39094.7	20.48
2007-01-12	15:50:00	39094.7	20.49
2007-01-12	16:10:00	39094.7	20.5
2007-01-12	16:20:00	39094.7	20.51
2007-01-12	16:30:00	39094.7	20.52
2007-01-12	16:40:00	39094.7	20.54
2007-01-12	16:50:00	39094.7	20.55
2007-01-12	17:10:00	39094.7	20.56
2007-01-12	17:20:00	39094.7	20.57
2007-01-12	17:30:00	39094.7	20.58
2007-01-12	17:40:00	39094.7	20.59
2007-01-12	17:50:00	39094.7	20.6
2007-01-12	18:10:00	39094.8	20.61
2007-01-12	18:20:00	39094.8	20.62
2007-01-12	18:30:00	39094.8	20.63
2007-01-12	18:40:00	39094.8	20.64
2007-01-12	18:50:00	39094.8	20.65
2007-01-12	19:10:00	39094.8	20.66
2007-01-12	19:20:00	39094.8	20.68
2007-01-12	19:30:00	39094.8	20.69
2007-01-12	19:40:00	39094.8	20.7
2007-01-12	19:50:00	39094.8	20.71
2007-01-12	20:10:00	39094.8	20.72
2007-01-12	20:20:00	39094.8	20.73
2007-01-12	20:30:00	39094.9	20.74
2007-01-12	20:40:00	39094.9	20.76
2007-01-12	20:50:00	39094.9	20.77
2007-01-12	21:10:00	39094.9	20.78
2007-01-12	21:20:00	39094.9	20.79
2007-01-12	21:30:00	39094.9	20.8
2007-01-12	21:40:00	39094.9	20.82
2007-01-12	21:50:00	39094.9	20.83
2007-01-12	22:10:00	39094.9	20.84
2007-01-12	22:20:00	39094.9	20.85
2007-01-12	22:30:00	39094.9	20.87
2007-01-12	22:40:00	39094.9	20.88
2007-01-12	22:50:00	39095	20.89
2007-01-12	23:10:00	39095	20.9
2007-01-12	23:20:00	39095	20.92
2007-01-12	23:30:00	39095	20.93
2007-01-12	23:40:00	39095	20.94
2007-01-12	23:50:00	39095	20.96
2007-01-13	00:10:00	39095	20.97
2007-01-13	00:20:00	39095	20.98
2007-01-13	00:30:00	39095	20.99
2007-01-13	00:40:00	39095	21.01
2007-01-13	00:50:00	39095	21.02
2007-01-13	01:10:00	39095	21.03
2007-01-13	01:20:00	39095.1	21.05
2007-01-13	01:30:00	39095.1	21.06
2007-01-13	01:40:00	39095.1	21.07
2007-01-13	01:50:00	39095.1	21.09
2007-01-13	02:10:00	39095.1	21.1
2007-01-13	02:20:00	39095.1	21.11
2007-01-13	02:30:00	39095.1	21.13
2007-01-13	02:40:00	39095.1	21.14
2007-01-13	02:50:00	39095.1	21.15
2007-01-13	03:10:00	39095.1	21.17
2007-01-13	03:20:00	39095.1	21.18
2007-01-13	03:30:00	39095.1	21.19
2007-01-13	03:40:00	39095.2	21.2
2007-01-13	03:50:00	39095.2	21.22
2007-01-13	04:10:00	39095.2	21.23
2007-01-13	04:20:00	39095.2	21.24
2007-01-13	04:30:00	39095.2	21.25
2007-01-13	04:40:00	39095.2	21.27
2007-01-13	04:50:00	39095.2	22.55
2007-01-13	05:10:00	39095.2	22.56
2007-01-13	05:20:00	39095.2	22.58
2007-01-13	05:30:00	39095.2	22.59
2007-01-13	05:40:00	39095.2	22.6
2007-01-13	05:50:00	39095.2	22.62
2007-01-13	06:10:00	39095.3	22.63
2007-01-13	06:20:00	39095.3	22.64
2007-01-13	06:30:00	39095.3	22.65
2007-01-13	06:40:00	39095.3	22.67
2007-01-13	06:50:00	39095.3	22.68
2007-01-13	07:10:00	39095.3	22.7
2007-01-13	07:20:00	39095.3	22.71
2007-01-13	07:30:00	39095.3	22.72
2007-01-13	07:40:00	39095.3	22.73
2007-01-13	07:50:00	39095.3	22.74
2007-01-13	08:10:00	39095.3	22.76
2007-01-13	08:20:00	39095.3	22.77
2007-01-13	08:30:00	39095.4	22.78
2007-01-13	08:40:00	39095.4	22.79
2007-01-13	08:50:00	39095.4	22.81
2007-01-13	09:10:00	39095.4	22.82
2007-01-13	09:20:00	39095.4	22.83
2007-01-13	09:30:00	39095.4	22.84
2007-01-13	09:40:00	39095.4	22.88
2007-01-13	09:50:00	39095.4	22.89
2007-01-13	10:10:00	39095.4	22.9
2007-01-13	10:20:00	39095.4	22.91
2007-01-13	10:30:00	39095.4	22.93
2007-01-13	10:40:00	39095.4	22.94
2007-01-13	10:50:00	39095.5	22.95
2007-01-13	11:10:00	39095.5	22.96
2007-01-13	11:20:00	39095.5	22.97
2007-01-13	11:30:00	39095.5	22.99
2007-01-13	11:40:00	39095.5	23
2007-01-13	11:50:00	39095.5	23.01
2007-01-13	12:10:00	39095.5	23.02
2007-01-13	12:20:00	39095.5	23.03
2007-01-13	12:30:00	39095.5	23.05
2007-01-13	12:40:00	39095.5	23.06
2007-01-13	12:50:00	39095.5	23.07
2007-01-13	13:10:00	39095.5	23.09
2007-01-13	13:20:00	39095.6	23.1
2007-01-13	13:30:00	39095.6	23.11
2007-01-13	13:40:00	39095.6	23.12
2007-01-13	13:50:00	39095.6	23.14
2007-01-13	14:10:00	39095.6	23.15
2007-01-13	14:20:00	39095.6	23.16
2007-01-13	14:30:00	39095.6	23.17
2007-01-13	14:40:00	39095.6	23.19
2007-01-13	14:50:00	39095.6	23.2
2007-01-13	15:10:00	39095.6	23.22
2007-01-13	15:20:00	39095.6	23.23
2007-01-13	15:30:00	39095.6	23.24
2007-01-13	15:40:00	39095.7	23.26
2007-01-13	15:50:00	39095.7	23.27
2007-01-13	16:10:00	39095.7	23.28
2007-01-13	16:20:00	39095.7	23.29
2007-01-13	16:30:00	39095.7	23.31
2007-01-13	16:40:00	39095.7	23.33
2007-01-13	16:50:00	39095.7	23.35
2007-01-13	17:10:00	39095.7	23.36
2007-01-13	17:20:00	39095.7	23.37
2007-01-13	17:30:00	39095.7	23.39
2007-01-13	17:40:00	39095.7	23.4
2007-01-13	17:50:00	39095.7	23.41
2007-01-13	18:10:00	39095.8	23.43
2007-01-13	18:20:00	39095.8	23.44
2007-01-13	18:30:00	39095.8	23.45
2007-01-13	18:40:00	39095.8	23.47
2007-01-13	18:50:00	39095.8	23.48
2007-01-13	19:10:00	39095.8	23.5
2007-01-13	19:20:00	39095.8	23.51
2007-01-13	19:30:00	39095.8	23.53
2007-01-13	19:40:00	39095.8	23.54
2007-01-13	19:50:00	39095.8	23.55
2007-01-13	20:10:00	39095.8	23.57
2007-01-13	20:20:00	39095.8	23.58
2007-01-13	20:30:00	39095.9	23.59
2007-01-13	20:40:00	39095.9	23.61
2007-01-13	20:50:00	39095.9	23.63
2007-01-13	21:10:00	39095.9	23.64
2007-01-13	21:20:00	39095.9	23.66
2007-01-13	21:30:00	39095.9	23.67
2007-01-13	21:40:00	39095.9	23.68
2007-01-13	21:50:00	39095.9	23.7
2007-01-13	22:10:00	39095.9	23.71
2007-01-13	22:20:00	39095.9	23.73
2007-01-13	22:30:00	39095.9	23.74
2007-01-13	22:40:00	39095.9	23.75
2007-01-13	22:50:00	39096	23.77
2007-01-13	23:10:00	39096	23.78
2007-01-13	23:20:00	39096	23.8
2007-01-13	23:30:00	39096	23.81
2007-01-13	23:40:00	39096	23.83
2007-01-13	23:50:00	39096	23.84
2007-01-14	00:10:00	39096	23.86
2007-01-14	00:20:00	39096	23.87
2007-01-14	00:30:00	39096	23.88
2007-01-14	00:40:00	39096	23.9
2007-01-14	00:50:00	39096	23.92
2007-01-14	01:10:00	39096	23.93
2007-01-14	01:20:00	39096.1	23.95
2007-01-14	01:30:00	39096.1	23.97
2007-01-14	01:40:00	39096.1	23.98
2007-01-14	01:50:00	39096.1	24
2007-01-14	02:10:00	39096.1	24.01
2007-01-14	02:20:00	39096.1	24.03
2007-01-14	02:30:00	39096.1	24.04
2007-01-14	02:40:00	39096.1	24.06
2007-01-14	02:50:00	39096.1	24.07
2007-01-14	03:10:00	39096.1	24.09
2007-01-14	03:20:00	39096.1	24.1
2007-01-14	03:30:00	39096.1	24.12
2007-01-14	03:40:00	39096.2	24.13
2007-01-14	03:50:00	39096.2	24.15
2007-01-14	04:10:00	39096.2	24.16
2007-01-14	04:20:00	39096.2	24.18
2007-01-14	04:30:00	39096.2	24.19
2007-01-14	04:40:00	39096.2	24.21
2007-01-14	04:50:00	39096.2	24.22
2007-01-14	05:10:00	39096.2	24.24
2007-01-14	05:20:00	39096.2	24.25
2007-01-14	05:30:00	39096.2	24.26
2007-01-14	05:40:00	39096.2	24.28
2007-01-14	05:50:00	39096.2	24.29
2007-01-14	06:10:00	39096.3	24.31
2007-01-14	06:20:00	39096.3	24.32
2007-01-14	06:30:00	39096.3	24.33
2007-01-14	06:40:00	39096.3	24.35
2007-01-14	06:50:00	39096.3	24.36
2007-01-14	07:10:00	39096.3	24.37
2007-01-14	07:20:00	39096.3	24.38
2007-01-14	07:30:00	39096.3	24.4
2007-01-14	07:40:00	39096.3	24.41
2007-01-14	07:50:00	39096.3	24.42
2007-01-14	08:10:00	39096.3	24.44
2007-01-14	08:20:00	39096.3	24.45
2007-01-14	08:30:00	39096.4	24.46
2007-01-14	08:40:00	39096.4	24.47
2007-01-14	08:50:00	39096.4	24.49
2007-01-14	09:10:00	39096.4	24.5
2007-01-14	09:20:00	39096.4	24.51
2007-01-14	09:30:00	39096.4	24.53
2007-01-14	09:40:00	39096.4	24.54
2007-01-14	09:50:00	39096.4	24.55
2007-01-14	10:10:00	39096.4	24.56
2007-01-14	10:20:00	39096.4	24.58
2007-01-14	10:30:00	39096.4	24.59
2007-01-14	10:40:00	39096.4	24.6
2007-01-14	10:50:00	39096.5	24.62
2007-01-14	11:10:00	39096.5	24.63
2007-01-14	11:20:00	39096.5	24.64
2007-01-14	11:30:00	39096.5	24.66
2007-01-14	11:40:00	39096.5	24.67
2007-01-14	11:50:00	39096.5	24.68
2007-01-14	12:10:00	39096.5	24.7
2007-01-14	12:20:00	39096.5	24.71
2007-01-14	12:30:00	39096.5	24.72
2007-01-14	12:40:00	39096.5	24.74
2007-01-14	12:50:00	39096.5	24.75
2007-01-14	13:10:00	39096.5	24.77
2007-01-14	13:20:00	39096.6	24.78
2007-01-14	13:30:00	39096.6	24.79
2007-01-14	13:40:00	39096.6	24.8
2007-01-14	13:50:00	39096.6	24.82
2007-01-14	14:10:00	39096.6	24.83
2007-01-14	14:20:00	39096.6	24.84
2007-01-14	14:30:00	39096.6	24.85
2007-01-14	14:40:00	39096.6	24.87
2007-01-14	14:50:00	39096.6	24.88
2007-01-14	15:10:00	39096.6	24.89
2007-01-14	15:20:00	39096.6	24.91
2007-01-14	15:30:00	39096.6	24.92
2007-01-14	15:40:00	39096.7	24.93
2007-01-14	15:50:00	39096.7	24.94
2007-01-14	16:10:00	39096.7	24.96
2007-01-14	16:20:00	39096.7	24.97
2007-01-14	16:30:00	39096.7	24.98
2007-01-14	16:40:00	39096.7	25
2007-01-14	16:50:00	39096.7	25.02
2007-01-14	17:10:00	39096.7	25.03
2007-01-14	17:20:00	39096.7	25.04
2007-01-14	17:30:00	39096.7	25.05
2007-01-14	17:40:00	39096.7	25.06
2007-01-14	17:50:00	39096.7	25.08
2007-01-14	18:10:00	39096.8	25.09
2007-01-14	18:20:00	39096.8	25.1
2007-01-14	18:30:00	39096.8	25.11
2007-01-14	18:40:00	39096.8	25.12
2007-01-14	18:50:00	39096.8	25.14
2007-01-14	19:10:00	39096.8	25.15
2007-01-14	19:20:00	39096.8	25.16
2007-01-14	19:30:00	39096.8	25.18
2007-01-14	19:40:00	39096.8	25.19
2007-01-14	19:50:00	39096.8	25.2
2007-01-14	20:10:00	39096.8	25.21
2007-01-14	20:20:00	39096.8	25.23
2007-01-14	20:30:00	39096.9	25.24
2007-01-14	20:40:00	39096.9	25.25
2007-01-14	20:50:00	39096.9	25.26
2007-01-14	21:10:00	39096.9	25.28
2007-01-14	21:20:00	39096.9	25.29
2007-01-14	21:30:00	39096.9	25.3
2007-01-14	21:40:00	39096.9	25.31
2007-01-14	21:50:00	39096.9	25.32
2007-01-14	22:10:00	39096.9	25.34
2007-01-14	22:20:00	39096.9	25.35
2007-01-14	22:30:00	39096.9	25.36
2007-01-14	22:40:00	39096.9	25.37
2007-01-14	22:50:00	39097	25.39
2007-01-14	23:10:00	39097	25.4
2007-01-14	23:20:00	39097	25.41
2007-01-14	23:30:00	39097	25.42
2007-01-14	23:40:00	39097	25.44
2007-01-14	23:50:00	39097	25.45
2007-01-15	00:10:00	39097	25.46
2007-01-15	00:20:00	39097	25.48
2007-01-15	00:30:00	39097	25.49
2007-01-15	00:40:00	39097	25.5
2007-01-15	00:50:00	39097	25.52
2007-01-15	01:10:00	39097	25.54
2007-01-15	01:20:00	39097.1	25.55
2007-01-15	01:30:00	39097.1	25.56
2007-01-15	01:40:00	39097.1	25.58
2007-01-15	01:50:00	39097.1	25.59
2007-01-15	02:10:00	39097.1	25.6
2007-01-15	02:20:00	39097.1	25.62
2007-01-15	02:30:00	39097.1	25.63
2007-01-15	02:40:00	39097.1	25.65
2007-01-15	02:50:00	39097.1	25.66
2007-01-15	03:10:00	39097.1	25.67
2007-01-15	03:20:00	39097.1	25.69
2007-01-15	03:30:00	39097.1	25.71
2007-01-15	03:40:00	39097.2	25.74
2007-01-15	03:50:00	39097.2	25.75
2007-01-15	04:10:00	39097.2	25.77
2007-01-15	04:20:00	39097.2	25.78
2007-01-15	04:30:00	39097.2	25.79
2007-01-15	04:40:00	39097.2	25.81
2007-01-15	04:50:00	39097.2	25.82
2007-01-15	05:10:00	39097.2	25.84
2007-01-15	05:20:00	39097.2	25.85
2007-01-15	05:30:00	39097.2	25.86
2007-01-15	05:40:00	39097.2	25.88
2007-01-15	05:50:00	39097.2	25.89
2007-01-15	06:10:00	39097.3	25.9
2007-01-15	06:20:00	39097.3	25.92
2007-01-15	06:30:00	39097.3	25.93
2007-01-15	06:40:00	39097.3	25.94
2007-01-15	06:50:00	39097.3	25.95
2007-01-15	07:10:00	39097.3	25.97
2007-01-15	07:20:00	39097.3	25.98
2007-01-15	07:30:00	39097.3	26
2007-01-15	07:40:00	39097.3	26.01
2007-01-15	07:50:00	39097.3	26.02
2007-01-15	08:10:00	39097.3	26.04
2007-01-15	08:20:00	39097.3	26.05
2007-01-15	08:30:00	39097.4	26.06
2007-01-15	08:40:00	39097.4	26.07
2007-01-15	08:50:00	39097.4	26.09
2007-01-15	09:10:00	39097.4	26.1
2007-01-15	09:20:00	39097.4	26.11
2007-01-15	09:30:00	39097.4	26.12
2007-01-15	09:40:00	39097.4	26.13
2007-01-15	09:50:00	39097.4	26.15
2007-01-15	10:10:00	39097.4	26.16
2007-01-15	10:20:00	39097.4	26.17
2007-01-15	10:30:00	39097.4	26.18
2007-01-15	10:40:00	39097.4	26.2
2007-01-15	10:50:00	39097.5	26.21
2007-01-15	11:10:00	39097.5	26.22
2007-01-15	11:20:00	39097.5	26.23
2007-01-15	11:30:00	39097.5	26.25
2007-01-15	11:40:00	39097.5	26.26
2007-01-15	11:50:00	39097.5	26.27
2007-01-15	12:10:00	39097.5	26.29
2007-01-15	12:20:00	39097.5	26.3
2007-01-15	12:30:00	39097.5	26.31
2007-01-15	12:40:00	39097.5	26.32
2007-01-15	12:50:00	39097.5	26.33
2007-01-15	13:10:00	39097.5	26.34
2007-01-15	13:20:00	39097.6	26.36
2007-01-15	13:30:00	39097.6	26.37
2007-01-15	13:40:00	39097.6	26.38
2007-01-15	13:50:00	39097.6	26.39
2007-01-15	14:10:00	39097.6	26.4
2007-01-15	14:20:00	39097.6	26.42
2007-01-15	14:30:00	39097.6	26.43
2007-01-15	14:40:00	39097.6	26.44
2007-01-15	14:50:00	39097.6	26.45
2007-01-15	15:10:00	39097.6	26.46
2007-01-15	15:20:00	39097.6	26.47
2007-01-15	15:30:00	39097.6	26.48
2007-01-15	15:40:00	39097.7	26.5
2007-01-15	15:50:00	39097.7	26.51
2007-01-15	16:10:00	39097.7	26.52
2007-01-15	16:20:00	39097.7	26.53
2007-01-15	16:30:00	39097.7	26.54
2007-01-15	16:40:00	39097.7	26.56
2007-01-15	16:50:00	39097.7	26.58
2007-01-15	17:10:00	39097.7	26.59
2007-01-15	17:20:00	39097.7	26.6
2007-01-15	17:30:00	39097.7	26.61
2007-01-15	17:40:00	39097.7	26.62
2007-01-15	17:50:00	39097.7	26.64
2007-01-15	18:10:00	39097.8	26.65
2007-01-15	18:20:00	39097.8	26.66
2007-01-15	18:30:00	39097.8	26.67
2007-01-15	18:40:00	39097.8	26.69
2007-01-15	18:50:00	39097.8	26.71
2007-01-15	19:10:00	39097.8	26.72
2007-01-15	19:20:00	39097.8	26.73
2007-01-15	19:30:00	39097.8	26.75
2007-01-15	19:40:00	39097.8	26.76
2007-01-15	19:50:00	39097.8	26.77
2007-01-15	20:10:00	39097.8	26.78
2007-01-15	20:20:00	39097.8	26.8
2007-01-15	20:30:00	39097.9	26.81
2007-01-15	20:40:00	39097.9	26.82
2007-01-15	20:50:00	39097.9	26.84
2007-01-15	21:10:00	39097.9	26.85
2007-01-15	21:20:00	39097.9	26.86
2007-01-15	21:30:00	39097.9	26.88
2007-01-15	21:40:00	39097.9	26.9
2007-01-15	21:50:00	39097.9	26.91
2007-01-15	22:10:00	39097.9	26.92
2007-01-15	22:20:00	39097.9	26.93
2007-01-15	22:30:00	39097.9	26.95
2007-01-15	22:40:00	39097.9	26.96
2007-01-15	22:50:00	39098	26.97
2007-01-15	23:10:00	39098	26.99
2007-01-15	23:20:00	39098	27
2007-01-15	23:30:00	39098	27.01
2007-01-15	23:40:00	39098	27.05
2007-01-15	23:50:00	39098	27.06
2007-01-16	00:10:00	39098	27.08
2007-01-16	00:20:00	39098	27.09
2007-01-16	00:30:00	39098	27.1
2007-01-16	00:40:00	39098	27.11
2007-01-16	00:50:00	39098	27.12
2007-01-16	01:10:00	39098	27.14
2007-01-16	01:20:00	39098.1	27.15
2007-01-16	01:30:00	39098.1	27.16
2007-01-16	01:40:00	39098.1	27.17
2007-01-16	01:50:00	39098.1	27.18
2007-01-16	02:10:00	39098.1	27.2
2007-01-16	02:20:00	39098.1	27.21
2007-01-16	02:30:00	39098.1	27.22
2007-01-16	02:40:00	39098.1	27.23
2007-01-16	02:50:00	39098.1	27.24
2007-01-16	03:10:00	39098.1	27.25
2007-01-16	03:20:00	39098.1	27.26
2007-01-16	03:30:00	39098.1	27.27
2007-01-16	03:40:00	39098.2	27.29
2007-01-16	03:50:00	39098.2	27.3
2007-01-16	04:10:00	39098.2	27.31
2007-01-16	04:20:00	39098.2	27.32
2007-01-16	04:30:00	39098.2	27.33
2007-01-16	04:40:00	39098.2	27.34
2007-01-16	04:50:00	39098.2	27.35
2007-01-16	05:10:00	39098.2	27.36
2007-01-16	05:20:00	39098.2	27.37
2007-01-16	05:30:00	39098.2	27.38
2007-01-16	05:40:00	39098.2	27.39
2007-01-16	05:50:00	39098.2	27.4
2007-01-16	06:10:00	39098.3	27.43
2007-01-16	06:20:00	39098.3	27.44
2007-01-16	06:30:00	39098.3	27.45
2007-01-16	06:40:00	39098.3	27.46
2007-01-16	06:50:00	39098.3	27.47
2007-01-16	07:10:00	39098.3	27.48
2007-01-16	07:20:00	39098.3	27.49
2007-01-16	07:30:00	39098.3	27.5
2007-01-16	07:40:00	39098.3	27.51
2007-01-16	07:50:00	39098.3	27.52
2007-01-16	08:10:00	39098.3	27.53
2007-01-16	08:20:00	39098.3	27.54
2007-01-16	08:30:00	39098.4	27.55
2007-01-16	08:40:00	39098.4	27.56
2007-01-16	08:50:00	39098.4	27.57
2007-01-16	09:10:00	39098.4	27.58
2007-01-16	09:20:00	39098.4	27.59
2007-01-16	09:30:00	39098.4	27.6
2007-01-16	09:40:00	39098.4	27.61
2007-01-16	09:50:00	39098.4	27.62
2007-01-16	10:10:00	39098.4	27.63
2007-01-16	10:20:00	39098.4	27.64
2007-01-16	10:30:00	39098.4	27.65
2007-01-16	10:40:00	39098.4	27.66
2007-01-16	10:50:00	39098.5	27.67
2007-01-16	11:10:00	39098.5	27.68
2007-01-16	11:20:00	39098.5	27.69
2007-01-16	11:30:00	39098.5	27.7
2007-01-16	11:40:00	39098.5	27.71
2007-01-16	11:50:00	39098.5	27.72
2007-01-16	12:10:00	39098.5	27.73
2007-01-16	12:20:00	39098.5	27.74
2007-01-16	12:30:00	39098.5	27.75
2007-01-16	12:40:00	39098.5	27.76
2007-01-16	12:50:00	39098.5	27.77
2007-01-16	13:10:00	39098.5	27.78
2007-01-16	13:20:00	39098.6	27.79
2007-01-16	13:30:00	39098.6	27.8
2007-01-16	13:40:00	39098.6	27.81
2007-01-16	13:50:00	39098.6	27.82
2007-01-16	14:10:00	39098.6	27.83
2007-01-16	14:20:00	39098.6	27.84
2007-01-16	14:30:00	39098.6	27.85
2007-01-16	14:40:00	39098.6	27.86
2007-01-16	14:50:00	39098.6	27.87
2007-01-16	15:10:00	39098.6	27.88
2007-01-16	15:20:00	39098.6	27.9
2007-01-16	15:30:00	39098.6	27.91
2007-01-16	15:40:00	39098.7	27.92
2007-01-16	15:50:00	39098.7	27.93
2007-01-16	16:10:00	39098.7	27.94
2007-01-16	16:20:00	39098.7	27.95
2007-01-16	16:30:00	39098.7	27.96
2007-01-16	16:40:00	39098.7	27.97
2007-01-16	16:50:00	39098.7	28
2007-01-16	17:10:00	39098.7	28.01
2007-01-16	17:20:00	39098.7	28.02
2007-01-16	17:30:00	39098.7	28.03
2007-01-16	17:40:00	39098.7	28.04
2007-01-16	17:50:00	39098.7	28.05
2007-01-16	18:10:00	39098.8	28.06
2007-01-16	18:20:00	39098.8	28.07
2007-01-16	18:30:00	39098.8	28.09
2007-01-16	18:40:00	39098.8	28.1
2007-01-16	18:50:00	39098.8	28.12
2007-01-16	19:10:00	39098.8	28.13
2007-01-16	19:20:00	39098.8	28.14
2007-01-16	19:30:00	39098.8	28.16
2007-01-16	19:40:00	39098.8	28.17
2007-01-16	19:50:00	39098.8	28.18
2007-01-16	20:10:00	39098.8	28.19
2007-01-16	20:20:00	39098.8	28.21
2007-01-16	20:30:00	39098.9	28.22
2007-01-16	20:40:00	39098.9	28.23
2007-01-16	20:50:00	39098.9	28.24
2007-01-16	21:10:00	39098.9	28.25
2007-01-16	21:20:00	39098.9	28.26
2007-01-16	21:30:00	39098.9	28.27
2007-01-16	21:40:00	39098.9	28.28
2007-01-16	21:50:00	39098.9	28.29
2007-01-16	22:10:00	39098.9	28.3
2007-01-16	22:20:00	39098.9	28.31
2007-01-16	22:30:00	39098.9	28.33
2007-01-16	22:40:00	39098.9	28.34
2007-01-16	22:50:00	39099	28.35
2007-01-16	23:10:00	39099	28.36
2007-01-16	23:20:00	39099	28.37
2007-01-16	23:30:00	39099	28.38
2007-01-16	23:40:00	39099	28.39
2007-01-16	23:50:00	39099	28.43
2007-01-17	00:10:00	39099	28.44
2007-01-17	00:20:00	39099	28.45
2007-01-17	00:30:00	39099	28.46
2007-01-17	00:40:00	39099	28.47
2007-01-17	00:50:00	39099	28.48
2007-01-17	01:10:00	39099	28.49
2007-01-17	01:20:00	39099.1	28.5
2007-01-17	01:30:00	39099.1	28.51
2007-01-17	01:40:00	39099.1	28.52
2007-01-17	01:50:00	39099.1	28.54
2007-01-17	02:10:00	39099.1	28.55
2007-01-17	02:20:00	39099.1	28.56
2007-01-17	02:30:00	39099.1	28.57
2007-01-17	02:40:00	39099.1	28.58
2007-01-17	02:50:00	39099.1	28.59
2007-01-17	03:10:00	39099.1	28.6
2007-01-17	03:20:00	39099.1	28.61
2007-01-17	03:30:00	39099.1	28.62
2007-01-17	03:40:00	39099.2	28.63
2007-01-17	03:50:00	39099.2	28.68
2007-01-17	04:10:00	39099.2	28.69
2007-01-17	04:20:00	39099.2	28.7
2007-01-17	04:30:00	39099.2	28.71
2007-01-17	04:40:00	39099.2	28.72
2007-01-17	04:50:00	39099.2	28.73
2007-01-17	05:10:00	39099.2	28.74
2007-01-17	05:20:00	39099.2	28.75
2007-01-17	05:30:00	39099.2	28.76
2007-01-17	05:40:00	39099.2	28.77
2007-01-17	05:50:00	39099.2	28.78
2007-01-17	06:10:00	39099.3	28.79
2007-01-17	06:20:00	39099.3	28.8
2007-01-17	06:30:00	39099.3	28.81
2007-01-17	06:40:00	39099.3	28.82
2007-01-17	06:50:00	39099.3	28.83
2007-01-17	07:10:00	39099.3	28.84
2007-01-17	07:20:00	39099.3	28.85
2007-01-17	07:30:00	39099.3	28.86
2007-01-17	07:40:00	39099.3	28.87
2007-01-17	07:50:00	39099.3	28.88
2007-01-17	08:10:00	39099.3	28.89
2007-01-17	08:20:00	39099.3	28.9
2007-01-17	08:30:00	39099.4	28.9
2007-01-17	08:40:00	39099.4	28.91
2007-01-17	08:50:00	39099.4	28.92
2007-01-17	09:10:00	39099.4	28.93
2007-01-17	09:20:00	39099.4	28.94
2007-01-17	09:30:00	39099.4	28.95
2007-01-17	09:40:00	39099.4	28.96
2007-01-17	09:50:00	39099.4	28.97
2007-01-17	10:10:00	39099.4	28.98
2007-01-17	10:20:00	39099.4	28.99
2007-01-17	10:30:00	39099.4	29
2007-01-17	10:40:00	39099.4	29.01
2007-01-17	10:50:00	39099.5	29.02
2007-01-17	11:10:00	39099.5	29.03
2007-01-17	11:20:00	39099.5	29.03
2007-01-17	11:30:00	39099.5	29.04
2007-01-17	11:40:00	39099.5	29.05
2007-01-17	11:50:00	39099.5	29.06
2007-01-17	12:10:00	39099.5	29.07
2007-01-17	12:20:00	39099.5	29.08
2007-01-17	12:30:00	39099.5	29.09
2007-01-17	12:40:00	39099.5	29.1
2007-01-17	12:50:00	39099.5	29.11
2007-01-17	13:10:00	39099.5	29.12
2007-01-17	13:20:00	39099.6	29.13
2007-01-17	13:30:00	39099.6	29.13
2007-01-17	13:40:00	39099.6	29.14
2007-01-17	13:50:00	39099.6	29.15
2007-01-17	14:10:00	39099.6	29.16
2007-01-17	14:20:00	39099.6	29.17
2007-01-17	14:30:00	39099.6	29.18
2007-01-17	14:40:00	39099.6	29.18
2007-01-17	14:50:00	39099.6	29.19
2007-01-17	15:10:00	39099.6	29.2
2007-01-17	15:20:00	39099.6	29.22
2007-01-17	15:30:00	39099.6	29.23
2007-01-17	15:40:00	39099.7	29.23
2007-01-17	15:50:00	39099.7	29.24
2007-01-17	16:10:00	39099.7	29.25
2007-01-17	16:20:00	39099.7	29.29
2007-01-17	16:30:00	39099.7	29.3
2007-01-17	16:40:00	39099.7	29.3
2007-01-17	16:50:00	39099.7	29.33
2007-01-17	17:10:00	39099.7	29.34
2007-01-17	17:20:00	39099.7	29.35
2007-01-17	17:30:00	39099.7	29.37
2007-01-17	17:40:00	39099.7	29.38
2007-01-17	17:50:00	39099.7	29.39
2007-01-17	18:10:00	39099.8	29.4
2007-01-17	18:20:00	39099.8	29.41
2007-01-17	18:30:00	39099.8	29.42
2007-01-17	18:40:00	39099.8	29.48
2007-01-17	18:50:00	39099.8	29.5
2007-01-17	19:10:00	39099.8	29.52
2007-01-17	19:20:00	39099.8	29.53
2007-01-17	19:30:00	39099.8	29.54
2007-01-17	19:40:00	39099.8	29.55
2007-01-17	19:50:00	39099.8	29.56
2007-01-17	20:10:00	39099.8	29.57
2007-01-17	20:20:00	39099.8	29.58
2007-01-17	20:30:00	39099.9	29.59
2007-01-17	20:40:00	39099.9	29.6
2007-01-17	20:50:00	39099.9	29.62
2007-01-17	21:10:00	39099.9	29.63
2007-01-17	21:20:00	39099.9	29.64
2007-01-17	21:30:00	39099.9	29.65
2007-01-17	21:40:00	39099.9	29.66
2007-01-17	21:50:00	39099.9	29.67
2007-01-17	22:10:00	39099.9	29.7
2007-01-17	22:20:00	39099.9	29.72
2007-01-17	22:30:00	39099.9	29.76
2007-01-17	22:40:00	39099.9	29.77
2007-01-17	22:50:00	39100	29.78
2007-01-17	23:10:00	39100	29.79
2007-01-17	23:20:00	39100	29.8
2007-01-17	23:30:00	39100	29.81
2007-01-17	23:40:00	39100	29.82
2007-01-17	23:50:00	39100	29.83
2007-01-18	00:10:00	39100	29.84
2007-01-18	00:20:00	39100	29.85
2007-01-18	00:30:00	39100	29.86
2007-01-18	00:40:00	39100	29.87
2007-01-18	00:50:00	39100	29.88
2007-01-18	01:10:00	39100	29.89
2007-01-18	01:20:00	39100.1	29.9
2007-01-18	01:30:00	39100.1	29.91
2007-01-18	01:40:00	39100.1	29.92
[truncated: 31,453 more rows]

## Sheet: RSAM 10 min
39083	00:10:00	2007-01-01 00:10:00	39083	733043	NaN
2007-01-01	00:20:00	2007-01-01 00:20:00	39083	733043	NaN
2007-01-01	00:30:00	2007-01-01 00:30:00	39083	733043	NaN
2007-01-01	00:40:00	2007-01-01 00:40:00	39083	733043	NaN
2007-01-01	00:50:00	2007-01-01 00:50:00	39083	733043	NaN
2007-01-01	01:00:00	2007-01-01 01:00:00	39083	733043	NaN
2007-01-01	01:10:00	2007-01-01 01:10:00	39083	733043	0.0190324
2007-01-01	01:20:00	2007-01-01 01:20:00	39083.1	733043	0.0135219
2007-01-01	01:30:00	2007-01-01 01:30:00	39083.1	733043	0.0173379
2007-01-01	01:40:00	2007-01-01 01:40:00	39083.1	733043	0.0117613
2007-01-01	01:50:00	2007-01-01 01:50:00	39083.1	733043	0.0106594
2007-01-01	02:10:00	2007-01-01 02:10:00	39083.1	733043	0.0144914
2007-01-01	02:20:00	2007-01-01 02:20:00	39083.1	733043	0.0168471
2007-01-01	02:30:00	2007-01-01 02:30:00	39083.1	733043	0.0160092
2007-01-01	02:40:00	2007-01-01 02:40:00	39083.1	733043	0.0136814
2007-01-01	02:50:00	2007-01-01 02:50:00	39083.1	733043	0.0102182
2007-01-01	03:10:00	2007-01-01 03:10:00	39083.1	733043	0.0147934
2007-01-01	03:20:00	2007-01-01 03:20:00	39083.1	733043	0.0123909
2007-01-01	03:30:00	2007-01-01 03:30:00	39083.1	733043	0.0135602
2007-01-01	03:40:00	2007-01-01 03:40:00	39083.2	733043	0.0132503
2007-01-01	03:50:00	2007-01-01 03:50:00	39083.2	733043	0.0131876
2007-01-01	04:10:00	2007-01-01 04:10:00	39083.2	733043	0.0107103
2007-01-01	04:20:00	2007-01-01 04:20:00	39083.2	733043	0.0187156
2007-01-01	04:30:00	2007-01-01 04:30:00	39083.2	733043	0.0198738
2007-01-01	04:40:00	2007-01-01 04:40:00	39083.2	733043	0.0162186
2007-01-01	04:50:00	2007-01-01 04:50:00	39083.2	733043	0.0137626
2007-01-01	05:10:00	2007-01-01 05:10:00	39083.2	733043	0.013569
2007-01-01	05:20:00	2007-01-01 05:20:00	39083.2	733043	0.0123628
2007-01-01	05:30:00	2007-01-01 05:30:00	39083.2	733043	0.016896
2007-01-01	05:40:00	2007-01-01 05:40:00	39083.2	733043	0.0101718
2007-01-01	05:50:00	2007-01-01 05:50:00	39083.2	733043	0.011651
2007-01-01	06:10:00	2007-01-01 06:10:00	39083.3	733043	0.0115152
2007-01-01	06:20:00	2007-01-01 06:20:00	39083.3	733043	0.0111026
2007-01-01	06:30:00	2007-01-01 06:30:00	39083.3	733043	0.00932839
2007-01-01	06:40:00	2007-01-01 06:40:00	39083.3	733043	0.0111382
2007-01-01	06:50:00	2007-01-01 06:50:00	39083.3	733043	0.0113821
2007-01-01	07:10:00	2007-01-01 07:10:00	39083.3	733043	0.0137817
2007-01-01	07:20:00	2007-01-01 07:20:00	39083.3	733043	0.0120568
2007-01-01	07:30:00	2007-01-01 07:30:00	39083.3	733043	0.00727655
2007-01-01	07:40:00	2007-01-01 07:40:00	39083.3	733043	0.0188693
2007-01-01	07:50:00	2007-01-01 07:50:00	39083.3	733043	0.0177451
2007-01-01	08:10:00	2007-01-01 08:10:00	39083.3	733043	0.0182811
2007-01-01	08:20:00	2007-01-01 08:20:00	39083.3	733043	0.0148847
2007-01-01	08:30:00	2007-01-01 08:30:00	39083.4	733043	0.0197229
2007-01-01	08:40:00	2007-01-01 08:40:00	39083.4	733043	0.0139523
2007-01-01	08:50:00	2007-01-01 08:50:00	39083.4	733043	0.0170326
2007-01-01	09:10:00	2007-01-01 09:10:00	39083.4	733043	0.0114771
2007-01-01	09:20:00	2007-01-01 09:20:00	39083.4	733043	0.0125821
2007-01-01	09:30:00	2007-01-01 09:30:00	39083.4	733043	0.016257
2007-01-01	09:40:00	2007-01-01 09:40:00	39083.4	733043	0.013129
2007-01-01	09:50:00	2007-01-01 09:50:00	39083.4	733043	0.0137955
2007-01-01	10:10:00	2007-01-01 10:10:00	39083.4	733043	0.0130625
2007-01-01	10:20:00	2007-01-01 10:20:00	39083.4	733043	0.0153795
2007-01-01	10:30:00	2007-01-01 10:30:00	39083.4	733043	0.0143317
2007-01-01	10:40:00	2007-01-01 10:40:00	39083.4	733043	0.0138615
2007-01-01	10:50:00	2007-01-01 10:50:00	39083.5	733043	0.0121203
2007-01-01	11:10:00	2007-01-01 11:10:00	39083.5	733043	0.0123372
2007-01-01	11:20:00	2007-01-01 11:20:00	39083.5	733043	0.0122069
2007-01-01	11:30:00	2007-01-01 11:30:00	39083.5	733043	0.0134685
2007-01-01	11:40:00	2007-01-01 11:40:00	39083.5	733043	0.0139884
2007-01-01	11:50:00	2007-01-01 11:50:00	39083.5	733043	0.0157977
2007-01-01	12:10:00	2007-01-01 12:10:00	39083.5	733044	0.0209082
2007-01-01	12:20:00	2007-01-01 12:20:00	39083.5	733044	0.0196827
2007-01-01	12:30:00	2007-01-01 12:30:00	39083.5	733044	0.0275993
2007-01-01	12:40:00	2007-01-01 12:40:00	39083.5	733044	0.0155142
2007-01-01	12:50:00	2007-01-01 12:50:00	39083.5	733044	0.0164268
2007-01-01	13:10:00	2007-01-01 13:10:00	39083.5	733044	0.010866
2007-01-01	13:20:00	2007-01-01 13:20:00	39083.6	733044	0.0117141
2007-01-01	13:30:00	2007-01-01 13:30:00	39083.6	733044	0.0139049
2007-01-01	13:40:00	2007-01-01 13:40:00	39083.6	733044	0.0135413
2007-01-01	13:50:00	2007-01-01 13:50:00	39083.6	733044	0.0126391
2007-01-01	14:10:00	2007-01-01 14:10:00	39083.6	733044	0.0145791
2007-01-01	14:20:00	2007-01-01 14:20:00	39083.6	733044	0.0141877
2007-01-01	14:30:00	2007-01-01 14:30:00	39083.6	733044	0.0143081
2007-01-01	14:40:00	2007-01-01 14:40:00	39083.6	733044	0.016069
2007-01-01	14:50:00	2007-01-01 14:50:00	39083.6	733044	0.0142977
2007-01-01	15:10:00	2007-01-01 15:10:00	39083.6	733044	0.0169587
2007-01-01	15:20:00	2007-01-01 15:20:00	39083.6	733044	0.0121891
2007-01-01	15:30:00	2007-01-01 15:30:00	39083.6	733044	0.013687
2007-01-01	15:40:00	2007-01-01 15:40:00	39083.7	733044	0.0147389
2007-01-01	15:50:00	2007-01-01 15:50:00	39083.7	733044	0.0128905
2007-01-01	16:10:00	2007-01-01 16:10:00	39083.7	733044	0.0164482
2007-01-01	16:20:00	2007-01-01 16:20:00	39083.7	733044	0.014336
2007-01-01	16:30:00	2007-01-01 16:30:00	39083.7	733044	0.0135924
2007-01-01	16:40:00	2007-01-01 16:40:00	39083.7	733044	0.0137938
2007-01-01	16:50:00	2007-01-01 16:50:00	39083.7	733044	0.0166731
2007-01-01	17:10:00	2007-01-01 17:10:00	39083.7	733044	0.0131751
2007-01-01	17:20:00	2007-01-01 17:20:00	39083.7	733044	0.0140785
2007-01-01	17:30:00	2007-01-01 17:30:00	39083.7	733044	0.0181328
2007-01-01	17:40:00	2007-01-01 17:40:00	39083.7	733044	0.0180675
2007-01-01	17:50:00	2007-01-01 17:50:00	39083.7	733044	0.0172916
2007-01-01	18:10:00	2007-01-01 18:10:00	39083.8	733044	0.0210995
2007-01-01	18:20:00	2007-01-01 18:20:00	39083.8	733044	0.0194612
2007-01-01	18:30:00	2007-01-01 18:30:00	39083.8	733044	0.0193656
2007-01-01	18:40:00	2007-01-01 18:40:00	39083.8	733044	0.0184803
2007-01-01	18:50:00	2007-01-01 18:50:00	39083.8	733044	0.0142558
2007-01-01	19:10:00	2007-01-01 19:10:00	39083.8	733044	0.0105759
2007-01-01	19:20:00	2007-01-01 19:20:00	39083.8	733044	0.0480108
2007-01-01	19:30:00	2007-01-01 19:30:00	39083.8	733044	0.0305981
2007-01-01	19:40:00	2007-01-01 19:40:00	39083.8	733044	0.0228439
2007-01-01	19:50:00	2007-01-01 19:50:00	39083.8	733044	0.0199347
2007-01-01	20:10:00	2007-01-01 20:10:00	39083.8	733044	0.0194518
2007-01-01	20:20:00	2007-01-01 20:20:00	39083.8	733044	0.0265913
2007-01-01	20:30:00	2007-01-01 20:30:00	39083.9	733044	0.0238879
2007-01-01	20:40:00	2007-01-01 20:40:00	39083.9	733044	0.0366721
2007-01-01	20:50:00	2007-01-01 20:50:00	39083.9	733044	0.0388267
2007-01-01	21:10:00	2007-01-01 21:10:00	39083.9	733044	0.145333
2007-01-01	21:20:00	2007-01-01 21:20:00	39083.9	733044	0.172598
2007-01-01	21:30:00	2007-01-01 21:30:00	39083.9	733044	0.183607
2007-01-01	21:40:00	2007-01-01 21:40:00	39083.9	733044	0.207662
2007-01-01	21:50:00	2007-01-01 21:50:00	39083.9	733044	0.269611
2007-01-01	22:10:00	2007-01-01 22:10:00	39083.9	733044	0.298942
2007-01-01	22:20:00	2007-01-01 22:20:00	39083.9	733044	0.315397
2007-01-01	22:30:00	2007-01-01 22:30:00	39083.9	733044	0.353762
2007-01-01	22:40:00	2007-01-01 22:40:00	39083.9	733044	0.373783
2007-01-01	22:50:00	2007-01-01 22:50:00	39084	733044	0.350741
2007-01-01	23:10:00	2007-01-01 23:10:00	39084	733044	0.345758
2007-01-01	23:20:00	2007-01-01 23:20:00	39084	733044	0.372312
2007-01-01	23:30:00	2007-01-01 23:30:00	39084	733044	0.378957
2007-01-01	23:40:00	2007-01-01 23:40:00	39084	733044	0.380975
2007-01-01	23:50:00	2007-01-01 23:50:00	39084	733044	0.394598
2007-01-02	00:10:00	2007-01-02 00:10:00	39084	733044	0.527103
2007-01-02	00:20:00	2007-01-02 00:20:00	39084	733044	0.0141916
2007-01-02	00:30:00	2007-01-02 00:30:00	39084	733044	0.0141916
2007-01-02	00:40:00	2007-01-02 00:40:00	39084	733044	0.0141916
2007-01-02	00:50:00	2007-01-02 00:50:00	39084	733044	0.0141916
2007-01-02	01:10:00	2007-01-02 01:10:00	39084	733044	0.0115999
2007-01-02	01:20:00	2007-01-02 01:20:00	39084.1	733044	0.0141916
2007-01-02	01:30:00	2007-01-02 01:30:00	39084.1	733044	0.0115059
2007-01-02	01:40:00	2007-01-02 01:40:00	39084.1	733044	0.0120385
2007-01-02	01:50:00	2007-01-02 01:50:00	39084.1	733044	0.010432
2007-01-02	02:10:00	2007-01-02 02:10:00	39084.1	733044	0.0117307
2007-01-02	02:20:00	2007-01-02 02:20:00	39084.1	733044	0.0110679
2007-01-02	02:30:00	2007-01-02 02:30:00	39084.1	733044	0.0215795
2007-01-02	02:40:00	2007-01-02 02:40:00	39084.1	733044	0.0111051
2007-01-02	02:50:00	2007-01-02 02:50:00	39084.1	733044	0.0116143
2007-01-02	03:10:00	2007-01-02 03:10:00	39084.1	733044	0.0109905
2007-01-02	03:20:00	2007-01-02 03:20:00	39084.1	733044	0.0140979
2007-01-02	03:30:00	2007-01-02 03:30:00	39084.1	733044	0.0111656
2007-01-02	03:40:00	2007-01-02 03:40:00	39084.2	733044	0.0117663
2007-01-02	03:50:00	2007-01-02 03:50:00	39084.2	733044	0.0108644
2007-01-02	04:10:00	2007-01-02 04:10:00	39084.2	733044	0.010749
2007-01-02	04:20:00	2007-01-02 04:20:00	39084.2	733044	0.0117885
2007-01-02	04:30:00	2007-01-02 04:30:00	39084.2	733044	0.0118165
2007-01-02	04:40:00	2007-01-02 04:40:00	39084.2	733044	0.0118153
2007-01-02	04:50:00	2007-01-02 04:50:00	39084.2	733044	0.0107962
2007-01-02	05:10:00	2007-01-02 05:10:00	39084.2	733044	0.0113647
2007-01-02	05:20:00	2007-01-02 05:20:00	39084.2	733044	0.0127797
2007-01-02	05:30:00	2007-01-02 05:30:00	39084.2	733044	0.0110797
2007-01-02	05:40:00	2007-01-02 05:40:00	39084.2	733044	0.0122083
2007-01-02	05:50:00	2007-01-02 05:50:00	39084.2	733044	0.01264
2007-01-02	06:10:00	2007-01-02 06:10:00	39084.3	733044	0.0108069
2007-01-02	06:20:00	2007-01-02 06:20:00	39084.3	733044	0.0105933
2007-01-02	06:30:00	2007-01-02 06:30:00	39084.3	733044	0.0113886
2007-01-02	06:40:00	2007-01-02 06:40:00	39084.3	733044	0.0102482
2007-01-02	06:50:00	2007-01-02 06:50:00	39084.3	733044	0.0111155
2007-01-02	07:10:00	2007-01-02 07:10:00	39084.3	733044	0.0100463
2007-01-02	07:20:00	2007-01-02 07:20:00	39084.3	733044	0.0106829
2007-01-02	07:30:00	2007-01-02 07:30:00	39084.3	733044	0.00906724
2007-01-02	07:40:00	2007-01-02 07:40:00	39084.3	733044	0.008788
2007-01-02	07:50:00	2007-01-02 07:50:00	39084.3	733044	0.00930344
2007-01-02	08:10:00	2007-01-02 08:10:00	39084.3	733044	0.00995319
2007-01-02	08:20:00	2007-01-02 08:20:00	39084.3	733044	0.0115455
2007-01-02	08:30:00	2007-01-02 08:30:00	39084.4	733044	0.0112565
2007-01-02	08:40:00	2007-01-02 08:40:00	39084.4	733044	0.00981681
2007-01-02	08:50:00	2007-01-02 08:50:00	39084.4	733044	0.0109447
2007-01-02	09:10:00	2007-01-02 09:10:00	39084.4	733044	0.0107648
2007-01-02	09:20:00	2007-01-02 09:20:00	39084.4	733044	0.00977568
2007-01-02	09:30:00	2007-01-02 09:30:00	39084.4	733044	0.00907561
2007-01-02	09:40:00	2007-01-02 09:40:00	39084.4	733044	0.00922364
2007-01-02	09:50:00	2007-01-02 09:50:00	39084.4	733044	0.00908734
2007-01-02	10:10:00	2007-01-02 10:10:00	39084.4	733044	0.0125921
2007-01-02	10:20:00	2007-01-02 10:20:00	39084.4	733044	0.0120919
2007-01-02	10:30:00	2007-01-02 10:30:00	39084.4	733044	0.0113798
2007-01-02	10:40:00	2007-01-02 10:40:00	39084.4	733044	0.0121368
2007-01-02	10:50:00	2007-01-02 10:50:00	39084.5	733044	0.0103234
2007-01-02	11:10:00	2007-01-02 11:10:00	39084.5	733044	0.0104996
2007-01-02	11:20:00	2007-01-02 11:20:00	39084.5	733044	0.0118478
2007-01-02	11:30:00	2007-01-02 11:30:00	39084.5	733044	0.0115421
2007-01-02	11:40:00	2007-01-02 11:40:00	39084.5	733044	0.0111145
2007-01-02	11:50:00	2007-01-02 11:50:00	39084.5	733044	0.013606
2007-01-02	12:10:00	2007-01-02 12:10:00	39084.5	733045	0.0125716
2007-01-02	12:20:00	2007-01-02 12:20:00	39084.5	733045	0.0115215
2007-01-02	12:30:00	2007-01-02 12:30:00	39084.5	733045	0.0116745
2007-01-02	12:40:00	2007-01-02 12:40:00	39084.5	733045	0.0112611
2007-01-02	12:50:00	2007-01-02 12:50:00	39084.5	733045	0.0108843
2007-01-02	13:10:00	2007-01-02 13:10:00	39084.5	733045	0.0117442
2007-01-02	13:20:00	2007-01-02 13:20:00	39084.6	733045	0.0127493
2007-01-02	13:30:00	2007-01-02 13:30:00	39084.6	733045	0.0103055
2007-01-02	13:40:00	2007-01-02 13:40:00	39084.6	733045	0.0110803
2007-01-02	13:50:00	2007-01-02 13:50:00	39084.6	733045	0.0111103
2007-01-02	14:10:00	2007-01-02 14:10:00	39084.6	733045	0.0116489
2007-01-02	14:20:00	2007-01-02 14:20:00	39084.6	733045	0.0102844
2007-01-02	14:30:00	2007-01-02 14:30:00	39084.6	733045	0.010803
2007-01-02	14:40:00	2007-01-02 14:40:00	39084.6	733045	0.0187251
2007-01-02	14:50:00	2007-01-02 14:50:00	39084.6	733045	0.0108512
2007-01-02	15:10:00	2007-01-02 15:10:00	39084.6	733045	0.0106133
2007-01-02	15:20:00	2007-01-02 15:20:00	39084.6	733045	0.0104248
2007-01-02	15:30:00	2007-01-02 15:30:00	39084.6	733045	0.0107901
2007-01-02	15:40:00	2007-01-02 15:40:00	39084.7	733045	0.0121582
2007-01-02	15:50:00	2007-01-02 15:50:00	39084.7	733045	0.0110731
2007-01-02	16:10:00	2007-01-02 16:10:00	39084.7	733045	0.0112683
2007-01-02	16:20:00	2007-01-02 16:20:00	39084.7	733045	0.0117025
2007-01-02	16:30:00	2007-01-02 16:30:00	39084.7	733045	0.0118249
2007-01-02	16:40:00	2007-01-02 16:40:00	39084.7	733045	0.0111232
2007-01-02	16:50:00	2007-01-02 16:50:00	39084.7	733045	0.0163336
2007-01-02	17:10:00	2007-01-02 17:10:00	39084.7	733045	0.0098258
2007-01-02	17:20:00	2007-01-02 17:20:00	39084.7	733045	0.0106878
2007-01-02	17:30:00	2007-01-02 17:30:00	39084.7	733045	0.0104868
2007-01-02	17:40:00	2007-01-02 17:40:00	39084.7	733045	0.0102276
2007-01-02	17:50:00	2007-01-02 17:50:00	39084.7	733045	0.00955994
2007-01-02	18:10:00	2007-01-02 18:10:00	39084.8	733045	0.0104633
2007-01-02	18:20:00	2007-01-02 18:20:00	39084.8	733045	0.0100827
2007-01-02	18:30:00	2007-01-02 18:30:00	39084.8	733045	0.00965333
2007-01-02	18:40:00	2007-01-02 18:40:00	39084.8	733045	0.0100706
2007-01-02	18:50:00	2007-01-02 18:50:00	39084.8	733045	0.0102495
2007-01-02	19:10:00	2007-01-02 19:10:00	39084.8	733045	0.013095
2007-01-02	19:20:00	2007-01-02 19:20:00	39084.8	733045	0.0106906
2007-01-02	19:30:00	2007-01-02 19:30:00	39084.8	733045	0.0117523
2007-01-02	19:40:00	2007-01-02 19:40:00	39084.8	733045	0.00979468
2007-01-02	19:50:00	2007-01-02 19:50:00	39084.8	733045	0.00921798
2007-01-02	20:10:00	2007-01-02 20:10:00	39084.8	733045	0.0100252
2007-01-02	20:20:00	2007-01-02 20:20:00	39084.8	733045	0.0118783
2007-01-02	20:30:00	2007-01-02 20:30:00	39084.9	733045	0.0107791
2007-01-02	20:40:00	2007-01-02 20:40:00	39084.9	733045	0.0115975
2007-01-02	20:50:00	2007-01-02 20:50:00	39084.9	733045	0.0118168
2007-01-02	21:10:00	2007-01-02 21:10:00	39084.9	733045	0.00939513
2007-01-02	21:20:00	2007-01-02 21:20:00	39084.9	733045	0.0109499
2007-01-02	21:30:00	2007-01-02 21:30:00	39084.9	733045	0.00980298
2007-01-02	21:40:00	2007-01-02 21:40:00	39084.9	733045	0.0104404
2007-01-02	21:50:00	2007-01-02 21:50:00	39084.9	733045	0.0107444
2007-01-02	22:00:00	2007-01-02 22:00:00	39084.9	733045	NaN
2007-01-02	23:10:00	2007-01-02 23:10:00	39085	733045	0.0122433
2007-01-02	23:20:00	2007-01-02 23:20:00	39085	733045	0.0124764
2007-01-02	23:30:00	2007-01-02 23:30:00	39085	733045	0.012695
2007-01-02	23:40:00	2007-01-02 23:40:00	39085	733045	0.0118977
2007-01-02	23:50:00	2007-01-02 23:50:00	39085	733045	0.0125093
2007-01-03	00:10:00	2007-01-03 00:10:00	39085	733045	0.0135945
2007-01-03	00:20:00	2007-01-03 00:20:00	39085	733045	0.013045
2007-01-03	00:30:00	2007-01-03 00:30:00	39085	733045	0.0121765
2007-01-03	00:40:00	2007-01-03 00:40:00	39085	733045	0.0120681
2007-01-03	00:50:00	2007-01-03 00:50:00	39085	733045	0.0115971
2007-01-03	01:10:00	2007-01-03 01:10:00	39085	733045	0.0120409
2007-01-03	01:20:00	2007-01-03 01:20:00	39085.1	733045	0.0117051
2007-01-03	01:30:00	2007-01-03 01:30:00	39085.1	733045	0.0131114
2007-01-03	01:40:00	2007-01-03 01:40:00	39085.1	733045	0.011054
2007-01-03	01:50:00	2007-01-03 01:50:00	39085.1	733045	0.0107782
2007-01-03	02:10:00	2007-01-03 02:10:00	39085.1	733045	0.0113357
2007-01-03	02:20:00	2007-01-03 02:20:00	39085.1	733045	0.0117258
2007-01-03	02:30:00	2007-01-03 02:30:00	39085.1	733045	0.0107092
2007-01-03	02:40:00	2007-01-03 02:40:00	39085.1	733045	0.0108251
2007-01-03	02:50:00	2007-01-03 02:50:00	39085.1	733045	0.0126223
2007-01-03	03:10:00	2007-01-03 03:10:00	39085.1	733045	0.0150141
2007-01-03	03:20:00	2007-01-03 03:20:00	39085.1	733045	0.0125708
2007-01-03	03:30:00	2007-01-03 03:30:00	39085.1	733045	0.0145495
2007-01-03	03:40:00	2007-01-03 03:40:00	39085.2	733045	0.0104361
2007-01-03	03:50:00	2007-01-03 03:50:00	39085.2	733045	0.0110046
2007-01-03	04:10:00	2007-01-03 04:10:00	39085.2	733045	0.0124013
2007-01-03	04:20:00	2007-01-03 04:20:00	39085.2	733045	0.0102774
2007-01-03	04:30:00	2007-01-03 04:30:00	39085.2	733045	0.0127672
2007-01-03	04:40:00	2007-01-03 04:40:00	39085.2	733045	0.0112172
2007-01-03	04:50:00	2007-01-03 04:50:00	39085.2	733045	0.0125097
2007-01-03	05:10:00	2007-01-03 05:10:00	39085.2	733045	0.014282
2007-01-03	05:20:00	2007-01-03 05:20:00	39085.2	733045	0.0115328
2007-01-03	05:30:00	2007-01-03 05:30:00	39085.2	733045	0.0124359
2007-01-03	05:40:00	2007-01-03 05:40:00	39085.2	733045	0.0122706
2007-01-03	05:50:00	2007-01-03 05:50:00	39085.2	733045	0.0109068
2007-01-03	06:00:00	2007-01-03 06:00:00	39085.2	733045	NaN
2007-01-03	07:00:00	2007-01-03 07:00:00	39085.3	733045	NaN
2007-01-03	08:00:00	2007-01-03 08:00:00	39085.3	733045	NaN
2007-01-03	09:00:00	2007-01-03 09:00:00	39085.4	733045	NaN
2007-01-03	10:00:00	2007-01-03 10:00:00	39085.4	733045	NaN
2007-01-03	11:00:00	2007-01-03 11:00:00	39085.5	733045	NaN
2007-01-03	12:00:00	2007-01-03 12:00:00	39085.5	733046	NaN
2007-01-03	13:00:00	2007-01-03 13:00:00	39085.5	733046	NaN
2007-01-03	14:00:00	2007-01-03 14:00:00	39085.6	733046	NaN
2007-01-03	15:00:00	2007-01-03 15:00:00	39085.6	733046	NaN
2007-01-03	16:10:00	2007-01-03 16:10:00	39085.7	733046	5.67543e-05
2007-01-03	16:20:00	2007-01-03 16:20:00	39085.7	733046	0.00968425
2007-01-03	16:30:00	2007-01-03 16:30:00	39085.7	733046	0.0115638
2007-01-03	16:40:00	2007-01-03 16:40:00	39085.7	733046	0.0103803
2007-01-03	16:50:00	2007-01-03 16:50:00	39085.7	733046	0.0134502
2007-01-03	17:10:00	2007-01-03 17:10:00	39085.7	733046	0.0110389
2007-01-03	17:20:00	2007-01-03 17:20:00	39085.7	733046	0.012392
2007-01-03	17:30:00	2007-01-03 17:30:00	39085.7	733046	0.0133333
2007-01-03	17:40:00	2007-01-03 17:40:00	39085.7	733046	0.0125143
2007-01-03	17:50:00	2007-01-03 17:50:00	39085.7	733046	0.0107049
2007-01-03	18:10:00	2007-01-03 18:10:00	39085.8	733046	0.0117884
2007-01-03	18:20:00	2007-01-03 18:20:00	39085.8	733046	0.011372
2007-01-03	18:30:00	2007-01-03 18:30:00	39085.8	733046	0.0109384
2007-01-03	18:40:00	2007-01-03 18:40:00	39085.8	733046	0.010687
2007-01-03	18:50:00	2007-01-03 18:50:00	39085.8	733046	0.0101429
2007-01-03	19:10:00	2007-01-03 19:10:00	39085.8	733046	0.0104151
2007-01-03	19:20:00	2007-01-03 19:20:00	39085.8	733046	0.0126214
2007-01-03	19:30:00	2007-01-03 19:30:00	39085.8	733046	0.0135516
2007-01-03	19:40:00	2007-01-03 19:40:00	39085.8	733046	0.0145558
2007-01-03	19:50:00	2007-01-03 19:50:00	39085.8	733046	0.0134937
2007-01-03	20:10:00	2007-01-03 20:10:00	39085.8	733046	0.0120679
2007-01-03	20:20:00	2007-01-03 20:20:00	39085.8	733046	0.0111271
2007-01-03	20:30:00	2007-01-03 20:30:00	39085.9	733046	0.0114482
2007-01-03	20:40:00	2007-01-03 20:40:00	39085.9	733046	0.0121864
2007-01-03	20:50:00	2007-01-03 20:50:00	39085.9	733046	0.0123276
2007-01-03	21:10:00	2007-01-03 21:10:00	39085.9	733046	0.0134839
2007-01-03	21:20:00	2007-01-03 21:20:00	39085.9	733046	0.0145012
2007-01-03	21:30:00	2007-01-03 21:30:00	39085.9	733046	0.0306866
2007-01-03	21:40:00	2007-01-03 21:40:00	39085.9	733046	0.0163223
2007-01-03	21:50:00	2007-01-03 21:50:00	39085.9	733046	0.0136666
2007-01-03	22:10:00	2007-01-03 22:10:00	39085.9	733046	0.0112011
2007-01-03	22:20:00	2007-01-03 22:20:00	39085.9	733046	0.0113607
2007-01-03	22:30:00	2007-01-03 22:30:00	39085.9	733046	0.0118008
2007-01-03	22:40:00	2007-01-03 22:40:00	39085.9	733046	0.0138645
2007-01-03	22:50:00	2007-01-03 22:50:00	39086	733046	0.0135813
2007-01-03	23:10:00	2007-01-03 23:10:00	39086	733046	0.0107599
2007-01-03	23:20:00	2007-01-03 23:20:00	39086	733046	0.0118086
2007-01-03	23:30:00	2007-01-03 23:30:00	39086	733046	0.0110788
2007-01-03	23:40:00	2007-01-03 23:40:00	39086	733046	0.011108
2007-01-03	23:50:00	2007-01-03 23:50:00	39086	733046	0.0111849
2007-01-04	00:10:00	2007-01-04 00:10:00	39086	733046	0.0120742
2007-01-04	00:20:00	2007-01-04 00:20:00	39086	733046	0.0111442
2007-01-04	00:30:00	2007-01-04 00:30:00	39086	733046	0.010872
2007-01-04	00:40:00	2007-01-04 00:40:00	39086	733046	0.01215
2007-01-04	00:50:00	2007-01-04 00:50:00	39086	733046	0.0117689
2007-01-04	01:10:00	2007-01-04 01:10:00	39086	733046	0.0115704
2007-01-04	01:20:00	2007-01-04 01:20:00	39086.1	733046	0.0108988
2007-01-04	01:30:00	2007-01-04 01:30:00	39086.1	733046	0.0155974
2007-01-04	01:40:00	2007-01-04 01:40:00	39086.1	733046	0.0112049
2007-01-04	01:50:00	2007-01-04 01:50:00	39086.1	733046	0.0112973
2007-01-04	02:10:00	2007-01-04 02:10:00	39086.1	733046	0.012297
2007-01-04	02:20:00	2007-01-04 02:20:00	39086.1	733046	0.0113524
2007-01-04	02:30:00	2007-01-04 02:30:00	39086.1	733046	0.0141651
2007-01-04	02:40:00	2007-01-04 02:40:00	39086.1	733046	0.0124034
2007-01-04	02:50:00	2007-01-04 02:50:00	39086.1	733046	0.0105291
2007-01-04	03:10:00	2007-01-04 03:10:00	39086.1	733046	0.0128613
2007-01-04	03:20:00	2007-01-04 03:20:00	39086.1	733046	0.0144113
2007-01-04	03:30:00	2007-01-04 03:30:00	39086.1	733046	0.011826
2007-01-04	03:40:00	2007-01-04 03:40:00	39086.2	733046	0.0125623
2007-01-04	03:50:00	2007-01-04 03:50:00	39086.2	733046	0.0123279
2007-01-04	04:10:00	2007-01-04 04:10:00	39086.2	733046	0.0115979
2007-01-04	04:20:00	2007-01-04 04:20:00	39086.2	733046	0.0131434
2007-01-04	04:30:00	2007-01-04 04:30:00	39086.2	733046	0.0113514
2007-01-04	04:40:00	2007-01-04 04:40:00	39086.2	733046	0.0112586
2007-01-04	04:50:00	2007-01-04 04:50:00	39086.2	733046	0.0112564
2007-01-04	05:10:00	2007-01-04 05:10:00	39086.2	733046	0.0118625
2007-01-04	05:20:00	2007-01-04 05:20:00	39086.2	733046	0.0112789
2007-01-04	05:30:00	2007-01-04 05:30:00	39086.2	733046	0.0115045
2007-01-04	05:40:00	2007-01-04 05:40:00	39086.2	733046	0.0118592
2007-01-04	05:50:00	2007-01-04 05:50:00	39086.2	733046	0.0130746
2007-01-04	06:10:00	2007-01-04 06:10:00	39086.3	733046	0.0118771
2007-01-04	06:20:00	2007-01-04 06:20:00	39086.3	733046	0.00995968
2007-01-04	06:30:00	2007-01-04 06:30:00	39086.3	733046	0.0128504
2007-01-04	06:40:00	2007-01-04 06:40:00	39086.3	733046	0.0102983
2007-01-04	06:50:00	2007-01-04 06:50:00	39086.3	733046	0.0132694
2007-01-04	07:10:00	2007-01-04 07:10:00	39086.3	733046	0.0207019
2007-01-04	07:20:00	2007-01-04 07:20:00	39086.3	733046	0.0107649
2007-01-04	07:30:00	2007-01-04 07:30:00	39086.3	733046	0.010418
2007-01-04	07:40:00	2007-01-04 07:40:00	39086.3	733046	0.0093351
2007-01-04	07:50:00	2007-01-04 07:50:00	39086.3	733046	0.0103435
2007-01-04	08:10:00	2007-01-04 08:10:00	39086.3	733046	0.0106982
2007-01-04	08:20:00	2007-01-04 08:20:00	39086.3	733046	0.0116314
2007-01-04	08:30:00	2007-01-04 08:30:00	39086.4	733046	0.0107428
2007-01-04	08:40:00	2007-01-04 08:40:00	39086.4	733046	0.0102587
2007-01-04	08:50:00	2007-01-04 08:50:00	39086.4	733046	0.0102874
2007-01-04	09:10:00	2007-01-04 09:10:00	39086.4	733046	0.00964512
2007-01-04	09:20:00	2007-01-04 09:20:00	39086.4	733046	0.00953559
2007-01-04	09:30:00	2007-01-04 09:30:00	39086.4	733046	0.010466
2007-01-04	09:40:00	2007-01-04 09:40:00	39086.4	733046	0.0166391
2007-01-04	09:50:00	2007-01-04 09:50:00	39086.4	733046	0.0092275
2007-01-04	10:10:00	2007-01-04 10:10:00	39086.4	733046	0.0104012
2007-01-04	10:20:00	2007-01-04 10:20:00	39086.4	733046	0.0102301
2007-01-04	10:30:00	2007-01-04 10:30:00	39086.4	733046	0.00979803
2007-01-04	10:40:00	2007-01-04 10:40:00	39086.4	733046	0.00876956
2007-01-04	10:50:00	2007-01-04 10:50:00	39086.5	733046	0.00982354
2007-01-04	11:10:00	2007-01-04 11:10:00	39086.5	733046	0.00924227
2007-01-04	11:20:00	2007-01-04 11:20:00	39086.5	733046	0.00989179
2007-01-04	11:30:00	2007-01-04 11:30:00	39086.5	733046	0.00927858
2007-01-04	11:40:00	2007-01-04 11:40:00	39086.5	733046	0.00894178
2007-01-04	11:50:00	2007-01-04 11:50:00	39086.5	733046	0.00902544
2007-01-04	12:10:00	2007-01-04 12:10:00	39086.5	733047	0.00917214
2007-01-04	12:20:00	2007-01-04 12:20:00	39086.5	733047	0.00896925
2007-01-04	12:30:00	2007-01-04 12:30:00	39086.5	733047	0.00915252
2007-01-04	12:40:00	2007-01-04 12:40:00	39086.5	733047	0.00981784
2007-01-04	12:50:00	2007-01-04 12:50:00	39086.5	733047	0.00912406
2007-01-04	13:10:00	2007-01-04 13:10:00	39086.5	733047	0.00873674
2007-01-04	13:20:00	2007-01-04 13:20:00	39086.6	733047	0.0107246
2007-01-04	13:30:00	2007-01-04 13:30:00	39086.6	733047	0.00953213
2007-01-04	13:40:00	2007-01-04 13:40:00	39086.6	733047	0.0103035
2007-01-04	13:50:00	2007-01-04 13:50:00	39086.6	733047	0.0285547
2007-01-04	14:10:00	2007-01-04 14:10:00	39086.6	733047	0.00959202
2007-01-04	14:20:00	2007-01-04 14:20:00	39086.6	733047	0.00898782
2007-01-04	14:30:00	2007-01-04 14:30:00	39086.6	733047	0.0089507
2007-01-04	14:40:00	2007-01-04 14:40:00	39086.6	733047	0.0117118
2007-01-04	14:50:00	2007-01-04 14:50:00	39086.6	733047	0.00831417
2007-01-04	15:10:00	2007-01-04 15:10:00	39086.6	733047	0.00952559
2007-01-04	15:20:00	2007-01-04 15:20:00	39086.6	733047	0.0111451
2007-01-04	15:30:00	2007-01-04 15:30:00	39086.6	733047	0.0103416
2007-01-04	15:40:00	2007-01-04 15:40:00	39086.7	733047	0.0100817
2007-01-04	15:50:00	2007-01-04 15:50:00	39086.7	733047	0.00964641
2007-01-04	16:10:00	2007-01-04 16:10:00	39086.7	733047	0.0082905
2007-01-04	16:20:00	2007-01-04 16:20:00	39086.7	733047	0.00909557
2007-01-04	16:30:00	2007-01-04 16:30:00	39086.7	733047	0.0097907
2007-01-04	16:40:00	2007-01-04 16:40:00	39086.7	733047	0.0201997
2007-01-04	16:50:00	2007-01-04 16:50:00	39086.7	733047	0.00934379
2007-01-04	17:10:00	2007-01-04 17:10:00	39086.7	733047	0.00858755
2007-01-04	17:20:00	2007-01-04 17:20:00	39086.7	733047	0.00943618
2007-01-04	17:30:00	2007-01-04 17:30:00	39086.7	733047	0.00905874
2007-01-04	17:40:00	2007-01-04 17:40:00	39086.7	733047	0.00928619
2007-01-04	17:50:00	2007-01-04 17:50:00	39086.7	733047	0.0102322
2007-01-04	18:10:00	2007-01-04 18:10:00	39086.8	733047	0.0110735
2007-01-04	18:20:00	2007-01-04 18:20:00	39086.8	733047	0.0107305
2007-01-04	18:30:00	2007-01-04 18:30:00	39086.8	733047	0.00947523
2007-01-04	18:40:00	2007-01-04 18:40:00	39086.8	733047	0.00990207
2007-01-04	18:50:00	2007-01-04 18:50:00	39086.8	733047	0.0103331
2007-01-04	19:10:00	2007-01-04 19:10:00	39086.8	733047	0.00968903
2007-01-04	19:20:00	2007-01-04 19:20:00	39086.8	733047	0.0105488
2007-01-04	19:30:00	2007-01-04 19:30:00	39086.8	733047	0.0110269
2007-01-04	19:40:00	2007-01-04 19:40:00	39086.8	733047	0.0112829
2007-01-04	19:50:00	2007-01-04 19:50:00	39086.8	733047	0.0107188
2007-01-04	20:10:00	2007-01-04 20:10:00	39086.8	733047	0.0115526
2007-01-04	20:20:00	2007-01-04 20:20:00	39086.8	733047	0.0132677
2007-01-04	20:30:00	2007-01-04 20:30:00	39086.9	733047	0.0126772
2007-01-04	20:40:00	2007-01-04 20:40:00	39086.9	733047	0.0108157
2007-01-04	20:50:00	2007-01-04 20:50:00	39086.9	733047	0.0113389
2007-01-04	21:10:00	2007-01-04 21:10:00	39086.9	733047	0.0106478
2007-01-04	21:20:00	2007-01-04 21:20:00	39086.9	733047	0.0107267
2007-01-04	21:30:00	2007-01-04 21:30:00	39086.9	733047	0.0113785
2007-01-04	21:40:00	2007-01-04 21:40:00	39086.9	733047	0.0104623
2007-01-04	21:50:00	2007-01-04 21:50:00	39086.9	733047	0.014498
2007-01-04	22:10:00	2007-01-04 22:10:00	39086.9	733047	0.0114102
2007-01-04	22:20:00	2007-01-04 22:20:00	39086.9	733047	0.0125342
2007-01-04	22:30:00	2007-01-04 22:30:00	39086.9	733047	0.0115578
2007-01-04	22:40:00	2007-01-04 22:40:00	39086.9	733047	0.0113728
2007-01-04	22:50:00	2007-01-04 22:50:00	39087	733047	0.0118858
2007-01-04	23:10:00	2007-01-04 23:10:00	39087	733047	0.0111913
2007-01-04	23:20:00	2007-01-04 23:20:00	39087	733047	0.01227
2007-01-04	23:30:00	2007-01-04 23:30:00	39087	733047	0.0105348
2007-01-04	23:40:00	2007-01-04 23:40:00	39087	733047	0.0101378
2007-01-04	23:50:00	2007-01-04 23:50:00	39087	733047	0.00998524
2007-01-05	00:10:00	2007-01-05 00:10:00	39087	733047	0.010791
2007-01-05	00:20:00	2007-01-05 00:20:00	39087	733047	0.0106794
2007-01-05	00:30:00	2007-01-05 00:30:00	39087	733047	0.0133871
2007-01-05	00:40:00	2007-01-05 00:40:00	39087	733047	0.0111442
2007-01-05	00:50:00	2007-01-05 00:50:00	39087	733047	0.0107867
2007-01-05	01:10:00	2007-01-05 01:10:00	39087	733047	0.0103358
2007-01-05	01:20:00	2007-01-05 01:20:00	39087.1	733047	0.0105692
2007-01-05	01:30:00	2007-01-05 01:30:00	39087.1	733047	0.0103586
2007-01-05	01:40:00	2007-01-05 01:40:00	39087.1	733047	0.010156
2007-01-05	01:50:00	2007-01-05 01:50:00	39087.1	733047	0.0109179
2007-01-05	02:10:00	2007-01-05 02:10:00	39087.1	733047	0.0107644
2007-01-05	02:20:00	2007-01-05 02:20:00	39087.1	733047	0.0108988
2007-01-05	02:30:00	2007-01-05 02:30:00	39087.1	733047	0.0102258
2007-01-05	02:40:00	2007-01-05 02:40:00	39087.1	733047	0.00983368
2007-01-05	02:50:00	2007-01-05 02:50:00	39087.1	733047	0.00991413
2007-01-05	03:10:00	2007-01-05 03:10:00	39087.1	733047	0.0102366
2007-01-05	03:20:00	2007-01-05 03:20:00	39087.1	733047	0.0103268
2007-01-05	03:30:00	2007-01-05 03:30:00	39087.1	733047	0.010721
2007-01-05	03:40:00	2007-01-05 03:40:00	39087.2	733047	0.0104529
2007-01-05	03:50:00	2007-01-05 03:50:00	39087.2	733047	0.0107247
2007-01-05	04:10:00	2007-01-05 04:10:00	39087.2	733047	0.00936793
2007-01-05	04:20:00	2007-01-05 04:20:00	39087.2	733047	0.0105161
2007-01-05	04:30:00	2007-01-05 04:30:00	39087.2	733047	0.0102296
2007-01-05	04:40:00	2007-01-05 04:40:00	39087.2	733047	0.0104307
2007-01-05	04:50:00	2007-01-05 04:50:00	39087.2	733047	0.0109096
2007-01-05	05:10:00	2007-01-05 05:10:00	39087.2	733047	0.0106913
2007-01-05	05:20:00	2007-01-05 05:20:00	39087.2	733047	0.0115617
2007-01-05	05:30:00	2007-01-05 05:30:00	39087.2	733047	0.0111943
2007-01-05	05:40:00	2007-01-05 05:40:00	39087.2	733047	0.0118013
2007-01-05	05:50:00	2007-01-05 05:50:00	39087.2	733047	0.011278
2007-01-05	06:10:00	2007-01-05 06:10:00	39087.3	733047	0.0106585
2007-01-05	06:20:00	2007-01-05 06:20:00	39087.3	733047	0.0100052
2007-01-05	06:30:00	2007-01-05 06:30:00	39087.3	733047	0.00974882
2007-01-05	06:40:00	2007-01-05 06:40:00	39087.3	733047	0.00940131
2007-01-05	06:50:00	2007-01-05 06:50:00	39087.3	733047	0.0098758
2007-01-05	07:10:00	2007-01-05 07:10:00	39087.3	733047	0.0104383
2007-01-05	07:20:00	2007-01-05 07:20:00	39087.3	733047	0.01021
2007-01-05	07:30:00	2007-01-05 07:30:00	39087.3	733047	0.0138443
2007-01-05	07:40:00	2007-01-05 07:40:00	39087.3	733047	0.0108307
2007-01-05	07:50:00	2007-01-05 07:50:00	39087.3	733047	0.0113303
2007-01-05	08:10:00	2007-01-05 08:10:00	39087.3	733047	0.0104252
2007-01-05	08:20:00	2007-01-05 08:20:00	39087.3	733047	0.011153
2007-01-05	08:30:00	2007-01-05 08:30:00	39087.4	733047	0.0117749
2007-01-05	08:40:00	2007-01-05 08:40:00	39087.4	733047	0.0102878
2007-01-05	08:50:00	2007-01-05 08:50:00	39087.4	733047	0.00996112
2007-01-05	09:10:00	2007-01-05 09:10:00	39087.4	733047	0.0107789
2007-01-05	09:20:00	2007-01-05 09:20:00	39087.4	733047	0.0103985
2007-01-05	09:30:00	2007-01-05 09:30:00	39087.4	733047	0.0104608
2007-01-05	09:40:00	2007-01-05 09:40:00	39087.4	733047	0.0106216
2007-01-05	09:50:00	2007-01-05 09:50:00	39087.4	733047	0.00993678
2007-01-05	10:10:00	2007-01-05 10:10:00	39087.4	733047	0.011063
2007-01-05	10:20:00	2007-01-05 10:20:00	39087.4	733047	0.0116463
2007-01-05	10:30:00	2007-01-05 10:30:00	39087.4	733047	0.0114457
2007-01-05	10:40:00	2007-01-05 10:40:00	39087.4	733047	0.0109726
2007-01-05	10:50:00	2007-01-05 10:50:00	39087.5	733047	0.0124422
2007-01-05	11:10:00	2007-01-05 11:10:00	39087.5	733047	0.0129927
2007-01-05	11:20:00	2007-01-05 11:20:00	39087.5	733047	0.0126288
2007-01-05	11:30:00	2007-01-05 11:30:00	39087.5	733047	0.01301
2007-01-05	11:40:00	2007-01-05 11:40:00	39087.5	733047	0.0120757
2007-01-05	11:50:00	2007-01-05 11:50:00	39087.5	733047	0.0112208
2007-01-05	12:10:00	2007-01-05 12:10:00	39087.5	733048	0.0124388
2007-01-05	12:20:00	2007-01-05 12:20:00	39087.5	733048	0.0118634
2007-01-05	12:30:00	2007-01-05 12:30:00	39087.5	733048	0.0113133
2007-01-05	12:40:00	2007-01-05 12:40:00	39087.5	733048	0.0115693
2007-01-05	12:50:00	2007-01-05 12:50:00	39087.5	733048	0.0103284
2007-01-05	13:10:00	2007-01-05 13:10:00	39087.5	733048	0.0102867
2007-01-05	13:20:00	2007-01-05 13:20:00	39087.6	733048	0.008916
2007-01-05	13:30:00	2007-01-05 13:30:00	39087.6	733048	0.010048
2007-01-05	13:40:00	2007-01-05 13:40:00	39087.6	733048	0.0116751
2007-01-05	13:50:00	2007-01-05 13:50:00	39087.6	733048	0.00950345
2007-01-05	14:10:00	2007-01-05 14:10:00	39087.6	733048	0.00902187
2007-01-05	14:20:00	2007-01-05 14:20:00	39087.6	733048	0.0093316
2007-01-05	14:30:00	2007-01-05 14:30:00	39087.6	733048	0.00890696
2007-01-05	14:40:00	2007-01-05 14:40:00	39087.6	733048	0.0109809
2007-01-05	14:50:00	2007-01-05 14:50:00	39087.6	733048	0.00891393
2007-01-05	15:10:00	2007-01-05 15:10:00	39087.6	733048	0.00962735
2007-01-05	15:20:00	2007-01-05 15:20:00	39087.6	733048	0.00914408
2007-01-05	15:30:00	2007-01-05 15:30:00	39087.6	733048	0.00955837
2007-01-05	15:40:00	2007-01-05 15:40:00	39087.7	733048	0.00927289
2007-01-05	15:50:00	2007-01-05 15:50:00	39087.7	733048	0.00977722
2007-01-05	16:10:00	2007-01-05 16:10:00	39087.7	733048	0.0100872
2007-01-05	16:20:00	2007-01-05 16:20:00	39087.7	733048	0.0105657
2007-01-05	16:30:00	2007-01-05 16:30:00	39087.7	733048	0.00986926
2007-01-05	16:40:00	2007-01-05 16:40:00	39087.7	733048	0.0110201
2007-01-05	16:50:00	2007-01-05 16:50:00	39087.7	733048	0.0110125
2007-01-05	17:10:00	2007-01-05 17:10:00	39087.7	733048	0.0120771
2007-01-05	17:20:00	2007-01-05 17:20:00	39087.7	733048	0.0121278
2007-01-05	17:30:00	2007-01-05 17:30:00	39087.7	733048	0.0126152
2007-01-05	17:40:00	2007-01-05 17:40:00	39087.7	733048	0.0112533
2007-01-05	17:50:00	2007-01-05 17:50:00	39087.7	733048	0.0110133
2007-01-05	18:10:00	2007-01-05 18:10:00	39087.8	733048	0.0117419
2007-01-05	18:20:00	2007-01-05 18:20:00	39087.8	733048	0.0112338
2007-01-05	18:30:00	2007-01-05 18:30:00	39087.8	733048	0.0110783
2007-01-05	18:40:00	2007-01-05 18:40:00	39087.8	733048	0.0117027
2007-01-05	18:50:00	2007-01-05 18:50:00	39087.8	733048	0.0127653
2007-01-05	19:10:00	2007-01-05 19:10:00	39087.8	733048	0.012527
2007-01-05	19:20:00	2007-01-05 19:20:00	39087.8	733048	0.0120663
2007-01-05	19:30:00	2007-01-05 19:30:00	39087.8	733048	0.0123552
2007-01-05	19:40:00	2007-01-05 19:40:00	39087.8	733048	0.0126146
2007-01-05	19:50:00	2007-01-05 19:50:00	39087.8	733048	0.0143796
2007-01-05	20:10:00	2007-01-05 20:10:00	39087.8	733048	0.0155156
2007-01-05	20:20:00	2007-01-05 20:20:00	39087.8	733048	0.0140633
2007-01-05	20:30:00	2007-01-05 20:30:00	39087.9	733048	0.0125536
2007-01-05	20:40:00	2007-01-05 20:40:00	39087.9	733048	0.013389
2007-01-05	20:50:00	2007-01-05 20:50:00	39087.9	733048	0.0124922
2007-01-05	21:10:00	2007-01-05 21:10:00	39087.9	733048	0.0132634
2007-01-05	21:20:00	2007-01-05 21:20:00	39087.9	733048	0.0147612
2007-01-05	21:30:00	2007-01-05 21:30:00	39087.9	733048	0.014636
2007-01-05	21:40:00	2007-01-05 21:40:00	39087.9	733048	0.0136941
2007-01-05	21:50:00	2007-01-05 21:50:00	39087.9	733048	0.01403
2007-01-05	22:10:00	2007-01-05 22:10:00	39087.9	733048	0.0127791
2007-01-05	22:20:00	2007-01-05 22:20:00	39087.9	733048	0.0152882
2007-01-05	22:30:00	2007-01-05 22:30:00	39087.9	733048	0.0173488
2007-01-05	22:40:00	2007-01-05 22:40:00	39087.9	733048	0.012864
2007-01-05	22:50:00	2007-01-05 22:50:00	39088	733048	0.0148863
2007-01-05	23:10:00	2007-01-05 23:10:00	39088	733048	0.0132709
2007-01-05	23:20:00	2007-01-05 23:20:00	39088	733048	0.013425
2007-01-05	23:30:00	2007-01-05 23:30:00	39088	733048	0.0129448
2007-01-05	23:40:00	2007-01-05 23:40:00	39088	733048	0.0126615
2007-01-05	23:50:00	2007-01-05 23:50:00	39088	733048	0.0142581
2007-01-06	00:10:00	2007-01-06 00:10:00	39088	733048	0.0133606
2007-01-06	00:20:00	2007-01-06 00:20:00	39088	733048	0.013664
2007-01-06	00:30:00	2007-01-06 00:30:00	39088	733048	0.0133196
2007-01-06	00:40:00	2007-01-06 00:40:00	39088	733048	0.0147218
2007-01-06	00:50:00	2007-01-06 00:50:00	39088	733048	0.0142171
2007-01-06	01:10:00	2007-01-06 01:10:00	39088	733048	0.0141331
2007-01-06	01:20:00	2007-01-06 01:20:00	39088.1	733048	0.0133793
2007-01-06	01:30:00	2007-01-06 01:30:00	39088.1	733048	0.0150572
2007-01-06	01:40:00	2007-01-06 01:40:00	39088.1	733048	0.0133131
2007-01-06	01:50:00	2007-01-06 01:50:00	39088.1	733048	0.0130184
2007-01-06	02:10:00	2007-01-06 02:10:00	39088.1	733048	0.0135552
2007-01-06	02:20:00	2007-01-06 02:20:00	39088.1	733048	0.0132331
2007-01-06	02:30:00	2007-01-06 02:30:00	39088.1	733048	0.0131945
2007-01-06	02:40:00	2007-01-06 02:40:00	39088.1	733048	0.0145769
2007-01-06	02:50:00	2007-01-06 02:50:00	39088.1	733048	0.0136469
2007-01-06	03:10:00	2007-01-06 03:10:00	39088.1	733048	0.0136267
2007-01-06	03:20:00	2007-01-06 03:20:00	39088.1	733048	0.0135082
2007-01-06	03:30:00	2007-01-06 03:30:00	39088.1	733048	0.0138254
2007-01-06	03:40:00	2007-01-06 03:40:00	39088.2	733048	0.0140712
2007-01-06	03:50:00	2007-01-06 03:50:00	39088.2	733048	0.0139614
2007-01-06	04:10:00	2007-01-06 04:10:00	39088.2	733048	0.0139637
2007-01-06	04:20:00	2007-01-06 04:20:00	39088.2	733048	0.0129378
2007-01-06	04:30:00	2007-01-06 04:30:00	39088.2	733048	0.0140724
2007-01-06	04:40:00	2007-01-06 04:40:00	39088.2	733048	0.0128469
2007-01-06	04:50:00	2007-01-06 04:50:00	39088.2	733048	0.0125528
2007-01-06	05:10:00	2007-01-06 05:10:00	39088.2	733048	0.0126175
2007-01-06	05:20:00	2007-01-06 05:20:00	39088.2	733048	0.0130761
2007-01-06	05:30:00	2007-01-06 05:30:00	39088.2	733048	0.0127454
2007-01-06	05:40:00	2007-01-06 05:40:00	39088.2	733048	0.0117369
2007-01-06	05:50:00	2007-01-06 05:50:00	39088.2	733048	0.013717
2007-01-06	06:10:00	2007-01-06 06:10:00	39088.3	733048	0.0129319
2007-01-06	06:20:00	2007-01-06 06:20:00	39088.3	733048	0.0113492
2007-01-06	06:30:00	2007-01-06 06:30:00	39088.3	733048	0.0106629
2007-01-06	06:40:00	2007-01-06 06:40:00	39088.3	733048	0.011752
2007-01-06	06:50:00	2007-01-06 06:50:00	39088.3	733048	0.0113815
2007-01-06	07:10:00	2007-01-06 07:10:00	39088.3	733048	0.0106402
2007-01-06	07:20:00	2007-01-06 07:20:00	39088.3	733048	0.0102023
2007-01-06	07:30:00	2007-01-06 07:30:00	39088.3	733048	0.0105171
2007-01-06	07:40:00	2007-01-06 07:40:00	39088.3	733048	0.0109715
2007-01-06	07:50:00	2007-01-06 07:50:00	39088.3	733048	0.0148914
2007-01-06	08:10:00	2007-01-06 08:10:00	39088.3	733048	0.0111605
2007-01-06	08:20:00	2007-01-06 08:20:00	39088.3	733048	0.0101465
2007-01-06	08:30:00	2007-01-06 08:30:00	39088.4	733048	0.0116603
2007-01-06	08:40:00	2007-01-06 08:40:00	39088.4	733048	0.0149968
2007-01-06	08:50:00	2007-01-06 08:50:00	39088.4	733048	0.0106084
2007-01-06	09:10:00	2007-01-06 09:10:00	39088.4	733048	0.00989892
2007-01-06	09:20:00	2007-01-06 09:20:00	39088.4	733048	0.00991441
2007-01-06	09:30:00	2007-01-06 09:30:00	39088.4	733048	0.00993753
2007-01-06	09:40:00	2007-01-06 09:40:00	39088.4	733048	0.0105613
2007-01-06	09:50:00	2007-01-06 09:50:00	39088.4	733048	0.0104166
2007-01-06	10:10:00	2007-01-06 10:10:00	39088.4	733048	0.00980971
2007-01-06	10:20:00	2007-01-06 10:20:00	39088.4	733048	0.0102424
2007-01-06	10:30:00	2007-01-06 10:30:00	39088.4	733048	0.0100411
2007-01-06	10:40:00	2007-01-06 10:40:00	39088.4	733048	0.00966351
2007-01-06	10:50:00	2007-01-06 10:50:00	39088.5	733048	0.00996284
2007-01-06	11:10:00	2007-01-06 11:10:00	39088.5	733048	0.00985555
2007-01-06	11:20:00	2007-01-06 11:20:00	39088.5	733048	0.0169996
2007-01-06	11:30:00	2007-01-06 11:30:00	39088.5	733048	0.0105616
2007-01-06	11:40:00	2007-01-06 11:40:00	39088.5	733048	0.0106143
2007-01-06	11:50:00	2007-01-06 11:50:00	39088.5	733048	0.0101876
2007-01-06	12:10:00	2007-01-06 12:10:00	39088.5	733049	0.0261781
2007-01-06	12:20:00	2007-01-06 12:20:00	39088.5	733049	0.00986085
2007-01-06	12:30:00	2007-01-06 12:30:00	39088.5	733049	0.00957674
2007-01-06	12:40:00	2007-01-06 12:40:00	39088.5	733049	0.00985226
2007-01-06	12:50:00	2007-01-06 12:50:00	39088.5	733049	0.00960397
2007-01-06	13:10:00	2007-01-06 13:10:00	39088.5	733049	0.00992606
2007-01-06	13:20:00	2007-01-06 13:20:00	39088.6	733049	0.00929925
2007-01-06	13:30:00	2007-01-06 13:30:00	39088.6	733049	0.0101337
2007-01-06	13:40:00	2007-01-06 13:40:00	39088.6	733049	0.00968066
2007-01-06	13:50:00	2007-01-06 13:50:00	39088.6	733049	0.0101542
2007-01-06	14:10:00	2007-01-06 14:10:00	39088.6	733049	0.0103532
2007-01-06	14:20:00	2007-01-06 14:20:00	39088.6	733049	0.0112811
2007-01-06	14:30:00	2007-01-06 14:30:00	39088.6	733049	0.0107252
2007-01-06	14:40:00	2007-01-06 14:40:00	39088.6	733049	0.0154076
2007-01-06	14:50:00	2007-01-06 14:50:00	39088.6	733049	0.0277968
2007-01-06	15:10:00	2007-01-06 15:10:00	39088.6	733049	0.00948295
2007-01-06	15:20:00	2007-01-06 15:20:00	39088.6	733049	0.00868229
2007-01-06	15:30:00	2007-01-06 15:30:00	39088.6	733049	0.00942535
2007-01-06	15:40:00	2007-01-06 15:40:00	39088.7	733049	0.00936452
2007-01-06	15:50:00	2007-01-06 15:50:00	39088.7	733049	0.0102114
2007-01-06	16:10:00	2007-01-06 16:10:00	39088.7	733049	0.0108548
2007-01-06	16:20:00	2007-01-06 16:20:00	39088.7	733049	0.0100535
2007-01-06	16:30:00	2007-01-06 16:30:00	39088.7	733049	0.0104332
2007-01-06	16:40:00	2007-01-06 16:40:00	39088.7	733049	0.0213853
2007-01-06	16:50:00	2007-01-06 16:50:00	39088.7	733049	0.0101438
2007-01-06	17:10:00	2007-01-06 17:10:00	39088.7	733049	0.00979329
2007-01-06	17:20:00	2007-01-06 17:20:00	39088.7	733049	0.0100608
2007-01-06	17:30:00	2007-01-06 17:30:00	39088.7	733049	0.00931932
2007-01-06	17:40:00	2007-01-06 17:40:00	39088.7	733049	0.00982729
2007-01-06	17:50:00	2007-01-06 17:50:00	39088.7	733049	0.0105564
2007-01-06	18:10:00	2007-01-06 18:10:00	39088.8	733049	0.00915715
2007-01-06	18:20:00	2007-01-06 18:20:00	39088.8	733049	0.00929736
2007-01-06	18:30:00	2007-01-06 18:30:00	39088.8	733049	0.00958483
2007-01-06	18:40:00	2007-01-06 18:40:00	39088.8	733049	0.00982883
2007-01-06	18:50:00	2007-01-06 18:50:00	39088.8	733049	0.0109143
2007-01-06	19:10:00	2007-01-06 19:10:00	39088.8	733049	0.00974867
2007-01-06	19:20:00	2007-01-06 19:20:00	39088.8	733049	0.0109443
2007-01-06	19:30:00	2007-01-06 19:30:00	39088.8	733049	0.0133027
2007-01-06	19:40:00	2007-01-06 19:40:00	39088.8	733049	0.0107273
2007-01-06	19:50:00	2007-01-06 19:50:00	39088.8	733049	0.0102741
2007-01-06	20:10:00	2007-01-06 20:10:00	39088.8	733049	0.00996181
2007-01-06	20:20:00	2007-01-06 20:20:00	39088.8	733049	0.010083
2007-01-06	20:30:00	2007-01-06 20:30:00	39088.9	733049	0.0101894
2007-01-06	20:40:00	2007-01-06 20:40:00	39088.9	733049	0.0100517
2007-01-06	20:50:00	2007-01-06 20:50:00	39088.9	733049	0.0103797
2007-01-06	21:10:00	2007-01-06 21:10:00	39088.9	733049	0.00960782
2007-01-06	21:20:00	2007-01-06 21:20:00	39088.9	733049	0.00989905
2007-01-06	21:30:00	2007-01-06 21:30:00	39088.9	733049	0.00923758
2007-01-06	21:40:00	2007-01-06 21:40:00	39088.9	733049	0.00928123
2007-01-06	21:50:00	2007-01-06 21:50:00	39088.9	733049	0.00962333
2007-01-06	22:10:00	2007-01-06 22:10:00	39088.9	733049	0.00925313
2007-01-06	22:20:00	2007-01-06 22:20:00	39088.9	733049	0.0093275
2007-01-06	22:30:00	2007-01-06 22:30:00	39088.9	733049	0.00998542
2007-01-06	22:40:00	2007-01-06 22:40:00	39088.9	733049	0.00998471
2007-01-06	22:50:00	2007-01-06 22:50:00	39089	733049	0.0117713
2007-01-06	23:10:00	2007-01-06 23:10:00	39089	733049	0.0104218
2007-01-06	23:20:00	2007-01-06 23:20:00	39089	733049	0.010342
2007-01-06	23:30:00	2007-01-06 23:30:00	39089	733049	0.0102256
2007-01-06	23:40:00	2007-01-06 23:40:00	39089	733049	0.00993549
2007-01-06	23:50:00	2007-01-06 23:50:00	39089	733049	0.0100678
2007-01-07	00:10:00	2007-01-07 00:10:00	39089	733049	0.00992671
2007-01-07	00:20:00	2007-01-07 00:20:00	39089	733049	0.0103324
2007-01-07	00:30:00	2007-01-07 00:30:00	39089	733049	0.00965754
2007-01-07	00:40:00	2007-01-07 00:40:00	39089	733049	0.0100121
2007-01-07	00:50:00	2007-01-07 00:50:00	39089	733049	0.010214
2007-01-07	01:10:00	2007-01-07 01:10:00	39089	733049	0.0103378
2007-01-07	01:20:00	2007-01-07 01:20:00	39089.1	733049	0.0113594
2007-01-07	01:30:00	2007-01-07 01:30:00	39089.1	733049	0.00939862
2007-01-07	01:40:00	2007-01-07 01:40:00	39089.1	733049	0.0105878
2007-01-07	01:50:00	2007-01-07 01:50:00	39089.1	733049	0.0099315
2007-01-07	02:10:00	2007-01-07 02:10:00	39089.1	733049	0.00910621
2007-01-07	02:20:00	2007-01-07 02:20:00	39089.1	733049	0.00918219
2007-01-07	02:30:00	2007-01-07 02:30:00	39089.1	733049	0.00928565
2007-01-07	02:40:00	2007-01-07 02:40:00	39089.1	733049	0.00943207
2007-01-07	02:50:00	2007-01-07 02:50:00	39089.1	733049	0.0108315
2007-01-07	03:10:00	2007-01-07 03:10:00	39089.1	733049	0.00881147
2007-01-07	03:20:00	2007-01-07 03:20:00	39089.1	733049	0.00961259
2007-01-07	03:30:00	2007-01-07 03:30:00	39089.1	733049	0.00898581
2007-01-07	03:40:00	2007-01-07 03:40:00	39089.2	733049	0.00968474
2007-01-07	03:50:00	2007-01-07 03:50:00	39089.2	733049	0.00949309
2007-01-07	04:10:00	2007-01-07 04:10:00	39089.2	733049	0.00929974
2007-01-07	04:20:00	2007-01-07 04:20:00	39089.2	733049	0.00923207
2007-01-07	04:30:00	2007-01-07 04:30:00	39089.2	733049	0.0111588
2007-01-07	04:40:00	2007-01-07 04:40:00	39089.2	733049	0.00879954
2007-01-07	04:50:00	2007-01-07 04:50:00	39089.2	733049	0.0104756
2007-01-07	05:10:00	2007-01-07 05:10:00	39089.2	733049	0.00894472
2007-01-07	05:20:00	2007-01-07 05:20:00	39089.2	733049	0.00893166
2007-01-07	05:30:00	2007-01-07 05:30:00	39089.2	733049	0.00910176
2007-01-07	05:40:00	2007-01-07 05:40:00	39089.2	733049	0.00863378
2007-01-07	05:50:00	2007-01-07 05:50:00	39089.2	733049	0.00939726
2007-01-07	06:10:00	2007-01-07 06:10:00	39089.3	733049	0.00887812
2007-01-07	06:20:00	2007-01-07 06:20:00	39089.3	733049	0.00925267
2007-01-07	06:30:00	2007-01-07 06:30:00	39089.3	733049	0.0103026
2007-01-07	06:40:00	2007-01-07 06:40:00	39089.3	733049	0.00994164
2007-01-07	06:50:00	2007-01-07 06:50:00	39089.3	733049	0.00881808
2007-01-07	07:10:00	2007-01-07 07:10:00	39089.3	733049	0.00942218
2007-01-07	07:20:00	2007-01-07 07:20:00	39089.3	733049	0.014697
2007-01-07	07:30:00	2007-01-07 07:30:00	39089.3	733049	0.00922912
2007-01-07	07:40:00	2007-01-07 07:40:00	39089.3	733049	0.00847739
2007-01-07	07:50:00	2007-01-07 07:50:00	39089.3	733049	0.00796835
2007-01-07	08:10:00	2007-01-07 08:10:00	39089.3	733049	0.00895516
2007-01-07	08:20:00	2007-01-07 08:20:00	39089.3	733049	0.00818354
2007-01-07	08:30:00	2007-01-07 08:30:00	39089.4	733049	0.00957187
2007-01-07	08:40:00	2007-01-07 08:40:00	39089.4	733049	0.0101144
2007-01-07	08:50:00	2007-01-07 08:50:00	39089.4	733049	0.0101601
2007-01-07	09:10:00	2007-01-07 09:10:00	39089.4	733049	0.00965215
2007-01-07	09:20:00	2007-01-07 09:20:00	39089.4	733049	0.00801051
2007-01-07	09:30:00	2007-01-07 09:30:00	39089.4	733049	0.00841693
2007-01-07	09:40:00	2007-01-07 09:40:00	39089.4	733049	0.00920842
2007-01-07	09:50:00	2007-01-07 09:50:00	39089.4	733049	0.00896811
2007-01-07	10:10:00	2007-01-07 10:10:00	39089.4	733049	0.00949212
2007-01-07	10:20:00	2007-01-07 10:20:00	39089.4	733049	0.00940054
2007-01-07	10:30:00	2007-01-07 10:30:00	39089.4	733049	0.00852766
2007-01-07	10:40:00	2007-01-07 10:40:00	39089.4	733049	0.00857556
2007-01-07	10:50:00	2007-01-07 10:50:00	39089.5	733049	0.009262
2007-01-07	11:10:00	2007-01-07 11:10:00	39089.5	733049	0.0184958
2007-01-07	11:20:00	2007-01-07 11:20:00	39089.5	733049	0.00871993
2007-01-07	11:30:00	2007-01-07 11:30:00	39089.5	733049	0.00918676
2007-01-07	11:40:00	2007-01-07 11:40:00	39089.5	733049	0.00907113
2007-01-07	11:50:00	2007-01-07 11:50:00	39089.5	733049	0.0086426
2007-01-07	12:10:00	2007-01-07 12:10:00	39089.5	733050	0.0096855
2007-01-07	12:20:00	2007-01-07 12:20:00	39089.5	733050	0.00935714
2007-01-07	12:30:00	2007-01-07 12:30:00	39089.5	733050	0.0102388
2007-01-07	12:40:00	2007-01-07 12:40:00	39089.5	733050	0.0104269
2007-01-07	12:50:00	2007-01-07 12:50:00	39089.5	733050	0.00974312
2007-01-07	13:10:00	2007-01-07 13:10:00	39089.5	733050	0.0107773
2007-01-07	13:20:00	2007-01-07 13:20:00	39089.6	733050	0.0106593
2007-01-07	13:30:00	2007-01-07 13:30:00	39089.6	733050	0.0110805
2007-01-07	13:40:00	2007-01-07 13:40:00	39089.6	733050	0.0103122
2007-01-07	13:50:00	2007-01-07 13:50:00	39089.6	733050	0.0105485
2007-01-07	14:10:00	2007-01-07 14:10:00	39089.6	733050	0.00983137
2007-01-07	14:20:00	2007-01-07 14:20:00	39089.6	733050	0.00965432
2007-01-07	14:30:00	2007-01-07 14:30:00	39089.6	733050	0.00973335
2007-01-07	14:40:00	2007-01-07 14:40:00	39089.6	733050	0.0124657
2007-01-07	14:50:00	2007-01-07 14:50:00	39089.6	733050	0.0275634
2007-01-07	15:10:00	2007-01-07 15:10:00	39089.6	733050	0.0100236
2007-01-07	15:20:00	2007-01-07 15:20:00	39089.6	733050	0.00956061
2007-01-07	15:30:00	2007-01-07 15:30:00	39089.6	733050	0.00941015
2007-01-07	15:40:00	2007-01-07 15:40:00	39089.7	733050	0.0107551
2007-01-07	15:50:00	2007-01-07 15:50:00	39089.7	733050	0.00990212
2007-01-07	16:10:00	2007-01-07 16:10:00	39089.7	733050	0.0112379
2007-01-07	16:20:00	2007-01-07 16:20:00	39089.7	733050	0.0101289
2007-01-07	16:30:00	2007-01-07 16:30:00	39089.7	733050	0.0188015
2007-01-07	16:40:00	2007-01-07 16:40:00	39089.7	733050	0.0276972
2007-01-07	16:50:00	2007-01-07 16:50:00	39089.7	733050	0.0203114
2007-01-07	17:10:00	2007-01-07 17:10:00	39089.7	733050	0.0102474
2007-01-07	17:20:00	2007-01-07 17:20:00	39089.7	733050	0.010953
2007-01-07	17:30:00	2007-01-07 17:30:00	39089.7	733050	0.0102639
2007-01-07	17:40:00	2007-01-07 17:40:00	39089.7	733050	0.0107721
2007-01-07	17:50:00	2007-01-07 17:50:00	39089.7	733050	0.0120726
2007-01-07	18:10:00	2007-01-07 18:10:00	39089.8	733050	0.0109035
2007-01-07	18:20:00	2007-01-07 18:20:00	39089.8	733050	0.0113611
2007-01-07	18:30:00	2007-01-07 18:30:00	39089.8	733050	0.0112182
2007-01-07	18:40:00	2007-01-07 18:40:00	39089.8	733050	0.0116323
2007-01-07	18:50:00	2007-01-07 18:50:00	39089.8	733050	0.0156684
2007-01-07	19:10:00	2007-01-07 19:10:00	39089.8	733050	0.0116927
2007-01-07	19:20:00	2007-01-07 19:20:00	39089.8	733050	0.0169265
2007-01-07	19:30:00	2007-01-07 19:30:00	39089.8	733050	0.0190282
2007-01-07	19:40:00	2007-01-07 19:40:00	39089.8	733050	0.0155104
2007-01-07	19:50:00	2007-01-07 19:50:00	39089.8	733050	0.0122147
2007-01-07	20:10:00	2007-01-07 20:10:00	39089.8	733050	0.0211057
2007-01-07	20:20:00	2007-01-07 20:20:00	39089.8	733050	0.0214213
2007-01-07	20:30:00	2007-01-07 20:30:00	39089.9	733050	0.026067
2007-01-07	20:40:00	2007-01-07 20:40:00	39089.9	733050	0.0222988
2007-01-07	20:50:00	2007-01-07 20:50:00	39089.9	733050	0.0184701
2007-01-07	21:10:00	2007-01-07 21:10:00	39089.9	733050	0.013544
2007-01-07	21:20:00	2007-01-07 21:20:00	39089.9	733050	0.0144295
2007-01-07	21:30:00	2007-01-07 21:30:00	39089.9	733050	0.0128061
2007-01-07	21:40:00	2007-01-07 21:40:00	39089.9	733050	0.0113693
2007-01-07	21:50:00	2007-01-07 21:50:00	39089.9	733050	0.0140279
2007-01-07	22:10:00	2007-01-07 22:10:00	39089.9	733050	0.011425
2007-01-07	22:20:00	2007-01-07 22:20:00	39089.9	733050	0.0113121
2007-01-07	22:30:00	2007-01-07 22:30:00	39089.9	733050	0.0125676
2007-01-07	22:40:00	2007-01-07 22:40:00	39089.9	733050	0.0102664
2007-01-07	22:50:00	2007-01-07 22:50:00	39090	733050	0.00934502
2007-01-07	23:10:00	2007-01-07 23:10:00	39090	733050	0.0379395
2007-01-07	23:20:00	2007-01-07 23:20:00	39090	733050	0.0093058
2007-01-07	23:30:00	2007-01-07 23:30:00	39090	733050	0.00831742
2007-01-07	23:40:00	2007-01-07 23:40:00	39090	733050	0.00915726
2007-01-07	23:50:00	2007-01-07 23:50:00	39090	733050	0.00805752
2007-01-08	00:10:00	2007-01-08 00:10:00	39090	733050	0.00766724
2007-01-08	00:20:00	2007-01-08 00:20:00	39090	733050	0.00825194
2007-01-08	00:30:00	2007-01-08 00:30:00	39090	733050	0.00995909
2007-01-08	00:40:00	2007-01-08 00:40:00	39090	733050	0.00936962
2007-01-08	00:50:00	2007-01-08 00:50:00	39090	733050	0.00851501
2007-01-08	01:10:00	2007-01-08 01:10:00	39090	733050	0.00801319
2007-01-08	01:20:00	2007-01-08 01:20:00	39090.1	733050	0.00796344
2007-01-08	01:30:00	2007-01-08 01:30:00	39090.1	733050	0.00788665
2007-01-08	01:40:00	2007-01-08 01:40:00	39090.1	733050	0.00723358
2007-01-08	01:50:00	2007-01-08 01:50:00	39090.1	733050	0.00684223
2007-01-08	02:10:00	2007-01-08 02:10:00	39090.1	733050	0.00667411
2007-01-08	02:20:00	2007-01-08 02:20:00	39090.1	733050	0.00616315
2007-01-08	02:30:00	2007-01-08 02:30:00	39090.1	733050	0.00714771
2007-01-08	02:40:00	2007-01-08 02:40:00	39090.1	733050	0.00568858
2007-01-08	02:50:00	2007-01-08 02:50:00	39090.1	733050	0.00671368
2007-01-08	03:10:00	2007-01-08 03:10:00	39090.1	733050	0.00788085
2007-01-08	03:20:00	2007-01-08 03:20:00	39090.1	733050	0.00660857
2007-01-08	03:30:00	2007-01-08 03:30:00	39090.1	733050	0.00714189
2007-01-08	03:40:00	2007-01-08 03:40:00	39090.2	733050	0.0075217
2007-01-08	03:50:00	2007-01-08 03:50:00	39090.2	733050	0.00730172
2007-01-08	04:10:00	2007-01-08 04:10:00	39090.2	733050	0.0076846
2007-01-08	04:20:00	2007-01-08 04:20:00	39090.2	733050	0.00822051
2007-01-08	04:30:00	2007-01-08 04:30:00	39090.2	733050	0.00745425
2007-01-08	04:40:00	2007-01-08 04:40:00	39090.2	733050	0.0480522
2007-01-08	04:50:00	2007-01-08 04:50:00	39090.2	733050	0.00799999
2007-01-08	05:10:00	2007-01-08 05:10:00	39090.2	733050	0.00733975
2007-01-08	05:20:00	2007-01-08 05:20:00	39090.2	733050	0.0082031
2007-01-08	05:30:00	2007-01-08 05:30:00	39090.2	733050	0.0068953
2007-01-08	05:40:00	2007-01-08 05:40:00	39090.2	733050	0.00757017
2007-01-08	05:50:00	2007-01-08 05:50:00	39090.2	733050	0.00752369
2007-01-08	06:10:00	2007-01-08 06:10:00	39090.3	733050	0.0085191
2007-01-08	06:20:00	2007-01-08 06:20:00	39090.3	733050	0.00807382
2007-01-08	06:30:00	2007-01-08 06:30:00	39090.3	733050	0.00791619
2007-01-08	06:40:00	2007-01-08 06:40:00	39090.3	733050	0.00814718
2007-01-08	06:50:00	2007-01-08 06:50:00	39090.3	733050	0.00791261
2007-01-08	07:10:00	2007-01-08 07:10:00	39090.3	733050	0.0083929
2007-01-08	07:20:00	2007-01-08 07:20:00	39090.3	733050	0.00911679
2007-01-08	07:30:00	2007-01-08 07:30:00	39090.3	733050	0.0084602
2007-01-08	07:40:00	2007-01-08 07:40:00	39090.3	733050	0.00863697
2007-01-08	07:50:00	2007-01-08 07:50:00	39090.3	733050	0.00830616
2007-01-08	08:10:00	2007-01-08 08:10:00	39090.3	733050	0.00970296
2007-01-08	08:20:00	2007-01-08 08:20:00	39090.3	733050	0.0083088
2007-01-08	08:30:00	2007-01-08 08:30:00	39090.4	733050	0.00973068
2007-01-08	08:40:00	2007-01-08 08:40:00	39090.4	733050	0.0095238
2007-01-08	08:50:00	2007-01-08 08:50:00	39090.4	733050	0.00910386
2007-01-08	09:10:00	2007-01-08 09:10:00	39090.4	733050	0.0084818
2007-01-08	09:20:00	2007-01-08 09:20:00	39090.4	733050	0.00831551
2007-01-08	09:30:00	2007-01-08 09:30:00	39090.4	733050	0.00860885
2007-01-08	09:40:00	2007-01-08 09:40:00	39090.4	733050	0.00835971
2007-01-08	09:50:00	2007-01-08 09:50:00	39090.4	733050	0.00889993
2007-01-08	10:10:00	2007-01-08 10:10:00	39090.4	733050	0.00803063
2007-01-08	10:20:00	2007-01-08 10:20:00	39090.4	733050	0.00714485
2007-01-08	10:30:00	2007-01-08 10:30:00	39090.4	733050	0.00826407
2007-01-08	10:40:00	2007-01-08 10:40:00	39090.4	733050	0.00793575
2007-01-08	10:50:00	2007-01-08 10:50:00	39090.5	733050	0.00848221
2007-01-08	11:10:00	2007-01-08 11:10:00	39090.5	733050	0.00774763
2007-01-08	11:20:00	2007-01-08 11:20:00	39090.5	733050	0.0079449
2007-01-08	11:30:00	2007-01-08 11:30:00	39090.5	733050	0.00790874
2007-01-08	11:40:00	2007-01-08 11:40:00	39090.5	733050	0.0104827
2007-01-08	11:50:00	2007-01-08 11:50:00	39090.5	733050	0.00812277
2007-01-08	12:10:00	2007-01-08 12:10:00	39090.5	733051	0.00838843
2007-01-08	12:20:00	2007-01-08 12:20:00	39090.5	733051	0.0080655
2007-01-08	12:30:00	2007-01-08 12:30:00	39090.5	733051	0.00832211
2007-01-08	12:40:00	2007-01-08 12:40:00	39090.5	733051	0.00999567
2007-01-08	12:50:00	2007-01-08 12:50:00	39090.5	733051	0.0100147
2007-01-08	13:10:00	2007-01-08 13:10:00	39090.5	733051	0.0130944
2007-01-08	13:20:00	2007-01-08 13:20:00	39090.6	733051	0.00836917
2007-01-08	13:30:00	2007-01-08 13:30:00	39090.6	733051	0.0355479
2007-01-08	13:40:00	2007-01-08 13:40:00	39090.6	733051	0.00809122
2007-01-08	13:50:00	2007-01-08 13:50:00	39090.6	733051	0.0100924
2007-01-08	14:10:00	2007-01-08 14:10:00	39090.6	733051	0.0253699
2007-01-08	14:20:00	2007-01-08 14:20:00	39090.6	733051	0.02801
2007-01-08	14:30:00	2007-01-08 14:30:00	39090.6	733051	0.212493
2007-01-08	14:40:00	2007-01-08 14:40:00	39090.6	733051	0.0247557
2007-01-08	14:50:00	2007-01-08 14:50:00	39090.6	733051	0.0228211
2007-01-08	15:10:00	2007-01-08 15:10:00	39090.6	733051	0.0114316
2007-01-08	15:20:00	2007-01-08 15:20:00	39090.6	733051	0.0136738
2007-01-08	15:30:00	2007-01-08 15:30:00	39090.6	733051	0.00742188
2007-01-08	15:40:00	2007-01-08 15:40:00	39090.7	733051	0.0100891
2007-01-08	15:50:00	2007-01-08 15:50:00	39090.7	733051	0.00863464
2007-01-08	16:10:00	2007-01-08 16:10:00	39090.7	733051	0.00855896
2007-01-08	16:20:00	2007-01-08 16:20:00	39090.7	733051	0.0132966
2007-01-08	16:30:00	2007-01-08 16:30:00	39090.7	733051	0.00939175
2007-01-08	16:40:00	2007-01-08 16:40:00	39090.7	733051	0.0106177
2007-01-08	16:50:00	2007-01-08 16:50:00	39090.7	733051	0.010159
2007-01-08	17:10:00	2007-01-08 17:10:00	39090.7	733051	0.00762408
2007-01-08	17:20:00	2007-01-08 17:20:00	39090.7	733051	0.00799615
2007-01-08	17:30:00	2007-01-08 17:30:00	39090.7	733051	0.00739982
2007-01-08	17:40:00	2007-01-08 17:40:00	39090.7	733051	0.00959608
2007-01-08	17:50:00	2007-01-08 17:50:00	39090.7	733051	0.109168
2007-01-08	18:10:00	2007-01-08 18:10:00	39090.8	733051	0.00923486
2007-01-08	18:20:00	2007-01-08 18:20:00	39090.8	733051	0.0178724
2007-01-08	18:30:00	2007-01-08 18:30:00	39090.8	733051	0.0100038
2007-01-08	18:40:00	2007-01-08 18:40:00	39090.8	733051	0.0086658
2007-01-08	18:50:00	2007-01-08 18:50:00	39090.8	733051	0.0258204
2007-01-08	19:10:00	2007-01-08 19:10:00	39090.8	733051	0.0163161
2007-01-08	19:20:00	2007-01-08 19:20:00	39090.8	733051	0.0109616
2007-01-08	19:30:00	2007-01-08 19:30:00	39090.8	733051	0.0078393
2007-01-08	19:40:00	2007-01-08 19:40:00	39090.8	733051	0.011577
2007-01-08	19:50:00	2007-01-08 19:50:00	39090.8	733051	0.00827672
2007-01-08	20:10:00	2007-01-08 20:10:00	39090.8	733051	0.00966184
2007-01-08	20:20:00	2007-01-08 20:20:00	39090.8	733051	0.00950554
2007-01-08	20:30:00	2007-01-08 20:30:00	39090.9	733051	0.00865268
2007-01-08	20:40:00	2007-01-08 20:40:00	39090.9	733051	0.00879376
2007-01-08	20:50:00	2007-01-08 20:50:00	39090.9	733051	0.00898164
2007-01-08	21:10:00	2007-01-08 21:10:00	39090.9	733051	0.0189486
2007-01-08	21:20:00	2007-01-08 21:20:00	39090.9	733051	0.0226063
2007-01-08	21:30:00	2007-01-08 21:30:00	39090.9	733051	0.00857094
2007-01-08	21:40:00	2007-01-08 21:40:00	39090.9	733051	0.0096219
2007-01-08	21:50:00	2007-01-08 21:50:00	39090.9	733051	0.00990053
2007-01-08	22:10:00	2007-01-08 22:10:00	39090.9	733051	0.00927673
2007-01-08	22:20:00	2007-01-08 22:20:00	39090.9	733051	0.00916291
2007-01-08	22:30:00	2007-01-08 22:30:00	39090.9	733051	0.00863613
2007-01-08	22:40:00	2007-01-08 22:40:00	39090.9	733051	0.00935279
2007-01-08	22:50:00	2007-01-08 22:50:00	39091	733051	0.00890186
2007-01-08	23:10:00	2007-01-08 23:10:00	39091	733051	0.00841384
2007-01-08	23:20:00	2007-01-08 23:20:00	39091	733051	0.00772568
2007-01-08	23:30:00	2007-01-08 23:30:00	39091	733051	0.00765369
2007-01-08	23:40:00	2007-01-08 23:40:00	39091	733051	0.00822193
2007-01-08	23:50:00	2007-01-08 23:50:00	39091	733051	0.00748251
2007-01-09	00:10:00	2007-01-09 00:10:00	39091	733051	0.00816402
2007-01-09	00:20:00	2007-01-09 00:20:00	39091	733051	0.00834553
2007-01-09	00:30:00	2007-01-09 00:30:00	39091	733051	0.0387664
2007-01-09	00:40:00	2007-01-09 00:40:00	39091	733051	0.00929563
2007-01-09	00:50:00	2007-01-09 00:50:00	39091	733051	0.00805222
2007-01-09	01:10:00	2007-01-09 01:10:00	39091	733051	0.011311
2007-01-09	01:20:00	2007-01-09 01:20:00	39091.1	733051	0.00864001
2007-01-09	01:30:00	2007-01-09 01:30:00	39091.1	733051	0.00834599
2007-01-09	01:40:00	2007-01-09 01:40:00	39091.1	733051	0.00793829
2007-01-09	01:50:00	2007-01-09 01:50:00	39091.1	733051	0.00850022
2007-01-09	02:10:00	2007-01-09 02:10:00	39091.1	733051	0.00780737
2007-01-09	02:20:00	2007-01-09 02:20:00	39091.1	733051	0.0088871
2007-01-09	02:30:00	2007-01-09 02:30:00	39091.1	733051	0.00796145
2007-01-09	02:40:00	2007-01-09 02:40:00	39091.1	733051	0.00728843
2007-01-09	02:50:00	2007-01-09 02:50:00	39091.1	733051	0.00714409
2007-01-09	03:10:00	2007-01-09 03:10:00	39091.1	733051	0.00853881
2007-01-09	03:20:00	2007-01-09 03:20:00	39091.1	733051	0.00637029
2007-01-09	03:30:00	2007-01-09 03:30:00	39091.1	733051	0.00729681
2007-01-09	03:40:00	2007-01-09 03:40:00	39091.2	733051	0.00690227
2007-01-09	03:50:00	2007-01-09 03:50:00	39091.2	733051	0.00665066
2007-01-09	04:10:00	2007-01-09 04:10:00	39091.2	733051	0.00680876
2007-01-09	04:20:00	2007-01-09 04:20:00	39091.2	733051	0.00742441
2007-01-09	04:30:00	2007-01-09 04:30:00	39091.2	733051	0.00767118
2007-01-09	04:40:00	2007-01-09 04:40:00	39091.2	733051	0.00790157
2007-01-09	04:50:00	2007-01-09 04:50:00	39091.2	733051	0.00785358
2007-01-09	05:10:00	2007-01-09 05:10:00	39091.2	733051	0.00694223
2007-01-09	05:20:00	2007-01-09 05:20:00	39091.2	733051	0.0076163
2007-01-09	05:30:00	2007-01-09 05:30:00	39091.2	733051	0.00720006
2007-01-09	05:40:00	2007-01-09 05:40:00	39091.2	733051	0.00689148
2007-01-09	05:50:00	2007-01-09 05:50:00	39091.2	733051	0.00789932
2007-01-09	06:10:00	2007-01-09 06:10:00	39091.3	733051	0.00706282
2007-01-09	06:20:00	2007-01-09 06:20:00	39091.3	733051	0.00871522
2007-01-09	06:30:00	2007-01-09 06:30:00	39091.3	733051	0.00765889
2007-01-09	06:40:00	2007-01-09 06:40:00	39091.3	733051	0.00804561
2007-01-09	06:50:00	2007-01-09 06:50:00	39091.3	733051	0.00791174
2007-01-09	07:10:00	2007-01-09 07:10:00	39091.3	733051	0.00776954
2007-01-09	07:20:00	2007-01-09 07:20:00	39091.3	733051	0.0083694
2007-01-09	07:30:00	2007-01-09 07:30:00	39091.3	733051	0.00869942
2007-01-09	07:40:00	2007-01-09 07:40:00	39091.3	733051	0.00974815
2007-01-09	07:50:00	2007-01-09 07:50:00	39091.3	733051	0.00841325
2007-01-09	08:10:00	2007-01-09 08:10:00	39091.3	733051	0.00963163
2007-01-09	08:20:00	2007-01-09 08:20:00	39091.3	733051	0.00870178
2007-01-09	08:30:00	2007-01-09 08:30:00	39091.4	733051	0.00884865
2007-01-09	08:40:00	2007-01-09 08:40:00	39091.4	733051	0.00879821
2007-01-09	08:50:00	2007-01-09 08:50:00	39091.4	733051	0.0095348
2007-01-09	09:10:00	2007-01-09 09:10:00	39091.4	733051	0.00816856
2007-01-09	09:20:00	2007-01-09 09:20:00	39091.4	733051	0.00846522
2007-01-09	09:30:00	2007-01-09 09:30:00	39091.4	733051	0.00867565
2007-01-09	09:40:00	2007-01-09 09:40:00	39091.4	733051	0.00892674
2007-01-09	09:50:00	2007-01-09 09:50:00	39091.4	733051	0.00871569
2007-01-09	10:10:00	2007-01-09 10:10:00	39091.4	733051	0.00975673
2007-01-09	10:20:00	2007-01-09 10:20:00	39091.4	733051	0.00929932
2007-01-09	10:30:00	2007-01-09 10:30:00	39091.4	733051	0.00897244
2007-01-09	10:40:00	2007-01-09 10:40:00	39091.4	733051	0.00916807
2007-01-09	10:50:00	2007-01-09 10:50:00	39091.5	733051	0.00832498
2007-01-09	11:10:00	2007-01-09 11:10:00	39091.5	733051	0.00841145
2007-01-09	11:20:00	2007-01-09 11:20:00	39091.5	733051	0.00905213
2007-01-09	11:30:00	2007-01-09 11:30:00	39091.5	733051	0.0091497
2007-01-09	11:40:00	2007-01-09 11:40:00	39091.5	733051	0.00802895
2007-01-09	11:50:00	2007-01-09 11:50:00	39091.5	733051	0.00875226
2007-01-09	12:10:00	2007-01-09 12:10:00	39091.5	733052	0.0102014
2007-01-09	12:20:00	2007-01-09 12:20:00	39091.5	733052	0.00950047
2007-01-09	12:30:00	2007-01-09 12:30:00	39091.5	733052	0.00942016
2007-01-09	12:40:00	2007-01-09 12:40:00	39091.5	733052	0.00846042
2007-01-09	12:50:00	2007-01-09 12:50:00	39091.5	733052	0.00784774
2007-01-09	13:10:00	2007-01-09 13:10:00	39091.5	733052	0.00784867
2007-01-09	13:20:00	2007-01-09 13:20:00	39091.6	733052	0.00834495
2007-01-09	13:30:00	2007-01-09 13:30:00	39091.6	733052	0.00768295
2007-01-09	13:40:00	2007-01-09 13:40:00	39091.6	733052	0.0080607
2007-01-09	13:50:00	2007-01-09 13:50:00	39091.6	733052	0.00764469
2007-01-09	14:10:00	2007-01-09 14:10:00	39091.6	733052	0.0118294
2007-01-09	14:20:00	2007-01-09 14:20:00	39091.6	733052	0.00935389
2007-01-09	14:30:00	2007-01-09 14:30:00	39091.6	733052	0.0103351
2007-01-09	14:40:00	2007-01-09 14:40:00	39091.6	733052	0.0135985
2007-01-09	14:50:00	2007-01-09 14:50:00	39091.6	733052	0.0141044
2007-01-09	15:10:00	2007-01-09 15:10:00	39091.6	733052	0.0123712
2007-01-09	15:20:00	2007-01-09 15:20:00	39091.6	733052	0.0095615
2007-01-09	15:30:00	2007-01-09 15:30:00	39091.6	733052	0.00827628
2007-01-09	15:40:00	2007-01-09 15:40:00	39091.7	733052	0.00930141
2007-01-09	15:50:00	2007-01-09 15:50:00	39091.7	733052	0.0073204
2007-01-09	16:10:00	2007-01-09 16:10:00	39091.7	733052	0.00747363
2007-01-09	16:20:00	2007-01-09 16:20:00	39091.7	733052	0.00800257
2007-01-09	16:30:00	2007-01-09 16:30:00	39091.7	733052	0.00905598
2007-01-09	16:40:00	2007-01-09 16:40:00	39091.7	733052	0.00930753
2007-01-09	16:50:00	2007-01-09 16:50:00	39091.7	733052	0.0121048
2007-01-09	17:10:00	2007-01-09 17:10:00	39091.7	733052	0.0127329
2007-01-09	17:20:00	2007-01-09 17:20:00	39091.7	733052	0.00940106
2007-01-09	17:30:00	2007-01-09 17:30:00	39091.7	733052	0.00930906
2007-01-09	17:40:00	2007-01-09 17:40:00	39091.7	733052	0.00827081
2007-01-09	17:50:00	2007-01-09 17:50:00	39091.7	733052	0.00893352
2007-01-09	18:10:00	2007-01-09 18:10:00	39091.8	733052	0.00905998
2007-01-09	18:20:00	2007-01-09 18:20:00	39091.8	733052	0.0106836
2007-01-09	18:30:00	2007-01-09 18:30:00	39091.8	733052	0.00967616
2007-01-09	18:40:00	2007-01-09 18:40:00	39091.8	733052	0.0088359
2007-01-09	18:50:00	2007-01-09 18:50:00	39091.8	733052	0.00903127
2007-01-09	19:10:00	2007-01-09 19:10:00	39091.8	733052	0.0091811
2007-01-09	19:20:00	2007-01-09 19:20:00	39091.8	733052	0.00805488
2007-01-09	19:30:00	2007-01-09 19:30:00	39091.8	733052	0.00979509
2007-01-09	19:40:00	2007-01-09 19:40:00	39091.8	733052	0.00936947
2007-01-09	19:50:00	2007-01-09 19:50:00	39091.8	733052	0.0103465
2007-01-09	20:10:00	2007-01-09 20:10:00	39091.8	733052	0.0120138
2007-01-09	20:20:00	2007-01-09 20:20:00	39091.8	733052	0.0120097
2007-01-09	20:30:00	2007-01-09 20:30:00	39091.9	733052	0.0122332
2007-01-09	20:40:00	2007-01-09 20:40:00	39091.9	733052	0.011763
2007-01-09	20:50:00	2007-01-09 20:50:00	39091.9	733052	0.0135884
2007-01-09	21:10:00	2007-01-09 21:10:00	39091.9	733052	0.00825199
2007-01-09	21:20:00	2007-01-09 21:20:00	39091.9	733052	0.0100088
2007-01-09	21:30:00	2007-01-09 21:30:00	39091.9	733052	0.00942054
2007-01-09	21:40:00	2007-01-09 21:40:00	39091.9	733052	0.00996663
2007-01-09	21:50:00	2007-01-09 21:50:00	39091.9	733052	0.00945601
2007-01-09	22:10:00	2007-01-09 22:10:00	39091.9	733052	0.0107495
2007-01-09	22:20:00	2007-01-09 22:20:00	39091.9	733052	0.00978295
2007-01-09	22:30:00	2007-01-09 22:30:00	39091.9	733052	0.00874585
2007-01-09	22:40:00	2007-01-09 22:40:00	39091.9	733052	0.0827049
2007-01-09	22:50:00	2007-01-09 22:50:00	39092	733052	0.00996118
2007-01-09	23:10:00	2007-01-09 23:10:00	39092	733052	0.00965954
2007-01-09	23:20:00	2007-01-09 23:20:00	39092	733052	0.00791193
2007-01-09	23:30:00	2007-01-09 23:30:00	39092	733052	0.00790602
2007-01-09	23:40:00	2007-01-09 23:40:00	39092	733052	0.00879839
2007-01-09	23:50:00	2007-01-09 23:50:00	39092	733052	0.00870885
2007-01-10	00:10:00	2007-01-10 00:10:00	39092	733052	0.00821016
2007-01-10	00:20:00	2007-01-10 00:20:00	39092	733052	0.00930329
2007-01-10	00:30:00	2007-01-10 00:30:00	39092	733052	0.00813014
2007-01-10	00:40:00	2007-01-10 00:40:00	39092	733052	0.00867287
2007-01-10	00:50:00	2007-01-10 00:50:00	39092	733052	0.00826528
2007-01-10	01:10:00	2007-01-10 01:10:00	39092	733052	0.00766429
2007-01-10	01:20:00	2007-01-10 01:20:00	39092.1	733052	0.00952986
2007-01-10	01:30:00	2007-01-10 01:30:00	39092.1	733052	0.00864446
2007-01-10	01:40:00	2007-01-10 01:40:00	39092.1	733052	0.00730534
2007-01-10	01:50:00	2007-01-10 01:50:00	39092.1	733052	0.00822906
2007-01-10	02:10:00	2007-01-10 02:10:00	39092.1	733052	0.00791257
2007-01-10	02:20:00	2007-01-10 02:20:00	39092.1	733052	0.00816444
2007-01-10	02:30:00	2007-01-10 02:30:00	39092.1	733052	0.00735649
2007-01-10	02:40:00	2007-01-10 02:40:00	39092.1	733052	0.00655113
2007-01-10	02:50:00	2007-01-10 02:50:00	39092.1	733052	0.00863345
2007-01-10	03:10:00	2007-01-10 03:10:00	39092.1	733052	0.00733029
2007-01-10	03:20:00	2007-01-10 03:20:00	39092.1	733052	0.0072037
2007-01-10	03:30:00	2007-01-10 03:30:00	39092.1	733052	0.00740198
2007-01-10	03:40:00	2007-01-10 03:40:00	39092.2	733052	0.00682521
2007-01-10	03:50:00	2007-01-10 03:50:00	39092.2	733052	0.00681427
2007-01-10	04:10:00	2007-01-10 04:10:00	39092.2	733052	0.00724529
2007-01-10	04:20:00	2007-01-10 04:20:00	39092.2	733052	0.00678543
2007-01-10	04:30:00	2007-01-10 04:30:00	39092.2	733052	0.00597274
2007-01-10	04:40:00	2007-01-10 04:40:00	39092.2	733052	0.0066631
2007-01-10	04:50:00	2007-01-10 04:50:00	39092.2	733052	0.00701909
2007-01-10	05:10:00	2007-01-10 05:10:00	39092.2	733052	0.00660133
2007-01-10	05:20:00	2007-01-10 05:20:00	39092.2	733052	0.00617217
2007-01-10	05:30:00	2007-01-10 05:30:00	39092.2	733052	0.00648576
2007-01-10	05:40:00	2007-01-10 05:40:00	39092.2	733052	0.00699253
2007-01-10	05:50:00	2007-01-10 05:50:00	39092.2	733052	0.00709745
2007-01-10	06:10:00	2007-01-10 06:10:00	39092.3	733052	0.00722651
2007-01-10	06:20:00	2007-01-10 06:20:00	39092.3	733052	0.00793704
2007-01-10	06:30:00	2007-01-10 06:30:00	39092.3	733052	0.00763246
2007-01-10	06:40:00	2007-01-10 06:40:00	39092.3	733052	0.00823436
2007-01-10	06:50:00	2007-01-10 06:50:00	39092.3	733052	0.00772926
2007-01-10	07:10:00	2007-01-10 07:10:00	39092.3	733052	0.00846982
2007-01-10	07:20:00	2007-01-10 07:20:00	39092.3	733052	0.00801739
2007-01-10	07:30:00	2007-01-10 07:30:00	39092.3	733052	0.00843602
2007-01-10	07:40:00	2007-01-10 07:40:00	39092.3	733052	0.00808325
2007-01-10	07:50:00	2007-01-10 07:50:00	39092.3	733052	0.00866182
2007-01-10	08:10:00	2007-01-10 08:10:00	39092.3	733052	0.00972558
2007-01-10	08:20:00	2007-01-10 08:20:00	39092.3	733052	0.0105406
2007-01-10	08:30:00	2007-01-10 08:30:00	39092.4	733052	0.00974739
2007-01-10	08:40:00	2007-01-10 08:40:00	39092.4	733052	0.00995336
2007-01-10	08:50:00	2007-01-10 08:50:00	39092.4	733052	0.0100976
2007-01-10	09:10:00	2007-01-10 09:10:00	39092.4	733052	0.00926914
2007-01-10	09:20:00	2007-01-10 09:20:00	39092.4	733052	0.00998489
2007-01-10	09:30:00	2007-01-10 09:30:00	39092.4	733052	0.0100453
2007-01-10	09:40:00	2007-01-10 09:40:00	39092.4	733052	0.00896149
2007-01-10	09:50:00	2007-01-10 09:50:00	39092.4	733052	0.00973728
2007-01-10	10:10:00	2007-01-10 10:10:00	39092.4	733052	0.00982896
2007-01-10	10:20:00	2007-01-10 10:20:00	39092.4	733052	0.00927221
2007-01-10	10:30:00	2007-01-10 10:30:00	39092.4	733052	0.0106411
2007-01-10	10:40:00	2007-01-10 10:40:00	39092.4	733052	0.00984557
2007-01-10	10:50:00	2007-01-10 10:50:00	39092.5	733052	0.00923338
2007-01-10	11:10:00	2007-01-10 11:10:00	39092.5	733052	0.00889515
2007-01-10	11:20:00	2007-01-10 11:20:00	39092.5	733052	0.00923277
2007-01-10	11:30:00	2007-01-10 11:30:00	39092.5	733052	0.00879518
2007-01-10	11:40:00	2007-01-10 11:40:00	39092.5	733052	0.00978733
2007-01-10	11:50:00	2007-01-10 11:50:00	39092.5	733052	0.00955882
2007-01-10	12:10:00	2007-01-10 12:10:00	39092.5	733053	0.00984737
2007-01-10	12:20:00	2007-01-10 12:20:00	39092.5	733053	0.00871666
2007-01-10	12:30:00	2007-01-10 12:30:00	39092.5	733053	0.00936546
2007-01-10	12:40:00	2007-01-10 12:40:00	39092.5	733053	0.0082566
2007-01-10	12:50:00	2007-01-10 12:50:00	39092.5	733053	0.00977738
2007-01-10	13:10:00	2007-01-10 13:10:00	39092.5	733053	0.00861523
2007-01-10	13:20:00	2007-01-10 13:20:00	39092.6	733053	0.00841208
2007-01-10	13:30:00	2007-01-10 13:30:00	39092.6	733053	0.0102795
2007-01-10	13:40:00	2007-01-10 13:40:00	39092.6	733053	0.00876465
2007-01-10	13:50:00	2007-01-10 13:50:00	39092.6	733053	0.00902485
2007-01-10	14:10:00	2007-01-10 14:10:00	39092.6	733053	0.00780862
2007-01-10	14:20:00	2007-01-10 14:20:00	39092.6	733053	0.00743719
2007-01-10	14:30:00	2007-01-10 14:30:00	39092.6	733053	0.00745919
2007-01-10	14:40:00	2007-01-10 14:40:00	39092.6	733053	0.0175843
2007-01-10	14:50:00	2007-01-10 14:50:00	39092.6	733053	0.0262328
2007-01-10	15:10:00	2007-01-10 15:10:00	39092.6	733053	0.0123946
2007-01-10	15:20:00	2007-01-10 15:20:00	39092.6	733053	0.0090183
2007-01-10	15:30:00	2007-01-10 15:30:00	39092.6	733053	0.00861631
2007-01-10	15:40:00	2007-01-10 15:40:00	39092.7	733053	0.00848344
2007-01-10	15:50:00	2007-01-10 15:50:00	39092.7	733053	0.0079029
2007-01-10	16:10:00	2007-01-10 16:10:00	39092.7	733053	0.0082363
2007-01-10	16:20:00	2007-01-10 16:20:00	39092.7	733053	0.00744382
2007-01-10	16:30:00	2007-01-10 16:30:00	39092.7	733053	0.00891483
2007-01-10	16:40:00	2007-01-10 16:40:00	39092.7	733053	0.0148437
2007-01-10	16:50:00	2007-01-10 16:50:00	39092.7	733053	0.00958816
2007-01-10	17:10:00	2007-01-10 17:10:00	39092.7	733053	0.00979238
2007-01-10	17:20:00	2007-01-10 17:20:00	39092.7	733053	0.0112429
2007-01-10	17:30:00	2007-01-10 17:30:00	39092.7	733053	0.010762
2007-01-10	17:40:00	2007-01-10 17:40:00	39092.7	733053	0.0111054
2007-01-10	17:50:00	2007-01-10 17:50:00	39092.7	733053	0.0107256
2007-01-10	18:10:00	2007-01-10 18:10:00	39092.8	733053	0.0112242
2007-01-10	18:20:00	2007-01-10 18:20:00	39092.8	733053	0.0108104
2007-01-10	18:30:00	2007-01-10 18:30:00	39092.8	733053	0.0120765
2007-01-10	18:40:00	2007-01-10 18:40:00	39092.8	733053	0.011181
2007-01-10	18:50:00	2007-01-10 18:50:00	39092.8	733053	0.0113406
2007-01-10	19:10:00	2007-01-10 19:10:00	39092.8	733053	0.0127407
2007-01-10	19:20:00	2007-01-10 19:20:00	39092.8	733053	0.0184667
2007-01-10	19:30:00	2007-01-10 19:30:00	39092.8	733053	0.0114591
2007-01-10	19:40:00	2007-01-10 19:40:00	39092.8	733053	0.0179553
2007-01-10	19:50:00	2007-01-10 19:50:00	39092.8	733053	0.0128204
2007-01-10	20:10:00	2007-01-10 20:10:00	39092.8	733053	0.012481
2007-01-10	20:20:00	2007-01-10 20:20:00	39092.8	733053	0.0135295
2007-01-10	20:30:00	2007-01-10 20:30:00	39092.9	733053	0.014079
2007-01-10	20:40:00	2007-01-10 20:40:00	39092.9	733053	0.0183025
2007-01-10	20:50:00	2007-01-10 20:50:00	39092.9	733053	0.0121067
2007-01-10	21:10:00	2007-01-10 21:10:00	39092.9	733053	0.0109544
2007-01-10	21:20:00	2007-01-10 21:20:00	39092.9	733053	0.0124811
2007-01-10	21:30:00	2007-01-10 21:30:00	39092.9	733053	0.0128147
2007-01-10	21:40:00	2007-01-10 21:40:00	39092.9	733053	0.013379
2007-01-10	21:50:00	2007-01-10 21:50:00	39092.9	733053	0.023413
2007-01-10	22:10:00	2007-01-10 22:10:00	39092.9	733053	0.0123783
2007-01-10	22:20:00	2007-01-10 22:20:00	39092.9	733053	0.00971013
2007-01-10	22:30:00	2007-01-10 22:30:00	39092.9	733053	0.010143
2007-01-10	22:40:00	2007-01-10 22:40:00	39092.9	733053	0.0204161
2007-01-10	22:50:00	2007-01-10 22:50:00	39093	733053	0.00961968
2007-01-10	23:10:00	2007-01-10 23:10:00	39093	733053	0.0105935
2007-01-10	23:20:00	2007-01-10 23:20:00	39093	733053	0.0103325
2007-01-10	23:30:00	2007-01-10 23:30:00	39093	733053	0.0100393
2007-01-10	23:40:00	2007-01-10 23:40:00	39093	733053	0.00958111
2007-01-10	23:50:00	2007-01-10 23:50:00	39093	733053	0.01008
2007-01-11	00:10:00	2007-01-11 00:10:00	39093	733053	0.00933293
2007-01-11	00:20:00	2007-01-11 00:20:00	39093	733053	0.0103664
2007-01-11	00:30:00	2007-01-11 00:30:00	39093	733053	0.00999455
2007-01-11	00:40:00	2007-01-11 00:40:00	39093	733053	0.00961155
2007-01-11	00:50:00	2007-01-11 00:50:00	39093	733053	0.00871073
2007-01-11	01:10:00	2007-01-11 01:10:00	39093	733053	0.00964539
2007-01-11	01:20:00	2007-01-11 01:20:00	39093.1	733053	0.00913661
2007-01-11	01:30:00	2007-01-11 01:30:00	39093.1	733053	0.00908777
2007-01-11	01:40:00	2007-01-11 01:40:00	39093.1	733053	0.00874028
2007-01-11	01:50:00	2007-01-11 01:50:00	39093.1	733053	0.00909647
2007-01-11	02:10:00	2007-01-11 02:10:00	39093.1	733053	0.00904416
2007-01-11	02:20:00	2007-01-11 02:20:00	39093.1	733053	0.00949462
2007-01-11	02:30:00	2007-01-11 02:30:00	39093.1	733053	0.00871237
2007-01-11	02:40:00	2007-01-11 02:40:00	39093.1	733053	0.00920117
2007-01-11	02:50:00	2007-01-11 02:50:00	39093.1	733053	0.0100666
2007-01-11	03:10:00	2007-01-11 03:10:00	39093.1	733053	0.00845299
2007-01-11	03:20:00	2007-01-11 03:20:00	39093.1	733053	0.00909765
2007-01-11	03:30:00	2007-01-11 03:30:00	39093.1	733053	0.00897679
2007-01-11	03:40:00	2007-01-11 03:40:00	39093.2	733053	0.00956532
2007-01-11	03:50:00	2007-01-11 03:50:00	39093.2	733053	0.00808648
2007-01-11	04:10:00	2007-01-11 04:10:00	39093.2	733053	0.00875821
2007-01-11	04:20:00	2007-01-11 04:20:00	39093.2	733053	0.00890551
2007-01-11	04:30:00	2007-01-11 04:30:00	39093.2	733053	0.00944591
2007-01-11	04:40:00	2007-01-11 04:40:00	39093.2	733053	0.00820704
2007-01-11	04:50:00	2007-01-11 04:50:00	39093.2	733053	0.00872269
2007-01-11	05:10:00	2007-01-11 05:10:00	39093.2	733053	0.00792354
2007-01-11	05:20:00	2007-01-11 05:20:00	39093.2	733053	0.00844442
2007-01-11	05:30:00	2007-01-11 05:30:00	39093.2	733053	0.00876679
2007-01-11	05:40:00	2007-01-11 05:40:00	39093.2	733053	0.00830203
2007-01-11	05:50:00	2007-01-11 05:50:00	39093.2	733053	0.00854001
2007-01-11	06:10:00	2007-01-11 06:10:00	39093.3	733053	0.0087944
2007-01-11	06:20:00	2007-01-11 06:20:00	39093.3	733053	0.027731
2007-01-11	06:30:00	2007-01-11 06:30:00	39093.3	733053	0.00887002
2007-01-11	06:40:00	2007-01-11 06:40:00	39093.3	733053	0.00837556
2007-01-11	06:50:00	2007-01-11 06:50:00	39093.3	733053	0.0327866
2007-01-11	07:10:00	2007-01-11 07:10:00	39093.3	733053	0.00832606
2007-01-11	07:20:00	2007-01-11 07:20:00	39093.3	733053	0.00820365
2007-01-11	07:30:00	2007-01-11 07:30:00	39093.3	733053	0.00842011
2007-01-11	07:40:00	2007-01-11 07:40:00	39093.3	733053	0.00946227
2007-01-11	07:50:00	2007-01-11 07:50:00	39093.3	733053	0.00983485
2007-01-11	08:10:00	2007-01-11 08:10:00	39093.3	733053	0.00947208
2007-01-11	08:20:00	2007-01-11 08:20:00	39093.3	733053	0.00845692
2007-01-11	08:30:00	2007-01-11 08:30:00	39093.4	733053	0.0091045
2007-01-11	08:40:00	2007-01-11 08:40:00	39093.4	733053	0.0079519
2007-01-11	08:50:00	2007-01-11 08:50:00	39093.4	733053	0.00847653
2007-01-11	09:10:00	2007-01-11 09:10:00	39093.4	733053	0.00898041
2007-01-11	09:20:00	2007-01-11 09:20:00	39093.4	733053	0.00869379
2007-01-11	09:30:00	2007-01-11 09:30:00	39093.4	733053	0.00898894
2007-01-11	09:40:00	2007-01-11 09:40:00	39093.4	733053	0.00918361
2007-01-11	09:50:00	2007-01-11 09:50:00	39093.4	733053	0.00919147
2007-01-11	10:10:00	2007-01-11 10:10:00	39093.4	733053	0.00846691
2007-01-11	10:20:00	2007-01-11 10:20:00	39093.4	733053	0.00913074
2007-01-11	10:30:00	2007-01-11 10:30:00	39093.4	733053	0.00983497
2007-01-11	10:40:00	2007-01-11 10:40:00	39093.4	733053	0.00896852
2007-01-11	10:50:00	2007-01-11 10:50:00	39093.5	733053	0.00888107
2007-01-11	11:10:00	2007-01-11 11:10:00	39093.5	733053	0.00971208
2007-01-11	11:20:00	2007-01-11 11:20:00	39093.5	733053	0.00811488
2007-01-11	11:30:00	2007-01-11 11:30:00	39093.5	733053	0.00895672
2007-01-11	11:40:00	2007-01-11 11:40:00	39093.5	733053	0.00878151
2007-01-11	11:50:00	2007-01-11 11:50:00	39093.5	733053	0.00804662
2007-01-11	12:10:00	2007-01-11 12:10:00	39093.5	733054	0.00914316
2007-01-11	12:20:00	2007-01-11 12:20:00	39093.5	733054	0.00913927
2007-01-11	12:30:00	2007-01-11 12:30:00	39093.5	733054	0.00866568
2007-01-11	12:40:00	2007-01-11 12:40:00	39093.5	733054	0.00868943
2007-01-11	12:50:00	2007-01-11 12:50:00	39093.5	733054	0.00863679
2007-01-11	13:10:00	2007-01-11 13:10:00	39093.5	733054	0.00825592
2007-01-11	13:20:00	2007-01-11 13:20:00	39093.6	733054	0.00834524
2007-01-11	13:30:00	2007-01-11 13:30:00	39093.6	733054	0.00930401
2007-01-11	13:40:00	2007-01-11 13:40:00	39093.6	733054	0.00780963
2007-01-11	13:50:00	2007-01-11 13:50:00	39093.6	733054	0.00809092
2007-01-11	14:10:00	2007-01-11 14:10:00	39093.6	733054	0.0082142
2007-01-11	14:20:00	2007-01-11 14:20:00	39093.6	733054	0.0085825
2007-01-11	14:30:00	2007-01-11 14:30:00	39093.6	733054	0.00849837
2007-01-11	14:40:00	2007-01-11 14:40:00	39093.6	733054	0.00832981
2007-01-11	14:50:00	2007-01-11 14:50:00	39093.6	733054	0.016207
2007-01-11	15:10:00	2007-01-11 15:10:00	39093.6	733054	0.00990704
2007-01-11	15:20:00	2007-01-11 15:20:00	39093.6	733054	0.00875208
2007-01-11	15:30:00	2007-01-11 15:30:00	39093.6	733054	0.00956091
2007-01-11	15:40:00	2007-01-11 15:40:00	39093.7	733054	0.00821325
2007-01-11	15:50:00	2007-01-11 15:50:00	39093.7	733054	0.00851764
2007-01-11	16:10:00	2007-01-11 16:10:00	39093.7	733054	0.00811371
2007-01-11	16:20:00	2007-01-11 16:20:00	39093.7	733054	0.00832548
2007-01-11	16:30:00	2007-01-11 16:30:00	39093.7	733054	0.00840379
2007-01-11	16:40:00	2007-01-11 16:40:00	39093.7	733054	0.0236391
2007-01-11	16:50:00	2007-01-11 16:50:00	39093.7	733054	0.00894458
2007-01-11	17:10:00	2007-01-11 17:10:00	39093.7	733054	0.00830483
2007-01-11	17:20:00	2007-01-11 17:20:00	39093.7	733054	0.0103629
2007-01-11	17:30:00	2007-01-11 17:30:00	39093.7	733054	0.0101887
2007-01-11	17:40:00	2007-01-11 17:40:00	39093.7	733054	0.00957243
2007-01-11	17:50:00	2007-01-11 17:50:00	39093.7	733054	0.0100679
2007-01-11	18:10:00	2007-01-11 18:10:00	39093.8	733054	0.00980718
2007-01-11	18:20:00	2007-01-11 18:20:00	39093.8	733054	0.00974728
2007-01-11	18:30:00	2007-01-11 18:30:00	39093.8	733054	0.0104081
2007-01-11	18:40:00	2007-01-11 18:40:00	39093.8	733054	0.0088974
2007-01-11	18:50:00	2007-01-11 18:50:00	39093.8	733054	0.0100423
2007-01-11	19:10:00	2007-01-11 19:10:00	39093.8	733054	0.00964346
2007-01-11	19:20:00	2007-01-11 19:20:00	39093.8	733054	0.00960775
2007-01-11	19:30:00	2007-01-11 19:30:00	39093.8	733054	0.00986905
2007-01-11	19:40:00	2007-01-11 19:40:00	39093.8	733054	0.0105387
2007-01-11	19:50:00	2007-01-11 19:50:00	39093.8	733054	0.00969644
2007-01-11	20:10:00	2007-01-11 20:10:00	39093.8	733054	0.00919006
2007-01-11	20:20:00	2007-01-11 20:20:00	39093.8	733054	0.00997465
2007-01-11	20:30:00	2007-01-11 20:30:00	39093.9	733054	0.0106842
2007-01-11	20:40:00	2007-01-11 20:40:00	39093.9	733054	0.0100367
2007-01-11	20:50:00	2007-01-11 20:50:00	39093.9	733054	0.00969617
2007-01-11	21:10:00	2007-01-11 21:10:00	39093.9	733054	0.0110612
2007-01-11	21:20:00	2007-01-11 21:20:00	39093.9	733054	0.0106608
2007-01-11	21:30:00	2007-01-11 21:30:00	39093.9	733054	0.00995368
2007-01-11	21:40:00	2007-01-11 21:40:00	39093.9	733054	0.00999565
2007-01-11	21:50:00	2007-01-11 21:50:00	39093.9	733054	0.0097334
2007-01-11	22:10:00	2007-01-11 22:10:00	39093.9	733054	0.00925646
2007-01-11	22:20:00	2007-01-11 22:20:00	39093.9	733054	0.00950667
2007-01-11	22:30:00	2007-01-11 22:30:00	39093.9	733054	0.00886505
2007-01-11	22:40:00	2007-01-11 22:40:00	39093.9	733054	0.00888364
2007-01-11	22:50:00	2007-01-11 22:50:00	39094	733054	0.00892696
2007-01-11	23:10:00	2007-01-11 23:10:00	39094	733054	0.00897903
2007-01-11	23:20:00	2007-01-11 23:20:00	39094	733054	0.00817911
2007-01-11	23:30:00	2007-01-11 23:30:00	39094	733054	0.00818134
2007-01-11	23:40:00	2007-01-11 23:40:00	39094	733054	0.00808039
2007-01-11	23:50:00	2007-01-11 23:50:00	39094	733054	0.0076986
2007-01-12	00:10:00	2007-01-12 00:10:00	39094	733054	0.00813839
2007-01-12	00:20:00	2007-01-12 00:20:00	39094	733054	0.00821738
2007-01-12	00:30:00	2007-01-12 00:30:00	39094	733054	0.00868785
2007-01-12	00:40:00	2007-01-12 00:40:00	39094	733054	0.0416245
2007-01-12	00:50:00	2007-01-12 00:50:00	39094	733054	0.008084
2007-01-12	01:10:00	2007-01-12 01:10:00	39094	733054	0.00873308
2007-01-12	01:20:00	2007-01-12 01:20:00	39094.1	733054	0.00923056
2007-01-12	01:30:00	2007-01-12 01:30:00	39094.1	733054	0.00876179
2007-01-12	01:40:00	2007-01-12 01:40:00	39094.1	733054	0.00886198
2007-01-12	01:50:00	2007-01-12 01:50:00	39094.1	733054	0.00904321
2007-01-12	02:10:00	2007-01-12 02:10:00	39094.1	733054	0.0091482
2007-01-12	02:20:00	2007-01-12 02:20:00	39094.1	733054	0.00924784
2007-01-12	02:30:00	2007-01-12 02:30:00	39094.1	733054	0.00995701
2007-01-12	02:40:00	2007-01-12 02:40:00	39094.1	733054	0.00953222
2007-01-12	02:50:00	2007-01-12 02:50:00	39094.1	733054	0.00929103
2007-01-12	03:10:00	2007-01-12 03:10:00	39094.1	733054	0.0113152
2007-01-12	03:20:00	2007-01-12 03:20:00	39094.1	733054	0.00976762
2007-01-12	03:30:00	2007-01-12 03:30:00	39094.1	733054	0.0104022
2007-01-12	03:40:00	2007-01-12 03:40:00	39094.2	733054	0.00949676
2007-01-12	03:50:00	2007-01-12 03:50:00	39094.2	733054	0.00970899
2007-01-12	04:10:00	2007-01-12 04:10:00	39094.2	733054	0.00993517
2007-01-12	04:20:00	2007-01-12 04:20:00	39094.2	733054	0.00955008
2007-01-12	04:30:00	2007-01-12 04:30:00	39094.2	733054	0.0088985
2007-01-12	04:40:00	2007-01-12 04:40:00	39094.2	733054	0.0100833
2007-01-12	04:50:00	2007-01-12 04:50:00	39094.2	733054	0.0158659
2007-01-12	05:10:00	2007-01-12 05:10:00	39094.2	733054	0.0102882
2007-01-12	05:20:00	2007-01-12 05:20:00	39094.2	733054	0.010366
2007-01-12	05:30:00	2007-01-12 05:30:00	39094.2	733054	0.00957983
2007-01-12	05:40:00	2007-01-12 05:40:00	39094.2	733054	0.00944633
2007-01-12	05:50:00	2007-01-12 05:50:00	39094.2	733054	0.0100538
2007-01-12	06:10:00	2007-01-12 06:10:00	39094.3	733054	0.00934971
2007-01-12	06:20:00	2007-01-12 06:20:00	39094.3	733054	0.0108314
2007-01-12	06:30:00	2007-01-12 06:30:00	39094.3	733054	0.0104227
2007-01-12	06:40:00	2007-01-12 06:40:00	39094.3	733054	0.00961023
2007-01-12	06:50:00	2007-01-12 06:50:00	39094.3	733054	0.0107462
2007-01-12	07:10:00	2007-01-12 07:10:00	39094.3	733054	0.0102222
2007-01-12	07:20:00	2007-01-12 07:20:00	39094.3	733054	0.0103121
2007-01-12	07:30:00	2007-01-12 07:30:00	39094.3	733054	0.0102413
2007-01-12	07:40:00	2007-01-12 07:40:00	39094.3	733054	0.0102725
2007-01-12	07:50:00	2007-01-12 07:50:00	39094.3	733054	0.0102174
2007-01-12	08:10:00	2007-01-12 08:10:00	39094.3	733054	0.0100252
2007-01-12	08:20:00	2007-01-12 08:20:00	39094.3	733054	0.00980009
2007-01-12	08:30:00	2007-01-12 08:30:00	39094.4	733054	0.00952979
2007-01-12	08:40:00	2007-01-12 08:40:00	39094.4	733054	0.0105281
2007-01-12	08:50:00	2007-01-12 08:50:00	39094.4	733054	0.010373
2007-01-12	09:10:00	2007-01-12 09:10:00	39094.4	733054	0.0113063
2007-01-12	09:20:00	2007-01-12 09:20:00	39094.4	733054	0.0106893
2007-01-12	09:30:00	2007-01-12 09:30:00	39094.4	733054	0.011187
2007-01-12	09:40:00	2007-01-12 09:40:00	39094.4	733054	0.0115455
2007-01-12	09:50:00	2007-01-12 09:50:00	39094.4	733054	0.0105878
2007-01-12	10:10:00	2007-01-12 10:10:00	39094.4	733054	0.0100579
2007-01-12	10:20:00	2007-01-12 10:20:00	39094.4	733054	0.0103277
2007-01-12	10:30:00	2007-01-12 10:30:00	39094.4	733054	0.010314
2007-01-12	10:40:00	2007-01-12 10:40:00	39094.4	733054	0.0106147
2007-01-12	10:50:00	2007-01-12 10:50:00	39094.5	733054	0.0102937
2007-01-12	11:10:00	2007-01-12 11:10:00	39094.5	733054	0.0101963
2007-01-12	11:20:00	2007-01-12 11:20:00	39094.5	733054	0.0110201
2007-01-12	11:30:00	2007-01-12 11:30:00	39094.5	733054	0.0102199
2007-01-12	11:40:00	2007-01-12 11:40:00	39094.5	733054	0.0101319
2007-01-12	11:50:00	2007-01-12 11:50:00	39094.5	733054	0.00905021
2007-01-12	12:10:00	2007-01-12 12:10:00	39094.5	733055	0.00986657
2007-01-12	12:20:00	2007-01-12 12:20:00	39094.5	733055	0.00920285
2007-01-12	12:30:00	2007-01-12 12:30:00	39094.5	733055	0.0108693
2007-01-12	12:40:00	2007-01-12 12:40:00	39094.5	733055	0.00904069
2007-01-12	12:50:00	2007-01-12 12:50:00	39094.5	733055	0.00980797
2007-01-12	13:10:00	2007-01-12 13:10:00	39094.5	733055	0.011464
2007-01-12	13:20:00	2007-01-12 13:20:00	39094.6	733055	0.0100688
2007-01-12	13:30:00	2007-01-12 13:30:00	39094.6	733055	0.00991418
2007-01-12	13:40:00	2007-01-12 13:40:00	39094.6	733055	0.0101208
2007-01-12	13:50:00	2007-01-12 13:50:00	39094.6	733055	0.00901676
2007-01-12	14:10:00	2007-01-12 14:10:00	39094.6	733055	0.0523142
2007-01-12	14:20:00	2007-01-12 14:20:00	39094.6	733055	0.00882637
2007-01-12	14:30:00	2007-01-12 14:30:00	39094.6	733055	0.00997683
2007-01-12	14:40:00	2007-01-12 14:40:00	39094.6	733055	0.0090241
2007-01-12	14:50:00	2007-01-12 14:50:00	39094.6	733055	0.0423933
2007-01-12	15:10:00	2007-01-12 15:10:00	39094.6	733055	0.0232218
2007-01-12	15:20:00	2007-01-12 15:20:00	39094.6	733055	0.00989913
2007-01-12	15:30:00	2007-01-12 15:30:00	39094.6	733055	0.0108296
2007-01-12	15:40:00	2007-01-12 15:40:00	39094.7	733055	0.00999359
2007-01-12	15:50:00	2007-01-12 15:50:00	39094.7	733055	0.0105578
2007-01-12	16:10:00	2007-01-12 16:10:00	39094.7	733055	0.0101801
2007-01-12	16:20:00	2007-01-12 16:20:00	39094.7	733055	0.00997717
2007-01-12	16:30:00	2007-01-12 16:30:00	39094.7	733055	0.0096747
2007-01-12	16:40:00	2007-01-12 16:40:00	39094.7	733055	0.0234337
2007-01-12	16:50:00	2007-01-12 16:50:00	39094.7	733055	0.0106774
2007-01-12	17:10:00	2007-01-12 17:10:00	39094.7	733055	0.0101827
2007-01-12	17:20:00	2007-01-12 17:20:00	39094.7	733055	0.00924962
2007-01-12	17:30:00	2007-01-12 17:30:00	39094.7	733055	0.0100705
2007-01-12	17:40:00	2007-01-12 17:40:00	39094.7	733055	0.00983292
2007-01-12	17:50:00	2007-01-12 17:50:00	39094.7	733055	0.0103851
2007-01-12	18:10:00	2007-01-12 18:10:00	39094.8	733055	0.0106205
2007-01-12	18:20:00	2007-01-12 18:20:00	39094.8	733055	0.0105809
2007-01-12	18:30:00	2007-01-12 18:30:00	39094.8	733055	0.0102973
2007-01-12	18:40:00	2007-01-12 18:40:00	39094.8	733055	0.0100506
2007-01-12	18:50:00	2007-01-12 18:50:00	39094.8	733055	0.0107546
2007-01-12	19:10:00	2007-01-12 19:10:00	39094.8	733055	0.0120205
2007-01-12	19:20:00	2007-01-12 19:20:00	39094.8	733055	0.0120281
2007-01-12	19:30:00	2007-01-12 19:30:00	39094.8	733055	0.0112738
2007-01-12	19:40:00	2007-01-12 19:40:00	39094.8	733055	0.0105047
2007-01-12	19:50:00	2007-01-12 19:50:00	39094.8	733055	0.0109467
2007-01-12	20:10:00	2007-01-12 20:10:00	39094.8	733055	0.0106122
2007-01-12	20:20:00	2007-01-12 20:20:00	39094.8	733055	0.011844
2007-01-12	20:30:00	2007-01-12 20:30:00	39094.9	733055	0.0115838
2007-01-12	20:40:00	2007-01-12 20:40:00	39094.9	733055	0.0122884
2007-01-12	20:50:00	2007-01-12 20:50:00	39094.9	733055	0.0123707
2007-01-12	21:10:00	2007-01-12 21:10:00	39094.9	733055	0.0115159
2007-01-12	21:20:00	2007-01-12 21:20:00	39094.9	733055	0.0121
2007-01-12	21:30:00	2007-01-12 21:30:00	39094.9	733055	0.0123327
2007-01-12	21:40:00	2007-01-12 21:40:00	39094.9	733055	0.0120192
2007-01-12	21:50:00	2007-01-12 21:50:00	39094.9	733055	0.0120145
2007-01-12	22:10:00	2007-01-12 22:10:00	39094.9	733055	0.0123375
2007-01-12	22:20:00	2007-01-12 22:20:00	39094.9	733055	0.0123081
2007-01-12	22:30:00	2007-01-12 22:30:00	39094.9	733055	0.0124092
2007-01-12	22:40:00	2007-01-12 22:40:00	39094.9	733055	0.0125163
2007-01-12	22:50:00	2007-01-12 22:50:00	39095	733055	0.0134611
2007-01-12	23:10:00	2007-01-12 23:10:00	39095	733055	0.0125749
2007-01-12	23:20:00	2007-01-12 23:20:00	39095	733055	0.0126909
2007-01-12	23:30:00	2007-01-12 23:30:00	39095	733055	0.0131265
2007-01-12	23:40:00	2007-01-12 23:40:00	39095	733055	0.0130893
2007-01-12	23:50:00	2007-01-12 23:50:00	39095	733055	0.0131588
2007-01-13	00:10:00	2007-01-13 00:10:00	39095	733055	0.0127903
2007-01-13	00:20:00	2007-01-13 00:20:00	39095	733055	0.0125076
2007-01-13	00:30:00	2007-01-13 00:30:00	39095	733055	0.0129368
2007-01-13	00:40:00	2007-01-13 00:40:00	39095	733055	0.0125585
2007-01-13	00:50:00	2007-01-13 00:50:00	39095	733055	0.0136321
2007-01-13	01:10:00	2007-01-13 01:10:00	39095	733055	0.0131683
2007-01-13	01:20:00	2007-01-13 01:20:00	39095.1	733055	0.0136256
2007-01-13	01:30:00	2007-01-13 01:30:00	39095.1	733055	0.0129883
2007-01-13	01:40:00	2007-01-13 01:40:00	39095.1	733055	0.013811
2007-01-13	01:50:00	2007-01-13 01:50:00	39095.1	733055	0.0134401
2007-01-13	02:10:00	2007-01-13 02:10:00	39095.1	733055	0.0127892
2007-01-13	02:20:00	2007-01-13 02:20:00	39095.1	733055	0.0132561
2007-01-13	02:30:00	2007-01-13 02:30:00	39095.1	733055	0.0125016
2007-01-13	02:40:00	2007-01-13 02:40:00	39095.1	733055	0.0129386
2007-01-13	02:50:00	2007-01-13 02:50:00	39095.1	733055	0.0139587
2007-01-13	03:10:00	2007-01-13 03:10:00	39095.1	733055	0.0128748
2007-01-13	03:20:00	2007-01-13 03:20:00	39095.1	733055	0.0129279
2007-01-13	03:30:00	2007-01-13 03:30:00	39095.1	733055	0.0126496
2007-01-13	03:40:00	2007-01-13 03:40:00	39095.2	733055	0.0124542
2007-01-13	03:50:00	2007-01-13 03:50:00	39095.2	733055	0.01212
2007-01-13	04:10:00	2007-01-13 04:10:00	39095.2	733055	0.0125229
2007-01-13	04:20:00	2007-01-13 04:20:00	39095.2	733055	0.0132554
2007-01-13	04:30:00	2007-01-13 04:30:00	39095.2	733055	0.0128296
2007-01-13	04:40:00	2007-01-13 04:40:00	39095.2	733055	0.0135916
2007-01-13	04:50:00	2007-01-13 04:50:00	39095.2	733055	0.0128296
2007-01-13	05:10:00	2007-01-13 05:10:00	39095.2	733055	0.0166947
2007-01-13	05:20:00	2007-01-13 05:20:00	39095.2	733055	0.0129226
2007-01-13	05:30:00	2007-01-13 05:30:00	39095.2	733055	0.0135636
2007-01-13	05:40:00	2007-01-13 05:40:00	39095.2	733055	0.012704
2007-01-13	05:50:00	2007-01-13 05:50:00	39095.2	733055	0.0139983
2007-01-13	06:10:00	2007-01-13 06:10:00	39095.3	733055	0.0124943
2007-01-13	06:20:00	2007-01-13 06:20:00	39095.3	733055	0.0129531
2007-01-13	06:30:00	2007-01-13 06:30:00	39095.3	733055	0.012566
2007-01-13	06:40:00	2007-01-13 06:40:00	39095.3	733055	0.0125065
2007-01-13	06:50:00	2007-01-13 06:50:00	39095.3	733055	0.0115582
2007-01-13	07:10:00	2007-01-13 07:10:00	39095.3	733055	0.0163765
2007-01-13	07:20:00	2007-01-13 07:20:00	39095.3	733055	0.0117405
2007-01-13	07:30:00	2007-01-13 07:30:00	39095.3	733055	0.0124039
2007-01-13	07:40:00	2007-01-13 07:40:00	39095.3	733055	0.0118033
2007-01-13	07:50:00	2007-01-13 07:50:00	39095.3	733055	0.0122155
2007-01-13	08:10:00	2007-01-13 08:10:00	39095.3	733055	0.012133
2007-01-13	08:20:00	2007-01-13 08:20:00	39095.3	733055	0.012059
2007-01-13	08:30:00	2007-01-13 08:30:00	39095.4	733055	0.011838
2007-01-13	08:40:00	2007-01-13 08:40:00	39095.4	733055	0.0123271
2007-01-13	08:50:00	2007-01-13 08:50:00	39095.4	733055	0.0144803
2007-01-13	09:10:00	2007-01-13 09:10:00	39095.4	733055	0.0125192
2007-01-13	09:20:00	2007-01-13 09:20:00	39095.4	733055	0.0116531
2007-01-13	09:30:00	2007-01-13 09:30:00	39095.4	733055	0.0112617
2007-01-13	09:40:00	2007-01-13 09:40:00	39095.4	733055	0.0386245
2007-01-13	09:50:00	2007-01-13 09:50:00	39095.4	733055	0.0112311
2007-01-13	10:10:00	2007-01-13 10:10:00	39095.4	733055	0.0113159
2007-01-13	10:20:00	2007-01-13 10:20:00	39095.4	733055	0.0110872
2007-01-13	10:30:00	2007-01-13 10:30:00	39095.4	733055	0.0111864
2007-01-13	10:40:00	2007-01-13 10:40:00	39095.4	733055	0.0111758
2007-01-13	10:50:00	2007-01-13 10:50:00	39095.5	733055	0.0113202
2007-01-13	11:10:00	2007-01-13 11:10:00	39095.5	733055	0.0126038
2007-01-13	11:20:00	2007-01-13 11:20:00	39095.5	733055	0.0124692
2007-01-13	11:30:00	2007-01-13 11:30:00	39095.5	733055	0.0129839
2007-01-13	11:40:00	2007-01-13 11:40:00	39095.5	733055	0.0118629
2007-01-13	11:50:00	2007-01-13 11:50:00	39095.5	733055	0.0120183
2007-01-13	12:10:00	2007-01-13 12:10:00	39095.5	733056	0.0126625
2007-01-13	12:20:00	2007-01-13 12:20:00	39095.5	733056	0.0121554
2007-01-13	12:30:00	2007-01-13 12:30:00	39095.5	733056	0.0138233
2007-01-13	12:40:00	2007-01-13 12:40:00	39095.5	733056	0.0135832
2007-01-13	12:50:00	2007-01-13 12:50:00	39095.5	733056	0.0125344
2007-01-13	13:10:00	2007-01-13 13:10:00	39095.5	733056	0.0121951
2007-01-13	13:20:00	2007-01-13 13:20:00	39095.6	733056	0.0126638
2007-01-13	13:30:00	2007-01-13 13:30:00	39095.6	733056	0.012705
2007-01-13	13:40:00	2007-01-13 13:40:00	39095.6	733056	0.0129521
2007-01-13	13:50:00	2007-01-13 13:50:00	39095.6	733056	0.012099
2007-01-13	14:10:00	2007-01-13 14:10:00	39095.6	733056	0.0133384
2007-01-13	14:20:00	2007-01-13 14:20:00	39095.6	733056	0.0121609
2007-01-13	14:30:00	2007-01-13 14:30:00	39095.6	733056	0.0124118
2007-01-13	14:40:00	2007-01-13 14:40:00	39095.6	733056	0.012151
2007-01-13	14:50:00	2007-01-13 14:50:00	39095.6	733056	0.0125461
2007-01-13	15:10:00	2007-01-13 15:10:00	39095.6	733056	0.0180562
2007-01-13	15:20:00	2007-01-13 15:20:00	39095.6	733056	0.0124764
2007-01-13	15:30:00	2007-01-13 15:30:00	39095.6	733056	0.0130203
2007-01-13	15:40:00	2007-01-13 15:40:00	39095.7	733056	0.012836
2007-01-13	15:50:00	2007-01-13 15:50:00	39095.7	733056	0.0127667
2007-01-13	16:10:00	2007-01-13 16:10:00	39095.7	733056	0.0127847
2007-01-13	16:20:00	2007-01-13 16:20:00	39095.7	733056	0.0128189
2007-01-13	16:30:00	2007-01-13 16:30:00	39095.7	733056	0.0139752
2007-01-13	16:40:00	2007-01-13 16:40:00	39095.7	733056	0.0177591
2007-01-13	16:50:00	2007-01-13 16:50:00	39095.7	733056	0.0209184
2007-01-13	17:10:00	2007-01-13 17:10:00	39095.7	733056	0.0133102
2007-01-13	17:20:00	2007-01-13 17:20:00	39095.7	733056	0.0129465
2007-01-13	17:30:00	2007-01-13 17:30:00	39095.7	733056	0.013553
2007-01-13	17:40:00	2007-01-13 17:40:00	39095.7	733056	0.0134568
2007-01-13	17:50:00	2007-01-13 17:50:00	39095.7	733056	0.0125591
2007-01-13	18:10:00	2007-01-13 18:10:00	39095.8	733056	0.0145227
2007-01-13	18:20:00	2007-01-13 18:20:00	39095.8	733056	0.0138338
2007-01-13	18:30:00	2007-01-13 18:30:00	39095.8	733056	0.0134776
2007-01-13	18:40:00	2007-01-13 18:40:00	39095.8	733056	0.0131853
2007-01-13	18:50:00	2007-01-13 18:50:00	39095.8	733056	0.0142172
2007-01-13	19:10:00	2007-01-13 19:10:00	39095.8	733056	0.0136867
2007-01-13	19:20:00	2007-01-13 19:20:00	39095.8	733056	0.0146655
2007-01-13	19:30:00	2007-01-13 19:30:00	39095.8	733056	0.0149047
2007-01-13	19:40:00	2007-01-13 19:40:00	39095.8	733056	0.014021
2007-01-13	19:50:00	2007-01-13 19:50:00	39095.8	733056	0.0133915
2007-01-13	20:10:00	2007-01-13 20:10:00	39095.8	733056	0.0139694
2007-01-13	20:20:00	2007-01-13 20:20:00	39095.8	733056	0.0137204
2007-01-13	20:30:00	2007-01-13 20:30:00	39095.9	733056	0.0136258
2007-01-13	20:40:00	2007-01-13 20:40:00	39095.9	733056	0.0193856
2007-01-13	20:50:00	2007-01-13 20:50:00	39095.9	733056	0.0137026
2007-01-13	21:10:00	2007-01-13 21:10:00	39095.9	733056	0.0142638
2007-01-13	21:20:00	2007-01-13 21:20:00	39095.9	733056	0.0139805
2007-01-13	21:30:00	2007-01-13 21:30:00	39095.9	733056	0.0143538
2007-01-13	21:40:00	2007-01-13 21:40:00	39095.9	733056	0.0138427
2007-01-13	21:50:00	2007-01-13 21:50:00	39095.9	733056	0.013887
2007-01-13	22:10:00	2007-01-13 22:10:00	39095.9	733056	0.0139619
2007-01-13	22:20:00	2007-01-13 22:20:00	39095.9	733056	0.0145212
2007-01-13	22:30:00	2007-01-13 22:30:00	39095.9	733056	0.0143886
2007-01-13	22:40:00	2007-01-13 22:40:00	39095.9	733056	0.0139918
2007-01-13	22:50:00	2007-01-13 22:50:00	39096	733056	0.0141578
2007-01-13	23:10:00	2007-01-13 23:10:00	39096	733056	0.0145371
2007-01-13	23:20:00	2007-01-13 23:20:00	39096	733056	0.0141738
2007-01-13	23:30:00	2007-01-13 23:30:00	39096	733056	0.0151237
2007-01-13	23:40:00	2007-01-13 23:40:00	39096	733056	0.0142158
2007-01-13	23:50:00	2007-01-13 23:50:00	39096	733056	0.0140746
2007-01-14	00:10:00	2007-01-14 00:10:00	39096	733056	0.0147136
2007-01-14	00:20:00	2007-01-14 00:20:00	39096	733056	0.0150567
2007-01-14	00:30:00	2007-01-14 00:30:00	39096	733056	0.0143878
2007-01-14	00:40:00	2007-01-14 00:40:00	39096	733056	0.014832
2007-01-14	00:50:00	2007-01-14 00:50:00	39096	733056	0.0199136
2007-01-14	01:10:00	2007-01-14 01:10:00	39096	733056	0.0150424
2007-01-14	01:20:00	2007-01-14 01:20:00	39096.1	733056	0.0142715
2007-01-14	01:30:00	2007-01-14 01:30:00	39096.1	733056	0.0188359
2007-01-14	01:40:00	2007-01-14 01:40:00	39096.1	733056	0.014851
2007-01-14	01:50:00	2007-01-14 01:50:00	39096.1	733056	0.0150212
2007-01-14	02:10:00	2007-01-14 02:10:00	39096.1	733056	0.0147573
2007-01-14	02:20:00	2007-01-14 02:20:00	39096.1	733056	0.0149151
2007-01-14	02:30:00	2007-01-14 02:30:00	39096.1	733056	0.015011
2007-01-14	02:40:00	2007-01-14 02:40:00	39096.1	733056	0.015316
2007-01-14	02:50:00	2007-01-14 02:50:00	39096.1	733056	0.0154826
2007-01-14	03:10:00	2007-01-14 03:10:00	39096.1	733056	0.0143542
2007-01-14	03:20:00	2007-01-14 03:20:00	39096.1	733056	0.016013
2007-01-14	03:30:00	2007-01-14 03:30:00	39096.1	733056	0.0146051
2007-01-14	03:40:00	2007-01-14 03:40:00	39096.2	733056	0.0149159
2007-01-14	03:50:00	2007-01-14 03:50:00	39096.2	733056	0.0152024
2007-01-14	04:10:00	2007-01-14 04:10:00	39096.2	733056	0.0147415
2007-01-14	04:20:00	2007-01-14 04:20:00	39096.2	733056	0.0148992
2007-01-14	04:30:00	2007-01-14 04:30:00	39096.2	733056	0.0148076
2007-01-14	04:40:00	2007-01-14 04:40:00	39096.2	733056	0.0148536
2007-01-14	04:50:00	2007-01-14 04:50:00	39096.2	733056	0.0150221
2007-01-14	05:10:00	2007-01-14 05:10:00	39096.2	733056	0.0140593
2007-01-14	05:20:00	2007-01-14 05:20:00	39096.2	733056	0.0145593
2007-01-14	05:30:00	2007-01-14 05:30:00	39096.2	733056	0.0133379
2007-01-14	05:40:00	2007-01-14 05:40:00	39096.2	733056	0.0136826
2007-01-14	05:50:00	2007-01-14 05:50:00	39096.2	733056	0.0143861
2007-01-14	06:10:00	2007-01-14 06:10:00	39096.3	733056	0.0134571
2007-01-14	06:20:00	2007-01-14 06:20:00	39096.3	733056	0.0134419
2007-01-14	06:30:00	2007-01-14 06:30:00	39096.3	733056	0.0132508
2007-01-14	06:40:00	2007-01-14 06:40:00	39096.3	733056	0.0129444
2007-01-14	06:50:00	2007-01-14 06:50:00	39096.3	733056	0.0124189
2007-01-14	07:10:00	2007-01-14 07:10:00	39096.3	733056	0.0129424
2007-01-14	07:20:00	2007-01-14 07:20:00	39096.3	733056	0.0133275
2007-01-14	07:30:00	2007-01-14 07:30:00	39096.3	733056	0.0122765
2007-01-14	07:40:00	2007-01-14 07:40:00	39096.3	733056	0.0129486
2007-01-14	07:50:00	2007-01-14 07:50:00	39096.3	733056	0.014558
2007-01-14	08:10:00	2007-01-14 08:10:00	39096.3	733056	0.0127747
2007-01-14	08:20:00	2007-01-14 08:20:00	39096.3	733056	0.012017
2007-01-14	08:30:00	2007-01-14 08:30:00	39096.4	733056	0.0125577
2007-01-14	08:40:00	2007-01-14 08:40:00	39096.4	733056	0.0122466
2007-01-14	08:50:00	2007-01-14 08:50:00	39096.4	733056	0.0129017
2007-01-14	09:10:00	2007-01-14 09:10:00	39096.4	733056	0.0124763
2007-01-14	09:20:00	2007-01-14 09:20:00	39096.4	733056	0.0130144
2007-01-14	09:30:00	2007-01-14 09:30:00	39096.4	733056	0.0131334
2007-01-14	09:40:00	2007-01-14 09:40:00	39096.4	733056	0.0122865
2007-01-14	09:50:00	2007-01-14 09:50:00	39096.4	733056	0.0134236
2007-01-14	10:10:00	2007-01-14 10:10:00	39096.4	733056	0.0129799
2007-01-14	10:20:00	2007-01-14 10:20:00	39096.4	733056	0.0130256
2007-01-14	10:30:00	2007-01-14 10:30:00	39096.4	733056	0.0129847
2007-01-14	10:40:00	2007-01-14 10:40:00	39096.4	733056	0.0129377
2007-01-14	10:50:00	2007-01-14 10:50:00	39096.5	733056	0.0125918
2007-01-14	11:10:00	2007-01-14 11:10:00	39096.5	733056	0.0133576
2007-01-14	11:20:00	2007-01-14 11:20:00	39096.5	733056	0.013457
2007-01-14	11:30:00	2007-01-14 11:30:00	39096.5	733056	0.0133709
2007-01-14	11:40:00	2007-01-14 11:40:00	39096.5	733056	0.0126629
2007-01-14	11:50:00	2007-01-14 11:50:00	39096.5	733056	0.0121537
2007-01-14	12:10:00	2007-01-14 12:10:00	39096.5	733057	0.0175641
2007-01-14	12:20:00	2007-01-14 12:20:00	39096.5	733057	0.0128078
2007-01-14	12:30:00	2007-01-14 12:30:00	39096.5	733057	0.0126495
2007-01-14	12:40:00	2007-01-14 12:40:00	39096.5	733057	0.0183852
2007-01-14	12:50:00	2007-01-14 12:50:00	39096.5	733057	0.0124502
2007-01-14	13:10:00	2007-01-14 13:10:00	39096.5	733057	0.0125553
2007-01-14	13:20:00	2007-01-14 13:20:00	39096.6	733057	0.0122114
2007-01-14	13:30:00	2007-01-14 13:30:00	39096.6	733057	0.0132723
2007-01-14	13:40:00	2007-01-14 13:40:00	39096.6	733057	0.0126071
2007-01-14	13:50:00	2007-01-14 13:50:00	39096.6	733057	0.0128344
2007-01-14	14:10:00	2007-01-14 14:10:00	39096.6	733057	0.0119362
2007-01-14	14:20:00	2007-01-14 14:20:00	39096.6	733057	0.0118598
2007-01-14	14:30:00	2007-01-14 14:30:00	39096.6	733057	0.012238
2007-01-14	14:40:00	2007-01-14 14:40:00	39096.6	733057	0.0124744
2007-01-14	14:50:00	2007-01-14 14:50:00	39096.6	733057	0.0124933
2007-01-14	15:10:00	2007-01-14 15:10:00	39096.6	733057	0.012358
2007-01-14	15:20:00	2007-01-14 15:20:00	39096.6	733057	0.015778
2007-01-14	15:30:00	2007-01-14 15:30:00	39096.6	733057	0.0127415
2007-01-14	15:40:00	2007-01-14 15:40:00	39096.7	733057	0.0129639
2007-01-14	15:50:00	2007-01-14 15:50:00	39096.7	733057	0.0121008
2007-01-14	16:10:00	2007-01-14 16:10:00	39096.7	733057	0.0137239
2007-01-14	16:20:00	2007-01-14 16:20:00	39096.7	733057	0.0123443
2007-01-14	16:30:00	2007-01-14 16:30:00	39096.7	733057	0.0122918
2007-01-14	16:40:00	2007-01-14 16:40:00	39096.7	733057	0.0196977
2007-01-14	16:50:00	2007-01-14 16:50:00	39096.7	733057	0.0124154
2007-01-14	17:10:00	2007-01-14 17:10:00	39096.7	733057	0.0118749
2007-01-14	17:20:00	2007-01-14 17:20:00	39096.7	733057	0.0120108
2007-01-14	17:30:00	2007-01-14 17:30:00	39096.7	733057	0.0121657
2007-01-14	17:40:00	2007-01-14 17:40:00	39096.7	733057	0.0120413
2007-01-14	17:50:00	2007-01-14 17:50:00	39096.7	733057	0.0121112
2007-01-14	18:10:00	2007-01-14 18:10:00	39096.8	733057	0.0117546
2007-01-14	18:20:00	2007-01-14 18:20:00	39096.8	733057	0.0120937
2007-01-14	18:30:00	2007-01-14 18:30:00	39096.8	733057	0.0124248
2007-01-14	18:40:00	2007-01-14 18:40:00	39096.8	733057	0.0130429
2007-01-14	18:50:00	2007-01-14 18:50:00	39096.8	733057	0.0136304
2007-01-14	19:10:00	2007-01-14 19:10:00	39096.8	733057	0.0125548
2007-01-14	19:20:00	2007-01-14 19:20:00	39096.8	733057	0.0126958
2007-01-14	19:30:00	2007-01-14 19:30:00	39096.8	733057	0.0129617
2007-01-14	19:40:00	2007-01-14 19:40:00	39096.8	733057	0.0129289
2007-01-14	19:50:00	2007-01-14 19:50:00	39096.8	733057	0.0121657
2007-01-14	20:10:00	2007-01-14 20:10:00	39096.8	733057	0.0123833
2007-01-14	20:20:00	2007-01-14 20:20:00	39096.8	733057	0.0122479
2007-01-14	20:30:00	2007-01-14 20:30:00	39096.9	733057	0.0122393
2007-01-14	20:40:00	2007-01-14 20:40:00	39096.9	733057	0.0117093
2007-01-14	20:50:00	2007-01-14 20:50:00	39096.9	733057	0.0130223
2007-01-14	21:10:00	2007-01-14 21:10:00	39096.9	733057	0.0119342
2007-01-14	21:20:00	2007-01-14 21:20:00	39096.9	733057	0.0126953
2007-01-14	21:30:00	2007-01-14 21:30:00	39096.9	733057	0.0121675
2007-01-14	21:40:00	2007-01-14 21:40:00	39096.9	733057	0.0128731
2007-01-14	21:50:00	2007-01-14 21:50:00	39096.9	733057	0.0120869
2007-01-14	22:10:00	2007-01-14 22:10:00	39096.9	733057	0.0125888
2007-01-14	22:20:00	2007-01-14 22:20:00	39096.9	733057	0.0113282
2007-01-14	22:30:00	2007-01-14 22:30:00	39096.9	733057	0.012246
2007-01-14	22:40:00	2007-01-14 22:40:00	39096.9	733057	0.0121771
2007-01-14	22:50:00	2007-01-14 22:50:00	39097	733057	0.012229
2007-01-14	23:10:00	2007-01-14 23:10:00	39097	733057	0.012512
2007-01-14	23:20:00	2007-01-14 23:20:00	39097	733057	0.0127267
2007-01-14	23:30:00	2007-01-14 23:30:00	39097	733057	0.0136027
2007-01-14	23:40:00	2007-01-14 23:40:00	39097	733057	0.0134594
2007-01-14	23:50:00	2007-01-14 23:50:00	39097	733057	0.0129668
2007-01-15	00:10:00	2007-01-15 00:10:00	39097	733057	0.0126887
2007-01-15	00:20:00	2007-01-15 00:20:00	39097	733057	0.0130737
2007-01-15	00:30:00	2007-01-15 00:30:00	39097	733057	0.0134138
2007-01-15	00:40:00	2007-01-15 00:40:00	39097	733057	0.0140674
2007-01-15	00:50:00	2007-01-15 00:50:00	39097	733057	0.0144598
2007-01-15	01:10:00	2007-01-15 01:10:00	39097	733057	0.0164996
2007-01-15	01:20:00	2007-01-15 01:20:00	39097.1	733057	0.0138263
2007-01-15	01:30:00	2007-01-15 01:30:00	39097.1	733057	0.0133471
2007-01-15	01:40:00	2007-01-15 01:40:00	39097.1	733057	0.014119
2007-01-15	01:50:00	2007-01-15 01:50:00	39097.1	733057	0.0145415
2007-01-15	02:10:00	2007-01-15 02:10:00	39097.1	733057	0.0134784
2007-01-15	02:20:00	2007-01-15 02:20:00	39097.1	733057	0.0136384
2007-01-15	02:30:00	2007-01-15 02:30:00	39097.1	733057	0.0135924
2007-01-15	02:40:00	2007-01-15 02:40:00	39097.1	733057	0.0135181
2007-01-15	02:50:00	2007-01-15 02:50:00	39097.1	733057	0.013011
2007-01-15	03:10:00	2007-01-15 03:10:00	39097.1	733057	0.0147011
2007-01-15	03:20:00	2007-01-15 03:20:00	39097.1	733057	0.0136985
2007-01-15	03:30:00	2007-01-15 03:30:00	39097.1	733057	0.021337
2007-01-15	03:40:00	2007-01-15 03:40:00	39097.2	733057	0.0320946
2007-01-15	03:50:00	2007-01-15 03:50:00	39097.2	733057	0.0132863
2007-01-15	04:10:00	2007-01-15 04:10:00	39097.2	733057	0.0136509
2007-01-15	04:20:00	2007-01-15 04:20:00	39097.2	733057	0.0140324
2007-01-15	04:30:00	2007-01-15 04:30:00	39097.2	733057	0.0135331
2007-01-15	04:40:00	2007-01-15 04:40:00	39097.2	733057	0.013762
2007-01-15	04:50:00	2007-01-15 04:50:00	39097.2	733057	0.014107
2007-01-15	05:10:00	2007-01-15 05:10:00	39097.2	733057	0.0145569
2007-01-15	05:20:00	2007-01-15 05:20:00	39097.2	733057	0.0136943
2007-01-15	05:30:00	2007-01-15 05:30:00	39097.2	733057	0.0125989
2007-01-15	05:40:00	2007-01-15 05:40:00	39097.2	733057	0.013206
2007-01-15	05:50:00	2007-01-15 05:50:00	39097.2	733057	0.0130252
2007-01-15	06:10:00	2007-01-15 06:10:00	39097.3	733057	0.0143286
2007-01-15	06:20:00	2007-01-15 06:20:00	39097.3	733057	0.0127449
2007-01-15	06:30:00	2007-01-15 06:30:00	39097.3	733057	0.0124656
2007-01-15	06:40:00	2007-01-15 06:40:00	39097.3	733057	0.0131244
2007-01-15	06:50:00	2007-01-15 06:50:00	39097.3	733057	0.0125199
2007-01-15	07:10:00	2007-01-15 07:10:00	39097.3	733057	0.0157628
2007-01-15	07:20:00	2007-01-15 07:20:00	39097.3	733057	0.0129906
2007-01-15	07:30:00	2007-01-15 07:30:00	39097.3	733057	0.012505
2007-01-15	07:40:00	2007-01-15 07:40:00	39097.3	733057	0.0128348
2007-01-15	07:50:00	2007-01-15 07:50:00	39097.3	733057	0.0121965
2007-01-15	08:10:00	2007-01-15 08:10:00	39097.3	733057	0.0145321
2007-01-15	08:20:00	2007-01-15 08:20:00	39097.3	733057	0.0122819
2007-01-15	08:30:00	2007-01-15 08:30:00	39097.4	733057	0.0124265
2007-01-15	08:40:00	2007-01-15 08:40:00	39097.4	733057	0.0135079
2007-01-15	08:50:00	2007-01-15 08:50:00	39097.4	733057	0.0119386
2007-01-15	09:10:00	2007-01-15 09:10:00	39097.4	733057	0.012096
2007-01-15	09:20:00	2007-01-15 09:20:00	39097.4	733057	0.0119627
2007-01-15	09:30:00	2007-01-15 09:30:00	39097.4	733057	0.0119904
2007-01-15	09:40:00	2007-01-15 09:40:00	39097.4	733057	0.0116333
2007-01-15	09:50:00	2007-01-15 09:50:00	39097.4	733057	0.0124747
2007-01-15	10:10:00	2007-01-15 10:10:00	39097.4	733057	0.0122232
2007-01-15	10:20:00	2007-01-15 10:20:00	39097.4	733057	0.0124716
2007-01-15	10:30:00	2007-01-15 10:30:00	39097.4	733057	0.0139958
2007-01-15	10:40:00	2007-01-15 10:40:00	39097.4	733057	0.0126568
2007-01-15	10:50:00	2007-01-15 10:50:00	39097.5	733057	0.0125076
2007-01-15	11:10:00	2007-01-15 11:10:00	39097.5	733057	0.0121192
2007-01-15	11:20:00	2007-01-15 11:20:00	39097.5	733057	0.0127367
2007-01-15	11:30:00	2007-01-15 11:30:00	39097.5	733057	0.0118417
2007-01-15	11:40:00	2007-01-15 11:40:00	39097.5	733057	0.0123731
2007-01-15	11:50:00	2007-01-15 11:50:00	39097.5	733057	0.0140811
2007-01-15	12:10:00	2007-01-15 12:10:00	39097.5	733058	0.0126857
2007-01-15	12:20:00	2007-01-15 12:20:00	39097.5	733058	0.0117913
2007-01-15	12:30:00	2007-01-15 12:30:00	39097.5	733058	0.0121258
2007-01-15	12:40:00	2007-01-15 12:40:00	39097.5	733058	0.0111392
2007-01-15	12:50:00	2007-01-15 12:50:00	39097.5	733058	0.011734
2007-01-15	13:10:00	2007-01-15 13:10:00	39097.5	733058	0.0119504
2007-01-15	13:20:00	2007-01-15 13:20:00	39097.6	733058	0.0118175
2007-01-15	13:30:00	2007-01-15 13:30:00	39097.6	733058	0.0122094
2007-01-15	13:40:00	2007-01-15 13:40:00	39097.6	733058	0.0116676
2007-01-15	13:50:00	2007-01-15 13:50:00	39097.6	733058	0.0118414
2007-01-15	14:10:00	2007-01-15 14:10:00	39097.6	733058	0.0112189
2007-01-15	14:20:00	2007-01-15 14:20:00	39097.6	733058	0.0121872
2007-01-15	14:30:00	2007-01-15 14:30:00	39097.6	733058	0.011137
2007-01-15	14:40:00	2007-01-15 14:40:00	39097.6	733058	0.011422
2007-01-15	14:50:00	2007-01-15 14:50:00	39097.6	733058	0.0115935
2007-01-15	15:10:00	2007-01-15 15:10:00	39097.6	733058	0.0131841
2007-01-15	15:20:00	2007-01-15 15:20:00	39097.6	733058	0.0112565
2007-01-15	15:30:00	2007-01-15 15:30:00	39097.6	733058	0.0103668
2007-01-15	15:40:00	2007-01-15 15:40:00	39097.7	733058	0.0115636
2007-01-15	15:50:00	2007-01-15 15:50:00	39097.7	733058	0.011571
2007-01-15	16:10:00	2007-01-15 16:10:00	39097.7	733058	0.0109654
2007-01-15	16:20:00	2007-01-15 16:20:00	39097.7	733058	0.0127435
2007-01-15	16:30:00	2007-01-15 16:30:00	39097.7	733058	0.0118372
2007-01-15	16:40:00	2007-01-15 16:40:00	39097.7	733058	0.0140401
2007-01-15	16:50:00	2007-01-15 16:50:00	39097.7	733058	0.0234927
2007-01-15	17:10:00	2007-01-15 17:10:00	39097.7	733058	0.010668
2007-01-15	17:20:00	2007-01-15 17:20:00	39097.7	733058	0.010963
2007-01-15	17:30:00	2007-01-15 17:30:00	39097.7	733058	0.0110859
2007-01-15	17:40:00	2007-01-15 17:40:00	39097.7	733058	0.0107735
2007-01-15	17:50:00	2007-01-15 17:50:00	39097.7	733058	0.0118561
2007-01-15	18:10:00	2007-01-15 18:10:00	39097.8	733058	0.0116463
2007-01-15	18:20:00	2007-01-15 18:20:00	39097.8	733058	0.0121332
2007-01-15	18:30:00	2007-01-15 18:30:00	39097.8	733058	0.0123302
2007-01-15	18:40:00	2007-01-15 18:40:00	39097.8	733058	0.0215147
2007-01-15	18:50:00	2007-01-15 18:50:00	39097.8	733058	0.0135932
2007-01-15	19:10:00	2007-01-15 19:10:00	39097.8	733058	0.0126104
2007-01-15	19:20:00	2007-01-15 19:20:00	39097.8	733058	0.0133901
2007-01-15	19:30:00	2007-01-15 19:30:00	39097.8	733058	0.0125035
2007-01-15	19:40:00	2007-01-15 19:40:00	39097.8	733058	0.0123097
2007-01-15	19:50:00	2007-01-15 19:50:00	39097.8	733058	0.0121215
2007-01-15	20:10:00	2007-01-15 20:10:00	39097.8	733058	0.0131714
2007-01-15	20:20:00	2007-01-15 20:20:00	39097.8	733058	0.0129319
2007-01-15	20:30:00	2007-01-15 20:30:00	39097.9	733058	0.0123648
2007-01-15	20:40:00	2007-01-15 20:40:00	39097.9	733058	0.0142413
2007-01-15	20:50:00	2007-01-15 20:50:00	39097.9	733058	0.0142503
2007-01-15	21:10:00	2007-01-15 21:10:00	39097.9	733058	0.0143136
2007-01-15	21:20:00	2007-01-15 21:20:00	39097.9	733058	0.0139409
2007-01-15	21:30:00	2007-01-15 21:30:00	39097.9	733058	0.017117
2007-01-15	21:40:00	2007-01-15 21:40:00	39097.9	733058	0.0141255
2007-01-15	21:50:00	2007-01-15 21:50:00	39097.9	733058	0.0120979
2007-01-15	22:10:00	2007-01-15 22:10:00	39097.9	733058	0.0120757
2007-01-15	22:20:00	2007-01-15 22:20:00	39097.9	733058	0.013212
2007-01-15	22:30:00	2007-01-15 22:30:00	39097.9	733058	0.0132051
2007-01-15	22:40:00	2007-01-15 22:40:00	39097.9	733058	0.0132532
2007-01-15	22:50:00	2007-01-15 22:50:00	39098	733058	0.0118601
2007-01-15	23:10:00	2007-01-15 23:10:00	39098	733058	0.0144724
2007-01-15	23:20:00	2007-01-15 23:20:00	39098	733058	0.0120144
2007-01-15	23:30:00	2007-01-15 23:30:00	39098	733058	0.0110854
2007-01-15	23:40:00	2007-01-15 23:40:00	39098	733058	0.040123
2007-01-15	23:50:00	2007-01-15 23:50:00	39098	733058	0.0143641
2007-01-16	00:10:00	2007-01-16 00:10:00	39098	733058	0.0116618
2007-01-16	00:20:00	2007-01-16 00:20:00	39098	733058	0.0113195
2007-01-16	00:30:00	2007-01-16 00:30:00	39098	733058	0.0118729
2007-01-16	00:40:00	2007-01-16 00:40:00	39098	733058	0.0112091
2007-01-16	00:50:00	2007-01-16 00:50:00	39098	733058	0.0112527
2007-01-16	01:10:00	2007-01-16 01:10:00	39098	733058	0.0166114
2007-01-16	01:20:00	2007-01-16 01:20:00	39098.1	733058	0.0118656
2007-01-16	01:30:00	2007-01-16 01:30:00	39098.1	733058	0.0119337
2007-01-16	01:40:00	2007-01-16 01:40:00	39098.1	733058	0.0112837
2007-01-16	01:50:00	2007-01-16 01:50:00	39098.1	733058	0.0118934
2007-01-16	02:10:00	2007-01-16 02:10:00	39098.1	733058	0.0118088
2007-01-16	02:20:00	2007-01-16 02:20:00	39098.1	733058	0.0111028
2007-01-16	02:30:00	2007-01-16 02:30:00	39098.1	733058	0.0108589
2007-01-16	02:40:00	2007-01-16 02:40:00	39098.1	733058	0.0114941
2007-01-16	02:50:00	2007-01-16 02:50:00	39098.1	733058	0.0109918
2007-01-16	03:10:00	2007-01-16 03:10:00	39098.1	733058	0.0108693
2007-01-16	03:20:00	2007-01-16 03:20:00	39098.1	733058	0.0109537
2007-01-16	03:30:00	2007-01-16 03:30:00	39098.1	733058	0.0107372
2007-01-16	03:40:00	2007-01-16 03:40:00	39098.2	733058	0.0119444
2007-01-16	03:50:00	2007-01-16 03:50:00	39098.2	733058	0.0105831
2007-01-16	04:10:00	2007-01-16 04:10:00	39098.2	733058	0.0112073
2007-01-16	04:20:00	2007-01-16 04:20:00	39098.2	733058	0.0112082
2007-01-16	04:30:00	2007-01-16 04:30:00	39098.2	733058	0.0109184
2007-01-16	04:40:00	2007-01-16 04:40:00	39098.2	733058	0.0110479
2007-01-16	04:50:00	2007-01-16 04:50:00	39098.2	733058	0.010281
2007-01-16	05:10:00	2007-01-16 05:10:00	39098.2	733058	0.0105264
2007-01-16	05:20:00	2007-01-16 05:20:00	39098.2	733058	0.0105497
2007-01-16	05:30:00	2007-01-16 05:30:00	39098.2	733058	0.0106478
2007-01-16	05:40:00	2007-01-16 05:40:00	39098.2	733058	0.0107267
2007-01-16	05:50:00	2007-01-16 05:50:00	39098.2	733058	0.0108247
2007-01-16	06:10:00	2007-01-16 06:10:00	39098.3	733058	0.0218222
2007-01-16	06:20:00	2007-01-16 06:20:00	39098.3	733058	0.0101291
2007-01-16	06:30:00	2007-01-16 06:30:00	39098.3	733058	0.0102505
2007-01-16	06:40:00	2007-01-16 06:40:00	39098.3	733058	0.00999628
2007-01-16	06:50:00	2007-01-16 06:50:00	39098.3	733058	0.0108422
2007-01-16	07:10:00	2007-01-16 07:10:00	39098.3	733058	0.0101664
2007-01-16	07:20:00	2007-01-16 07:20:00	39098.3	733058	0.00948238
2007-01-16	07:30:00	2007-01-16 07:30:00	39098.3	733058	0.0100455
2007-01-16	07:40:00	2007-01-16 07:40:00	39098.3	733058	0.0101066
2007-01-16	07:50:00	2007-01-16 07:50:00	39098.3	733058	0.0107413
2007-01-16	08:10:00	2007-01-16 08:10:00	39098.3	733058	0.0100895
2007-01-16	08:20:00	2007-01-16 08:20:00	39098.3	733058	0.0106436
2007-01-16	08:30:00	2007-01-16 08:30:00	39098.4	733058	0.00961669
2007-01-16	08:40:00	2007-01-16 08:40:00	39098.4	733058	0.0103647
2007-01-16	08:50:00	2007-01-16 08:50:00	39098.4	733058	0.0102291
2007-01-16	09:10:00	2007-01-16 09:10:00	39098.4	733058	0.00984516
2007-01-16	09:20:00	2007-01-16 09:20:00	39098.4	733058	0.0097551
2007-01-16	09:30:00	2007-01-16 09:30:00	39098.4	733058	0.0103213
2007-01-16	09:40:00	2007-01-16 09:40:00	39098.4	733058	0.0107672
2007-01-16	09:50:00	2007-01-16 09:50:00	39098.4	733058	0.0113058
2007-01-16	10:10:00	2007-01-16 10:10:00	39098.4	733058	0.0106308
2007-01-16	10:20:00	2007-01-16 10:20:00	39098.4	733058	0.00957366
2007-01-16	10:30:00	2007-01-16 10:30:00	39098.4	733058	0.0100267
2007-01-16	10:40:00	2007-01-16 10:40:00	39098.4	733058	0.0101885
2007-01-16	10:50:00	2007-01-16 10:50:00	39098.5	733058	0.00999649
2007-01-16	11:10:00	2007-01-16 11:10:00	39098.5	733058	0.0097317
2007-01-16	11:20:00	2007-01-16 11:20:00	39098.5	733058	0.0103675
2007-01-16	11:30:00	2007-01-16 11:30:00	39098.5	733058	0.00962138
2007-01-16	11:40:00	2007-01-16 11:40:00	39098.5	733058	0.0105324
2007-01-16	11:50:00	2007-01-16 11:50:00	39098.5	733058	0.0102542
2007-01-16	12:10:00	2007-01-16 12:10:00	39098.5	733059	0.00971279
2007-01-16	12:20:00	2007-01-16 12:20:00	39098.5	733059	0.0105301
2007-01-16	12:30:00	2007-01-16 12:30:00	39098.5	733059	0.0102801
2007-01-16	12:40:00	2007-01-16 12:40:00	39098.5	733059	0.0102099
2007-01-16	12:50:00	2007-01-16 12:50:00	39098.5	733059	0.00939165
2007-01-16	13:10:00	2007-01-16 13:10:00	39098.5	733059	0.00958751
2007-01-16	13:20:00	2007-01-16 13:20:00	39098.6	733059	0.00958619
2007-01-16	13:30:00	2007-01-16 13:30:00	39098.6	733059	0.00951281
2007-01-16	13:40:00	2007-01-16 13:40:00	39098.6	733059	0.0105459
2007-01-16	13:50:00	2007-01-16 13:50:00	39098.6	733059	0.0113283
2007-01-16	14:10:00	2007-01-16 14:10:00	39098.6	733059	0.00954746
2007-01-16	14:20:00	2007-01-16 14:20:00	39098.6	733059	0.00946528
2007-01-16	14:30:00	2007-01-16 14:30:00	39098.6	733059	0.00910316
2007-01-16	14:40:00	2007-01-16 14:40:00	39098.6	733059	0.00932396
2007-01-16	14:50:00	2007-01-16 14:50:00	39098.6	733059	0.00948485
2007-01-16	15:10:00	2007-01-16 15:10:00	39098.6	733059	0.00934433
2007-01-16	15:20:00	2007-01-16 15:20:00	39098.6	733059	0.0230756
2007-01-16	15:30:00	2007-01-16 15:30:00	39098.6	733059	0.00937138
2007-01-16	15:40:00	2007-01-16 15:40:00	39098.7	733059	0.00920234
2007-01-16	15:50:00	2007-01-16 15:50:00	39098.7	733059	0.0101913
2007-01-16	16:10:00	2007-01-16 16:10:00	39098.7	733059	0.00979793
2007-01-16	16:20:00	2007-01-16 16:20:00	39098.7	733059	0.00982937
2007-01-16	16:30:00	2007-01-16 16:30:00	39098.7	733059	0.00992081
2007-01-16	16:40:00	2007-01-16 16:40:00	39098.7	733059	0.0101585
2007-01-16	16:50:00	2007-01-16 16:50:00	39098.7	733059	0.0310644
2007-01-16	17:10:00	2007-01-16 17:10:00	39098.7	733059	0.00962117
2007-01-16	17:20:00	2007-01-16 17:20:00	39098.7	733059	0.00997974
2007-01-16	17:30:00	2007-01-16 17:30:00	39098.7	733059	0.00940812
2007-01-16	17:40:00	2007-01-16 17:40:00	39098.7	733059	0.0100111
2007-01-16	17:50:00	2007-01-16 17:50:00	39098.7	733059	0.00938648
2007-01-16	18:10:00	2007-01-16 18:10:00	39098.8	733059	0.0096652
2007-01-16	18:20:00	2007-01-16 18:20:00	39098.8	733059	0.0136044
2007-01-16	18:30:00	2007-01-16 18:30:00	39098.8	733059	0.0146019
2007-01-16	18:40:00	2007-01-16 18:40:00	39098.8	733059	0.0117366
2007-01-16	18:50:00	2007-01-16 18:50:00	39098.8	733059	0.0205813
2007-01-16	19:10:00	2007-01-16 19:10:00	39098.8	733059	0.0123019
2007-01-16	19:20:00	2007-01-16 19:20:00	39098.8	733059	0.0118614
2007-01-16	19:30:00	2007-01-16 19:30:00	39098.8	733059	0.0116607
2007-01-16	19:40:00	2007-01-16 19:40:00	39098.8	733059	0.012383
2007-01-16	19:50:00	2007-01-16 19:50:00	39098.8	733059	0.0130456
2007-01-16	20:10:00	2007-01-16 20:10:00	39098.8	733059	0.0123432
2007-01-16	20:20:00	2007-01-16 20:20:00	39098.8	733059	0.0119951
2007-01-16	20:30:00	2007-01-16 20:30:00	39098.9	733059	0.0116739
2007-01-16	20:40:00	2007-01-16 20:40:00	39098.9	733059	0.0109034
2007-01-16	20:50:00	2007-01-16 20:50:00	39098.9	733059	0.0114319
2007-01-16	21:10:00	2007-01-16 21:10:00	39098.9	733059	0.0111459
2007-01-16	21:20:00	2007-01-16 21:20:00	39098.9	733059	0.0108901
2007-01-16	21:30:00	2007-01-16 21:30:00	39098.9	733059	0.0111462
2007-01-16	21:40:00	2007-01-16 21:40:00	39098.9	733059	0.0110115
2007-01-16	21:50:00	2007-01-16 21:50:00	39098.9	733059	0.0101173
2007-01-16	22:10:00	2007-01-16 22:10:00	39098.9	733059	0.0105616
2007-01-16	22:20:00	2007-01-16 22:20:00	39098.9	733059	0.0100618
2007-01-16	22:30:00	2007-01-16 22:30:00	39098.9	733059	0.0109729
2007-01-16	22:40:00	2007-01-16 22:40:00	39098.9	733059	0.0105521
2007-01-16	22:50:00	2007-01-16 22:50:00	39099	733059	0.0103967
2007-01-16	23:10:00	2007-01-16 23:10:00	39099	733059	0.0150951
2007-01-16	23:20:00	2007-01-16 23:20:00	39099	733059	0.0112474
2007-01-16	23:30:00	2007-01-16 23:30:00	39099	733059	0.0103563
2007-01-16	23:40:00	2007-01-16 23:40:00	39099	733059	0.0103506
2007-01-16	23:50:00	2007-01-16 23:50:00	39099	733059	0.0335953
2007-01-17	00:10:00	2007-01-17 00:10:00	39099	733059	0.0104981
2007-01-17	00:20:00	2007-01-17 00:20:00	39099	733059	0.0128382
2007-01-17	00:30:00	2007-01-17 00:30:00	39099	733059	0.0104597
2007-01-17	00:40:00	2007-01-17 00:40:00	39099	733059	0.0109608
2007-01-17	00:50:00	2007-01-17 00:50:00	39099	733059	0.0103347
2007-01-17	01:10:00	2007-01-17 01:10:00	39099	733059	0.0105194
2007-01-17	01:20:00	2007-01-17 01:20:00	39099.1	733059	0.010607
2007-01-17	01:30:00	2007-01-17 01:30:00	39099.1	733059	0.0104924
2007-01-17	01:40:00	2007-01-17 01:40:00	39099.1	733059	0.0108051
2007-01-17	01:50:00	2007-01-17 01:50:00	39099.1	733059	0.0109798
2007-01-17	02:10:00	2007-01-17 02:10:00	39099.1	733059	0.0110086
2007-01-17	02:20:00	2007-01-17 02:20:00	39099.1	733059	0.010861
2007-01-17	02:30:00	2007-01-17 02:30:00	39099.1	733059	0.0106932
2007-01-17	02:40:00	2007-01-17 02:40:00	39099.1	733059	0.0105213
2007-01-17	02:50:00	2007-01-17 02:50:00	39099.1	733059	0.0104676
2007-01-17	03:10:00	2007-01-17 03:10:00	39099.1	733059	0.0102063
2007-01-17	03:20:00	2007-01-17 03:20:00	39099.1	733059	0.0102791
2007-01-17	03:30:00	2007-01-17 03:30:00	39099.1	733059	0.0106848
2007-01-17	03:40:00	2007-01-17 03:40:00	39099.2	733059	0.0103853
2007-01-17	03:50:00	2007-01-17 03:50:00	39099.2	733059	0.0464122
2007-01-17	04:10:00	2007-01-17 04:10:00	39099.2	733059	0.0104353
2007-01-17	04:20:00	2007-01-17 04:20:00	39099.2	733059	0.0098588
2007-01-17	04:30:00	2007-01-17 04:30:00	39099.2	733059	0.0102339
2007-01-17	04:40:00	2007-01-17 04:40:00	39099.2	733059	0.010538
2007-01-17	04:50:00	2007-01-17 04:50:00	39099.2	733059	0.0133734
2007-01-17	05:10:00	2007-01-17 05:10:00	39099.2	733059	0.0095638
2007-01-17	05:20:00	2007-01-17 05:20:00	39099.2	733059	0.0109842
2007-01-17	05:30:00	2007-01-17 05:30:00	39099.2	733059	0.010582
2007-01-17	05:40:00	2007-01-17 05:40:00	39099.2	733059	0.00913103
2007-01-17	05:50:00	2007-01-17 05:50:00	39099.2	733059	0.00941382
2007-01-17	06:10:00	2007-01-17 06:10:00	39099.3	733059	0.0119665
2007-01-17	06:20:00	2007-01-17 06:20:00	39099.3	733059	0.00965769
2007-01-17	06:30:00	2007-01-17 06:30:00	39099.3	733059	0.00921306
2007-01-17	06:40:00	2007-01-17 06:40:00	39099.3	733059	0.00959745
2007-01-17	06:50:00	2007-01-17 06:50:00	39099.3	733059	0.00954297
2007-01-17	07:10:00	2007-01-17 07:10:00	39099.3	733059	0.00989842
2007-01-17	07:20:00	2007-01-17 07:20:00	39099.3	733059	0.0100816
2007-01-17	07:30:00	2007-01-17 07:30:00	39099.3	733059	0.00895021
2007-01-17	07:40:00	2007-01-17 07:40:00	39099.3	733059	0.00911499
2007-01-17	07:50:00	2007-01-17 07:50:00	39099.3	733059	0.00943157
2007-01-17	08:10:00	2007-01-17 08:10:00	39099.3	733059	0.00920798
2007-01-17	08:20:00	2007-01-17 08:20:00	39099.3	733059	0.00886377
2007-01-17	08:30:00	2007-01-17 08:30:00	39099.4	733059	0.00826913
2007-01-17	08:40:00	2007-01-17 08:40:00	39099.4	733059	0.00847407
2007-01-17	08:50:00	2007-01-17 08:50:00	39099.4	733059	0.00846522
2007-01-17	09:10:00	2007-01-17 09:10:00	39099.4	733059	0.00826882
2007-01-17	09:20:00	2007-01-17 09:20:00	39099.4	733059	0.00892103
2007-01-17	09:30:00	2007-01-17 09:30:00	39099.4	733059	0.0085079
2007-01-17	09:40:00	2007-01-17 09:40:00	39099.4	733059	0.00863942
2007-01-17	09:50:00	2007-01-17 09:50:00	39099.4	733059	0.00941794
2007-01-17	10:10:00	2007-01-17 10:10:00	39099.4	733059	0.0133165
2007-01-17	10:20:00	2007-01-17 10:20:00	39099.4	733059	0.00998902
2007-01-17	10:30:00	2007-01-17 10:30:00	39099.4	733059	0.00951919
2007-01-17	10:40:00	2007-01-17 10:40:00	39099.4	733059	0.00916051
2007-01-17	10:50:00	2007-01-17 10:50:00	39099.5	733059	0.00908246
2007-01-17	11:10:00	2007-01-17 11:10:00	39099.5	733059	0.00866581
2007-01-17	11:20:00	2007-01-17 11:20:00	39099.5	733059	0.00862517
2007-01-17	11:30:00	2007-01-17 11:30:00	39099.5	733059	0.00828493
2007-01-17	11:40:00	2007-01-17 11:40:00	39099.5	733059	0.00887155
2007-01-17	11:50:00	2007-01-17 11:50:00	39099.5	733059	0.0086052
2007-01-17	12:10:00	2007-01-17 12:10:00	39099.5	733060	0.0102759
2007-01-17	12:20:00	2007-01-17 12:20:00	39099.5	733060	0.00918258
2007-01-17	12:30:00	2007-01-17 12:30:00	39099.5	733060	0.00907705
2007-01-17	12:40:00	2007-01-17 12:40:00	39099.5	733060	0.00913219
2007-01-17	12:50:00	2007-01-17 12:50:00	39099.5	733060	0.00923219
2007-01-17	13:10:00	2007-01-17 13:10:00	39099.5	733060	0.00962735
2007-01-17	13:20:00	2007-01-17 13:20:00	39099.6	733060	0.00899669
2007-01-17	13:30:00	2007-01-17 13:30:00	39099.6	733060	0.00897836
2007-01-17	13:40:00	2007-01-17 13:40:00	39099.6	733060	0.00819761
2007-01-17	13:50:00	2007-01-17 13:50:00	39099.6	733060	0.00833679
2007-01-17	14:10:00	2007-01-17 14:10:00	39099.6	733060	0.0082563
2007-01-17	14:20:00	2007-01-17 14:20:00	39099.6	733060	0.00848556
2007-01-17	14:30:00	2007-01-17 14:30:00	39099.6	733060	0.00896612
2007-01-17	14:40:00	2007-01-17 14:40:00	39099.6	733060	0.00829996
2007-01-17	14:50:00	2007-01-17 14:50:00	39099.6	733060	0.00881899
2007-01-17	15:10:00	2007-01-17 15:10:00	39099.6	733060	0.00897548
2007-01-17	15:20:00	2007-01-17 15:20:00	39099.6	733060	0.0149349
2007-01-17	15:30:00	2007-01-17 15:30:00	39099.6	733060	0.0086921
2007-01-17	15:40:00	2007-01-17 15:40:00	39099.7	733060	0.00813291
2007-01-17	15:50:00	2007-01-17 15:50:00	39099.7	733060	0.0080812
2007-01-17	16:10:00	2007-01-17 16:10:00	39099.7	733060	0.00836974
2007-01-17	16:20:00	2007-01-17 16:20:00	39099.7	733060	0.0367582
2007-01-17	16:30:00	2007-01-17 16:30:00	39099.7	733060	0.00859129
2007-01-17	16:40:00	2007-01-17 16:40:00	39099.7	733060	0.00852079
2007-01-17	16:50:00	2007-01-17 16:50:00	39099.7	733060	0.0252188
2007-01-17	17:10:00	2007-01-17 17:10:00	39099.7	733060	0.00831656
2007-01-17	17:20:00	2007-01-17 17:20:00	39099.7	733060	0.0092003
2007-01-17	17:30:00	2007-01-17 17:30:00	39099.7	733060	0.0225286
2007-01-17	17:40:00	2007-01-17 17:40:00	39099.7	733060	0.0101786
2007-01-17	17:50:00	2007-01-17 17:50:00	39099.7	733060	0.0103847
2007-01-17	18:10:00	2007-01-17 18:10:00	39099.8	733060	0.00938257
2007-01-17	18:20:00	2007-01-17 18:20:00	39099.8	733060	0.00964531
2007-01-17	18:30:00	2007-01-17 18:30:00	39099.8	733060	0.00945665
2007-01-17	18:40:00	2007-01-17 18:40:00	39099.8	733060	0.0594777
2007-01-17	18:50:00	2007-01-17 18:50:00	39099.8	733060	0.025448
2007-01-17	19:10:00	2007-01-17 19:10:00	39099.8	733060	0.0122071
2007-01-17	19:20:00	2007-01-17 19:20:00	39099.8	733060	0.0100765
2007-01-17	19:30:00	2007-01-17 19:30:00	39099.8	733060	0.01119
2007-01-17	19:40:00	2007-01-17 19:40:00	39099.8	733060	0.0113399
2007-01-17	19:50:00	2007-01-17 19:50:00	39099.8	733060	0.0100886
2007-01-17	20:10:00	2007-01-17 20:10:00	39099.8	733060	0.0122864
2007-01-17	20:20:00	2007-01-17 20:20:00	39099.8	733060	0.0112433
2007-01-17	20:30:00	2007-01-17 20:30:00	39099.9	733060	0.0108218
2007-01-17	20:40:00	2007-01-17 20:40:00	39099.9	733060	0.0113349
2007-01-17	20:50:00	2007-01-17 20:50:00	39099.9	733060	0.0108278
2007-01-17	21:10:00	2007-01-17 21:10:00	39099.9	733060	0.0115219
2007-01-17	21:20:00	2007-01-17 21:20:00	39099.9	733060	0.0111226
2007-01-17	21:30:00	2007-01-17 21:30:00	39099.9	733060	0.0108611
2007-01-17	21:40:00	2007-01-17 21:40:00	39099.9	733060	0.010403
2007-01-17	21:50:00	2007-01-17 21:50:00	39099.9	733060	0.0110208
2007-01-17	22:10:00	2007-01-17 22:10:00	39099.9	733060	0.0345088
2007-01-17	22:20:00	2007-01-17 22:20:00	39099.9	733060	0.0170398
2007-01-17	22:30:00	2007-01-17 22:30:00	39099.9	733060	0.0342641
2007-01-17	22:40:00	2007-01-17 22:40:00	39099.9	733060	0.0122497
2007-01-17	22:50:00	2007-01-17 22:50:00	39100	733060	0.0104548
2007-01-17	23:10:00	2007-01-17 23:10:00	39100	733060	0.0155703
2007-01-17	23:20:00	2007-01-17 23:20:00	39100	733060	0.00947836
2007-01-17	23:30:00	2007-01-17 23:30:00	39100	733060	0.00891202
2007-01-17	23:40:00	2007-01-17 23:40:00	39100	733060	0.0120372
2007-01-17	23:50:00	2007-01-17 23:50:00	39100	733060	0.00992473
2007-01-18	00:10:00	2007-01-18 00:10:00	39100	733060	0.00956021
2007-01-18	00:20:00	2007-01-18 00:20:00	39100	733060	0.00955378
2007-01-18	00:30:00	2007-01-18 00:30:00	39100	733060	0.00876794
[truncated: 31,454 more rows]
